# Supplementary material for: A lab-scale prototype development of Lignin-Formaldehyde (LF) resin: A bio-renewable adhesive for wood panel industries
Source: PLoS One. 2026 Jul 8;21(7):e0352893. doi: 10.1371/journal.pone.0352893 (PMC13345236; doi:10.1371/journal.pone.0352893)
Supplement: S1 Dataset — (XLSX) [file pone.0352893.s001.xlsx]

## Sheet: README
Field	Details
Manuscript	A lab-scale prototype development of Lignin-Formaldehyde (LF) resin: A bio-renewable adhesive for wood panel industries
Manuscript number	PONE-D-26-19567
File	S1 Dataset. Consolidated source data and reported summary values
Prepared for	PLOS ONE revised submission
Created	2026-06-03

## Sheet: Lignin_properties
Lignin sample	Yield_percent_mean	Yield_percent_SD	Moisture_percent	Ash_percent	Mn_g_mol-1	Mw_g_mol-1	PDI	C_percent	H_percent	N_percent	O_percent_by_difference
Chir Pine (CP) lignin	15.13	0.21	4.9	2.37	7751	11342	1.46	44.5	5.6	0.5	42.13
Eucalyptus sawdust (ESD) lignin	13.07	0.38	3.21	1.9	3275	4285	1.3	45.2	5.9	0.6	43.19
Sugarcane bagasse (SB) lignin	10.77	0.31	3.72	1.47	2160	2891	1.34	44	5.8	0.7	44.31
Note	Yield values are mean ± SD (n = 3). Mn and Mw are relative polystyrene-equivalent SEC values.

## Sheet: FTIR_peak_assignments
Assignment	CP_cm-1	ESD_cm-1	SB_cm-1
O-H stretching (hydroxyl groups, H-bonded)	3371.38	3369.51	3302.42
CH stretching (aromatic =C-H)	3026.6		3004.23
Aliphatic C-H stretching (methyl, methylene groups)	2888.69	2929.73
Weak C-H region band, not used as diagnostic			2758.23
Weak high wavenumber band, not used for structural interpretation			1994.13
Weak overtone/combination-region band, not used as primary diagnostic evidence	1921.44	1984.81	1861.81
Weak overtone/combination-region band, not used as primary diagnostic evidence	1833.85	1893.49	1794.71
Aromatic skeletal vibrations (C=C, conjugated)	1559.89	1623.17	1645.62
Aromatic skeletal vibrations (C=C)	1494.66	1552.44	1552.44
C-H deformation (methyl, methylene groups)		1435.52	1418.25
C-O stretching (aryl-O), aromatic skeletal	1315.75		1293.39
C-O stretching (syringyl + guaiacyl units)	1205.79	1203.93	1209.52
C-O stretching (secondary alcohols, ethers)	1073.47	1108.88	1079.06
C-O stretching; possible polysaccharides contribution		1011.58
C-H out-of-plane (aromatic ring vibration)	926.24
Aromatic C-H deformation (para-substituted)		812.56
C-H out-of-plane (aromatic bending, weak band)		683.97	687.69
Low-frequency aromatic ring deformation	517.42
Note	Weak bands in 2000-1750 cm-1 were treated as overtone/combination-region signals and not used as primary evidence for lignin classification.

## Sheet: FTIR_raw_combined
Wavenumber_cm-1	CP_Intensity	ESD_Intensity	SB_Intensity
400.689	1e-05	125.527	11.3356
402.553	1.13185	19.813	1e-05
404.416	1e-05	78.3348	4.4521
406.28	1e-05	103.991	1e-05
408.144	18.6263	1e-05	1e-05
410.007	36.2737	1e-05	1e-05
411.871	28.9819	84.2074	1e-05
413.735	1.11344	1e-05	20.5436
415.598	38.8689	1e-05	21.0833
417.462	34.4899	128.665	1e-05
419.325	14.7971	40.5546	16.2388
421.189	1e-05	1e-05	1e-05
423.053	4.9752	24.984	5.83979
424.916	9.6526	36.502	19.3219
426.78	15.624	1e-05	24.5107
428.644	1e-05	38.3552	1e-05
430.507	29.4669	66.1142	1e-05
432.371	19.1122	1e-05	0.277945
434.235	38.9571	10.6931	46.0474
436.099	21.11	45.926	31.8989
437.962	3.86973	1e-05	23.4667
439.826	1e-05	1e-05	1e-05
441.69	15.7825	98.4009	1e-05
443.553	31.9095	53.3779	1e-05
445.417	41.0633	1e-05	0.089899
447.281	1e-05	42.4753	1e-05
449.144	1e-05	28.9431	1e-05
451.008	1e-05	1e-05	1e-05
452.872	1e-05	45.3659	1e-05
454.735	11.3271	59.8824	1e-05
456.599	15.5481	1e-05	1e-05
458.463	1e-05	14.172	10.1831
460.326	11.1919	91.9457	26.2691
462.19	7.36144	1e-05	1e-05
464.054	2.73425	4.8697	1e-05
465.917	1e-05	114.397	1e-05
467.781	14.2045	35.2154	1e-05
469.645	18.6295	3.67796	2.18472
471.508	15.0212	57.1377	58.0617
473.372	7.63014	1e-05	1.21656
475.236	5.67614	1e-05	1e-05
477.099	1e-05	67.4102	1e-05
478.963	1e-05	43.7158	1e-05
480.827	1e-05	1e-05	1e-05
482.69	1e-05	56.2003	1e-05
484.554	1e-05	24.5031	1e-05
486.418	1e-05	1e-05	1e-05
488.281	1e-05	16.2978	1e-05
490.145	1e-05	45.8582	11.27
492.009	1e-05	1e-05	0.227163
493.872	1e-05	1e-05	1e-05
495.736	4.1628	70.1604	1e-05
497.6	20.4187	1e-05	1e-05
499.463	7.92443	1e-05	1e-05
501.327	9.97719	46.911	2.22833
503.191	5.22441	37.8168	3.72247
505.054	1e-05	1e-05	22.3127
506.918	1e-05	48.0827	11.3179
508.782	3.72475	29.8367	1e-05
510.645	11.6873	1e-05	1e-05
512.509	1e-05	1e-05	1e-05
514.373	1e-05	30.0518	1e-05
516.236	1e-05	1e-05	9.09127
518.1	1e-05	3.0225	1e-05
519.964	17.2483	23.0355	1e-05
521.827	9.60099	1e-05	1e-05
523.691	1e-05	1e-05	26.1957
525.555	9.11439	35.58	20.111
527.418	21.1825	8.74137	27.5516
529.282	25.202	1e-05	26.5519
531.146	67.1775	25.2819	8.3364
533.009	85.6543	34.1222	0.873382
534.873	18.7149	14.7839	17.2475
536.737	12.0214	87.7409	11.5665
538.6	3.98628	76.281	1e-05
540.464	1e-05	20.628	1e-05
542.328	1e-05	45.9858	4.84561
544.191	15.4486	72.8083	29.9956
546.055	9.37309	27.0042	10.2639
547.919	7.82139	1e-05	1e-05
549.782	6.00856	13.2928	8.48099
551.646	1e-05	15.2732	20.5974
553.51	1e-05	15.1193	18.8508
555.373	1e-05	66.8677	24.8278
557.237	24.9791	38.3613	10.1179
559.101	16.8046	1e-05	22.862
560.964	1e-05	17.5705	35.2506
562.828	0.05801	40.2495	16.8893
564.692	5.50927	14.7177	1e-05
566.555	18.3741	39.0346	6.77854
568.419	25.5372	64.5548	25.4753
570.283	22.5647	73.6013	7.02473
572.146	19.7516	58.1099	1e-05
574.01	31.525	54.9562	5.92686
575.874	24.6136	30.3594	16.1395
577.737	23.407	35.0323	15.9618
579.601	32.203	70.3679	27.528
581.465	40.2085	47.4765	34.2373
583.328	49.0682	31.7886	30.1242
585.192	47.5522	62.6931	36.4064
587.056	35.216	62.7182	37.1086
588.919	29.7401	42.047	33.5753
590.783	33.9322	50.507	20.2755
592.647	45.902	64.9796	16.1281
594.51	48.2642	65.9612	21.3928
596.374	46.9426	65.194	30.2487
598.238	50.9284	63.3001	30.0956
600.101	56.4074	58.4765	27.9163
601.965	55.2278	61.3877	27.0831
603.829	48.7427	66.0577	27.01
605.692	46.7954	63.2788	26.3785
607.556	48.857	66.7269	30.2432
609.42	48.3882	69.0565	29.2976
611.283	48.7409	65.5025	24.5914
613.147	50.1725	66.7596	21.0985
615.011	49.8702	66.4157	22.2412
616.874	46.1227	65.9162	25.0201
618.738	44.1976	68.4561	26.4568
620.602	46.5543	68.219	27.1581
622.465	49.3737	70.1796	31.8338
624.329	50.4792	71.3325	36.0005
626.193	52.1913	68.7226	38.0493
628.056	53.0263	69.7868	37.5193
629.92	53.0126	71.9945	38.7566
631.784	52.7433	73.4135	39.8916
633.647	53.428	75.1784	39.881
635.511	53.7435	73.1389	39.9229
637.375	52.2882	71.3672	39.7112
639.238	52.7374	73.3642	37.161
641.102	55.0574	74.2834	36.9977
642.966	55.9205	73.5876	39.2399
644.829	56.5546	74.8207	41.8477
646.693	57.5692	75.513	42.9979
648.557	58.3242	75.5082	43.5945
650.42	59.0165	75.8213	44.0534
652.284	59.587	76.2889	44.161
654.148	59.6821	76.1102	44.4544
656.011	59.7895	76.028	46.332
657.875	59.7104	77.0239	47.4016
659.739	59.3246	77.1606	48.4192
661.602	59.177	76.3292	50.0012
663.466	59.686	76.4751	50.9812
665.33	59.7688	76.9069	51.5547
667.193	60.0596	76.6054	52.5073
669.057	60.2705	76.6464	53.0902
670.921	60.0959	76.834	53.9414
672.784	60.9979	76.9544	53.8215
674.648	61.5106	77.2579	53.2077
676.512	61.2757	77.5376	52.8173
678.375	61.1513	77.8172	53.496
680.239	61.1086	77.8786	54.1676
682.103	61.5744	78.0097	54.351
683.966	61.6369	77.7277	54.6666
685.83	61.7551	77.9056	54.3201
687.694	61.9098	78.0583	53.7503
689.558	62.1657	77.7407	54.2255
691.421	62.2975	77.6446	54.5423
693.285	62.1977	78.066	54.651
695.149	62.2536	78.3012	54.4146
697.012	62.6175	78.0474	54.4687
698.876	62.4417	77.8003	54.5741
700.74	62.0346	77.6391	54.3155
702.603	61.855	77.3997	54.4395
704.467	61.9086	77.4098	55.0402
706.331	62.1936	77.4898	54.9234
708.194	62.5383	77.4996	54.8103
710.058	62.8861	77.397	54.8799
711.922	62.9639	77.2699	54.9719
713.785	62.8109	77.1943	55.1313
715.649	62.9589	77.2528	55.2795
717.513	62.7782	78.0291	55.4557
719.376	62.846	78.7406	55.9605
721.24	63.3576	78.7345	55.9788
723.104	63.6196	78.8903	56.1225
724.967	63.4803	79.4758	56.4105
726.831	63.7469	79.3777	56.5609
728.694	63.9674	79.3879	56.6606
730.558	64.2022	79.7026	56.5644
732.422	64.4729	79.7563	56.7661
734.286	64.4774	79.8891	57.1756
736.149	64.3549	80.0856	57.2749
738.013	64.3101	80.2149	57.4497
739.877	64.3342	79.9549	57.5021
741.74	64.3013	79.657	57.628
743.604	64.3917	79.8212	57.8516
745.468	64.6731	79.7887	58.1119
747.331	64.5607	79.5391	58.4265
749.195	64.5316	79.4533	58.5779
751.059	64.6629	79.4446	58.3478
752.922	64.8763	79.5303	58.4436
754.786	65.0683	79.4724	58.7967
756.65	65.184	79.4089	59.0015
758.513	65.1897	79.402	59.1186
760.377	65.2948	79.2753	59.4591
762.241	65.5037	79.4368	59.7414
764.104	65.5714	79.5571	59.7579
765.968	65.3074	79.4905	59.6965
767.832	65.4005	79.6032	59.8758
769.695	65.7485	79.8447	60.1243
771.559	65.719	80.1018	60.3811
773.423	65.8474	80.4158	60.4722
775.286	65.9237	80.7083	60.5984
777.15	65.6857	80.9404	60.7332
779.014	65.564	81.1503	60.8497
780.877	65.6715	81.329	60.985
782.741	65.9415	81.4898	61.2738
784.605	66.0455	81.5016	61.5692
786.468	66.0283	81.6552	61.8829
788.332	66.0529	81.8929	61.9267
790.196	66.1866	81.8746	62.024
792.059	66.2014	81.9778	62.2028
793.923	66.1493	82.0748	62.3849
795.787	66.2356	81.9753	62.6536
797.65	66.4263	81.9469	62.7219
799.514	66.4394	81.9864	62.7197
801.378	66.4413	82.075	63.0462
803.241	66.6269	82.1085	63.3297
805.105	66.7386	82.1239	63.4197
806.969	66.6805	82.0925	63.5393
808.832	66.7213	82.1381	63.8384
810.696	66.6436	82.1917	64.0982
812.56	66.459	82.156	64.1938
814.423	66.3625	82.1731	64.3217
816.287	66.3085	82.1497	64.4546
818.151	66.1602	82.0223	64.6131
820.014	66.0908	82.0139	64.7726
821.878	66.0211	81.9603	64.8171
823.742	65.9081	81.8989	64.7466
825.605	65.855	81.9887	64.7116
827.469	65.8744	81.9466	64.7766
829.333	65.9299	81.731	64.8553
831.196	66.0989	81.6361	64.8167
833.06	66.2942	81.6068	64.6098
834.924	66.2996	81.5178	64.6171
836.787	66.354	81.5585	64.7396
838.651	66.5471	81.5462	64.8267
840.515	66.6209	81.3511	65.1757
842.378	66.6586	81.344	65.7295
844.242	66.803	81.3707	66.1336
846.106	66.9952	81.2679	66.4607
847.969	67.1577	81.2127	66.8919
849.833	67.2062	81.2229	67.2753
851.697	67.2828	81.2897	67.5225
853.56	67.448	81.3844	67.8093
855.424	67.5497	81.3664	68.1189
857.288	67.5196	81.3335	68.3378
859.151	67.5464	81.2855	68.4079
861.015	67.6783	81.1061	68.3826
862.879	67.7248	80.9727	68.4047
864.742	67.7566	80.9242	68.4685
866.606	67.7581	80.7944	68.4645
868.47	67.6384	80.5953	68.4432
870.333	67.5419	80.3532	68.4233
872.197	67.3718	80.0311	68.3109
874.061	67.0381	79.64	68.1595
875.924	66.7539	79.2218	68.0314
877.788	66.5285	79.0167	68.0299
879.652	66.2733	79.2268	68.1565
881.515	66.0171	79.7256	68.1631
883.379	65.8447	80.3015	68.1073
885.243	65.5581	80.7294	68.0813
887.106	65.1662	81.0655	67.9589
888.97	64.879	81.3829	67.6802
890.834	64.7469	81.5814	67.1763
892.697	64.9093	81.5862	66.4036
894.561	65.3339	81.4334	65.4066
896.425	65.8196	81.1863	64.3177
898.288	66.2992	80.9534	63.3827
900.152	66.7358	80.8328	62.8573
902.016	67.0819	80.724	62.8612
903.879	67.303	80.653	63.422
905.743	67.4441	80.6195	64.4129
907.607	67.6575	80.5843	65.5729
909.47	67.8128	80.5608	66.581
911.334	67.7956	80.4772	67.2406
913.198	67.7262	80.2934	67.6492
915.061	67.6047	80.106	67.8902
916.925	67.4712	79.8942	67.9703
918.789	67.3544	79.5987	67.8906
920.652	67.1669	79.2798	67.6834
922.516	66.9398	79.0641	67.4278
924.38	66.7635	78.9108	67.1148
926.244	66.659	78.756	66.7661
928.107	66.483	78.557	66.4042
929.971	66.2828	78.3665	66.0032
931.835	66.1754	78.2731	65.5522
933.698	66.0999	78.2002	65.0567
935.562	65.9474	78.074	64.5588
937.426	65.7513	77.9066	63.9984
939.289	65.5423	77.805	63.3236
941.153	65.2944	77.8139	62.6143
943.016	65.0259	77.7828	61.7924
944.88	64.7901	77.7162	60.9274
946.744	64.5954	77.65	60.0455
948.607	64.3878	77.5834	59.102
950.471	64.0839	77.4772	58.1197
952.335	63.8024	77.3399	57.1667
954.198	63.5475	77.1052	56.1866
956.062	63.24	76.786	55.1481
957.926	62.8782	76.3809	54.0362
959.789	62.4936	75.9531	52.8657
961.653	62.1129	75.4857	51.6495
963.517	61.7531	74.9719	50.405
965.38	61.4158	74.5119	49.0542
967.244	61.127	74.0207	47.6386
969.108	60.7938	73.4526	46.2922
970.971	60.426	72.9244	45.0702
972.835	60.0956	72.3984	43.9388
974.699	59.7976	71.8715	42.9315
976.562	59.5255	71.3398	42.1128
978.426	59.2918	70.7928	41.4605
980.29	59.0843	70.2416	40.9331
982.154	58.9038	69.777	40.6036
984.017	58.7008	69.2977	40.4528
985.881	58.4538	68.7116	40.5208
987.745	58.1703	68.1784	40.825
989.608	57.8244	67.6955	41.2198
991.472	57.4816	67.2461	41.5872
993.336	57.2126	66.8724	41.9892
995.199	56.9163	66.5584	42.308
997.063	56.4671	66.3797	42.4123
998.927	55.9889	66.2729	42.2877
1000.79	55.8404	66.3355	41.9675
1002.65	55.9989	66.551	41.4363
1004.52	55.9651	66.7215	40.757
1006.38	55.6299	66.7739	39.9717
1008.24	55.1792	66.7796	39.207
1010.11	54.6888	66.7216	38.5311
1011.97	54.229	66.5883	37.9059
1013.84	53.7434	66.4398	37.1961
1015.7	53.2504	66.3015	36.3039
1017.56	52.7831	66.1332	35.202
1019.43	52.3582	66.0414	33.9792
1021.29	51.9272	65.9888	32.701
1023.15	51.5082	66.0415	31.3818
1025.02	51.0817	66.2698	30.0055
1026.88	50.7603	66.5748	28.6376
1028.75	50.5165	66.8934	27.2691
1030.61	50.3441	67.2736	26.0377
1032.47	50.3056	67.6744	24.9628
1034.34	50.451	68.0527	24.0224
1036.2	50.702	68.4589	23.2522
1038.06	51.0387	68.8129	22.6895
1039.93	51.3799	69.0325	22.3219
1041.79	51.6489	69.2652	22.1455
1043.65	51.8742	69.5451	22.1
1045.52	52.0963	69.8414	22.202
1047.38	52.2751	70.1207	22.404
1049.25	52.4409	70.4364	22.7217
1051.11	52.6174	70.7854	23.19
1052.97	52.7665	71.1758	23.8
1054.84	52.9382	71.5829	24.4954
1056.7	53.1118	72.036	25.2225
1058.56	53.211	72.5005	25.8309
1060.43	53.3409	72.9591	26.3724
1062.29	53.4755	73.417	26.7394
1064.15	53.5777	73.8662	26.823
1066.02	53.6654	74.1739	26.6482
1067.88	53.7646	74.3676	26.2662
1069.75	53.7923	74.436	25.7069
1071.61	53.7407	74.2456	25.1084
1073.47	53.5969	73.8467	24.585
1075.34	53.443	73.2951	24.3636
1077.2	53.2942	72.6827	24.4243
1079.06	53.155	72.2152	24.7065
1080.93	53.1254	71.981	25.0483
1082.79	53.2424	72.0597	25.3174
1084.66	53.391	72.3212	25.5228
1086.52	53.6069	72.6561	25.7401
1088.38	53.7924	72.9971	25.8635
1090.25	53.8772	73.2933	25.8947
1092.11	53.9013	73.4898	25.8922
1093.97	53.9254	73.54	25.9739
1095.84	53.8553	73.4764	26.1909
1097.7	53.7372	73.3878	26.5401
1099.56	53.6046	73.2073	27.0015
1101.43	53.4816	72.9943	27.5197
1103.29	53.2812	72.7577	27.9506
1105.16	53.0257	72.4868	28.3433
1107.02	52.7776	72.2554	28.7093
1108.88	52.5969	72.1459	29.0669
1110.75	52.5089	72.1218	29.4282
1112.61	52.5136	72.1543	29.8231
1114.47	52.5554	72.211	30.231
1116.34	52.6869	72.3142	30.7193
1118.2	52.8819	72.4437	31.3023
1120.07	53.0824	72.624	32.0148
1121.93	53.2805	72.8396	32.8466
1123.79	53.4919	73.0881	33.8484
1125.66	53.6289	73.3334	35.0545
1127.52	53.7315	73.6231	36.4368
1129.38	53.8682	73.9519	37.937
1131.25	54.046	74.3165	39.5761
1133.11	54.2123	74.7113	41.254
1134.97	54.3596	75.1207	42.979
1136.84	54.4698	75.4418	44.7279
1138.7	54.5413	75.6675	46.3777
1140.57	54.5233	75.8352	47.7916
1142.43	54.5015	75.9422	48.9884
1144.29	54.5767	75.9684	49.9375
1146.16	54.7407	75.9522	50.6392
1148.02	54.958	75.9986	51.1312
1149.88	55.2113	76.1428	51.5441
1151.75	55.4951	76.3502	51.9476
1153.61	55.8296	76.6253	52.3495
1155.47	56.2055	76.9732	52.7482
1157.34	56.6435	77.4761	53.1894
1159.2	57.1396	78.1143	53.6426
1161.07	57.6673	78.7829	54.116
1162.93	58.19	79.4489	54.6481
1164.79	58.6918	80.1706	55.2975
1166.66	59.1572	80.902	56.1029
1168.52	59.5726	81.6118	57.0244
1170.38	59.9479	82.2842	58.0337
1172.25	60.3198	82.8948	59.1908
1174.11	60.6521	83.4545	60.4868
1175.98	60.994	83.9742	61.9174
1177.84	61.3737	84.4367	63.384
1179.7	61.8021	84.8586	64.8013
1181.57	62.2978	85.276	66.1223
1183.43	62.875	85.671	67.309
1185.29	63.5041	86.0176	68.3552
1187.16	64.1809	86.3629	69.2875
1189.02	64.8487	86.7392	70.1617
1190.88	65.3659	87.0787	70.9848
1192.75	65.729	87.3284	71.674
1194.61	65.9874	87.5525	72.2419
1196.48	66.1027	87.7468	72.7331
1198.34	66.1434	87.8779	73.1125
1200.2	66.1712	87.9438	73.3561
1202.07	66.1793	87.9844	73.4838
1203.93	66.0995	88.0003	73.5568
1205.79	65.9616	87.9676	73.5509
1207.66	65.8242	87.9199	73.3965
1209.52	65.6912	87.8784	73.1122
1211.38	65.5404	87.8074	72.7215
1213.25	65.392	87.6969	72.2083
1215.11	65.2782	87.5481	71.5662
1216.98	65.2021	87.4013	70.9071
1218.84	65.124	87.2895	70.3601
1220.7	65.0607	87.1747	70.0189
1222.57	65.0703	87.0177	69.9508
1224.43	65.088	86.8726	70.1634
1226.29	65.0455	86.7666	70.5377
1228.16	65.0164	86.6703	70.9322
1230.02	64.9894	86.5805	71.3268
1231.89	64.9323	86.5093	71.7926
1233.75	64.8816	86.4485	72.3816
1235.61	64.8471	86.3965	73.0438
1237.48	64.8188	86.3967	73.6956
1239.34	64.8502	86.4275	74.2403
1241.2	64.9311	86.4402	74.6106
1243.07	65.0058	86.4589	74.8369
1244.93	65.0786	86.4688	74.9941
1246.79	65.1955	86.477	75.1706
1248.66	65.277	86.5509	75.3754
1250.52	65.2389	86.667	75.6325
1252.39	65.1721	86.7493	75.9727
1254.25	65.0951	86.7997	76.2983
1256.11	64.9791	86.8244	76.5224
1257.98	64.887	86.8171	76.7041
1259.84	64.8036	86.7874	76.9146
1261.7	64.6775	86.7517	77.097
1263.57	64.5558	86.7041	77.2023
1265.43	64.4703	86.6425	77.2816
1267.29	64.4511	86.5673	77.3522
1269.16	64.5262	86.4729	77.4422
1271.02	64.6798	86.4251	77.5833
1272.89	64.8815	86.3915	77.7187
1274.75	65.1137	86.3443	77.8803
1276.61	65.3946	86.3729	78.1311
1278.48	65.7592	86.45	78.448
1280.34	66.1413	86.5013	78.7811
1282.2	66.4981	86.5503	79.1637
1284.07	66.8902	86.6049	79.5961
1285.93	67.3072	86.6827	79.9998
1287.8	67.7207	86.7265	80.3425
1289.66	68.1247	86.7416	80.6562
1291.52	68.4343	86.7344	80.9146
1293.39	68.6594	86.7332	81.1281
1295.25	68.87	86.7414	81.2755
1297.11	69.1048	86.6755	81.3492
1298.98	69.3366	86.5757	81.3967
1300.84	69.4954	86.5289	81.4198
1302.7	69.5674	86.5001	81.361
1304.57	69.6618	86.4432	81.2213
1306.43	69.7641	86.4203	81.0773
1308.3	69.8396	86.3701	80.9473
1310.16	69.8855	86.276	80.7981
1312.02	69.9331	86.1326	80.5986
1313.89	69.9977	86.022	80.3514
1315.75	70.0201	85.9066	80.136
1317.61	69.9346	85.7276	79.9168
1319.48	69.8687	85.5581	79.6763
1321.34	69.8949	85.3455	79.4276
1323.2	69.9219	85.089	79.0913
1325.07	69.9347	84.8801	78.7554
1326.93	70.0093	84.7164	78.4691
1328.8	70.0983	84.5349	78.2339
1330.66	70.0863	84.3963	78.1444
1332.52	70.0601	84.3555	78.1961
1334.39	70.0331	84.3641	78.3093
1336.25	69.9778	84.38	78.4826
1338.11	70.0377	84.4419	78.7415
1339.98	70.1638	84.551	79.0519
1341.84	70.253	84.651	79.2948
1343.71	70.0502	84.5947	79.3315
1345.57	69.6942	84.5451	79.2758
1347.43	69.6257	84.6171	79.351
1349.3	69.7528	84.7448	79.4244
1351.16	69.7317	84.7548	79.3471
1353.02	69.5687	84.7585	79.3132
1354.89	69.3822	84.6771	79.2921
1356.75	69.2674	84.607	79.2288
1358.61	69.1166	84.5131	79.2143
1360.48	68.8782	84.3957	79.2267
1362.34	68.7681	84.3518	79.257
1364.21	68.7958	84.3325	79.3347
1366.07	68.6349	84.1567	79.3046
1367.93	68.1004	83.8576	79.1165
1369.8	67.7934	83.7318	79.0186
1371.66	68.0043	83.851	79.168
1373.52	68.0398	83.865	79.2317
1375.39	68.0243	83.9035	79.2645
1377.25	68.0088	83.8566	79.2686
1379.12	67.5943	83.6573	79.057
1380.98	67.2432	83.5684	78.7263
1382.84	67.5297	83.7043	78.6001
1384.71	67.7669	83.6788	78.4529
1386.57	67.9751	83.7365	78.3297
1388.43	68.3343	83.8547	78.4196
1390.3	68.6774	83.8168	78.6647
1392.16	68.7531	83.5887	78.856
1394.02	68.8714	83.4383	79.1469
1395.89	69.5752	83.6319	79.7257
1397.75	70.1984	83.6182	80.2097
1399.62	70.1809	83.3807	80.3619
1401.48	69.9424	83.1042	80.4149
1403.34	70.0008	83.0381	80.5261
1405.21	69.8731	82.8329	80.4526
1407.07	70.0232	82.8222	80.4562
1408.93	70.1932	82.7736	80.4727
1410.8	69.754	82.3781	80.129
1412.66	69.55	82.2006	79.8655
1414.52	69.6422	82.0735	79.5934
1416.39	69.6124	81.844	79.1742
1418.25	69.6154	81.7239	78.7946
1420.12	69.9094	81.7391	78.5228
1421.98	70.0218	81.6256	78.1677
1423.84	69.4589	81.3247	77.5312
1425.71	68.6603	81.061	76.859
1427.57	69.0276	81.4918	77.1406
1429.43	69.1528	81.7476	77.5383
1431.3	68.9908	82.067	77.9005
1433.16	69.0809	82.4846	78.5512
1435.03	68.6988	82.6289	79.1187
1436.89	68.3198	82.9505	79.7025
1438.75	68.5326	83.3504	80.37
1440.62	68.4369	83.4909	80.806
1442.48	67.2449	83.2026	80.6491
1444.34	66.7481	83.4018	80.5864
1446.21	67.2435	83.7662	80.8183
1448.07	67.2396	83.7305	80.6634
1449.93	67.2911	83.7358	80.339
1451.8	67.2351	83.5889	79.8645
1453.66	66.8367	83.3318	79.233
1455.53	66.7823	83.2361	78.7743
1457.39	67.4926	83.4379	78.7886
1459.25	68.3043	83.5477	78.7825
1461.12	68.6258	83.5558	78.5167
1462.98	67.4081	82.8488	77.3092
1464.84	67.546	83.2268	76.9303
1466.71	68.9721	83.9038	77.5461
1468.57	69.8184	84.4315	78.0225
1470.43	69.8316	84.5436	78.3522
1472.3	70.4253	85.0721	79.3381
1474.16	71.9187	85.8124	80.7219
1476.03	73.2521	86.3516	82.0396
1477.89	73.8486	86.4739	83.0506
1479.75	74.3627	86.8829	83.9954
1481.62	75.2946	87.4751	84.9069
1483.48	76.0399	87.9026	85.6412
1485.34	76.6579	88.3485	86.1382
1487.21	76.92	88.4626	86.3065
1489.07	77.1244	88.6563	86.3724
1490.94	77.4029	88.8059	86.3731
1492.8	77.1415	88.6959	86.0436
1494.66	76.2743	88.4626	85.4083
1496.53	75.4617	88.1857	84.6938
1498.39	75.6711	88.4707	84.4294
1500.25	75.8588	88.5961	84.1401
1502.12	74.7738	88.1454	83.1411
1503.98	73.4171	87.728	81.8777
1505.84	73.1355	87.6959	81.2333
1507.71	73.4944	87.9143	81.1769
1509.57	73.7463	88.0984	81.1915
1511.44	72.4897	87.6949	80.5407
1513.3	69.1815	87.0622	79.2634
1515.16	68.7661	87.5766	79.4966
1517.03	69.7255	88.0386	80.1819
1518.89	70.1671	88.4148	80.6348
1520.75	70.6202	88.7393	81.186
1522.62	70.9664	88.7658	81.8762
1524.48	71.7112	89.2333	82.9769
1526.34	72.2727	89.4217	83.9249
1528.21	72.1559	89.6044	84.8041
1530.07	72.828	90.1994	85.7895
1531.94	73.1918	90.3286	86.2651
1533.8	73.3747	90.6406	86.5442
1535.66	73.9428	90.9587	86.836
1537.53	74.2711	91.1281	87.0529
1539.39	73.8908	90.9518	86.9332
1541.25	74.1408	91.3583	87.042
1543.12	75.1545	91.6304	87.4179
1544.98	74.8057	91.2898	87.169
1546.85	72.9721	90.8134	86.3684
1548.71	72.6759	90.8299	86.1929
1550.57	73.2173	91.0606	86.3286
1552.44	73.7661	91.3836	86.4469
1554.3	74.3504	91.5947	86.5986
1556.16	74.4537	91.6077	86.5376
1558.03	74.723	91.7789	86.5565
1559.89	75.245	91.687	86.62
1561.75	75.7387	91.8448	86.7231
1563.62	75.2339	91.3235	86.3613
1565.48	72.5545	90.2343	84.9982
1567.35	72.6587	90.6466	85.0077
1569.21	74.3537	91.2371	85.6738
1571.07	74.8324	91.4031	85.7396
1572.94	74.8156	91.4212	85.5415
1574.8	74.4199	91.0279	85.0749
1576.66	73.7703	90.7567	84.4439
1578.53	74.1259	90.8322	84.3036
1580.39	74.2766	90.7394	84.0366
1582.25	72.86	90.1648	82.8435
1584.12	71.7096	89.688	81.7674
1585.98	71.9575	89.5487	81.5228
1587.85	71.794	89.4426	80.9514
1589.71	71.2454	89.1265	79.9799
1591.57	70.7466	88.764	79.0839
1593.44	70.2307	88.3972	78.3095
1595.3	69.6908	88.0775	77.5932
1597.16	69.1818	87.8571	77.0257
1599.03	68.6422	87.6766	76.5798
1600.89	68.0619	87.613	76.284
1602.76	67.5027	87.7454	76.2025
1604.62	67.0513	88.0016	76.2088
1606.48	66.6452	88.165	76.1869
1608.35	66.2027	88.2404	76.1888
1610.21	65.7714	88.2986	76.343
1612.07	65.5339	88.4465	76.598
1613.94	65.414	88.4263	76.9053
1615.8	65.305	88.3942	77.3861
1617.66	65.4045	88.4779	77.8548
1619.53	65.8353	88.6829	78.1495
1621.39	65.9214	88.5625	78.0133
1623.26	65.0601	88.3577	77.2856
1625.12	64.9083	88.443	76.9019
1626.98	65.7298	88.6813	77.1026
1628.85	65.7589	88.6215	76.8357
1630.71	65.2622	88.5613	76.0821
1632.57	65.4144	88.6144	75.6963
1634.44	65.524	88.7758	75.4511
1636.3	65.7096	88.8152	75.2738
1638.16	66.3816	88.9742	75.5164
1640.03	66.6238	88.9506	75.5737
1641.89	65.5909	88.5351	74.9839
1643.76	64.6663	88.4441	74.5491
1645.62	65.4484	88.829	74.9877
1647.48	66.3186	89.271	75.4979
1649.35	66.8709	89.5242	75.8457
1651.21	67.0099	89.4011	75.9014
1653.07	66.4782	89.0015	75.6568
1654.94	66.6181	89.0842	75.8898
1656.8	67.8072	89.5455	76.5086
1658.67	67.7168	89.4584	76.4615
1660.53	65.897	88.7421	75.8151
1662.39	66.8028	89.2389	76.3812
1664.26	68.4168	90.0479	77.2657
1666.12	69.2413	90.2793	77.8325
1667.98	69.5372	90.2929	78.1504
1669.85	69.6107	90.4255	78.4331
1671.71	70.1913	90.689	78.898
1673.57	71.0162	90.9598	79.372
1675.44	71.1294	91.0264	79.618
1677.3	70.9548	91.0785	79.7874
1679.17	71.3546	91.2694	80.2649
1681.03	71.5221	91.5157	80.7035
1682.89	71.3961	91.7046	80.9437
1684.76	71.9039	91.8241	81.3503
1686.62	72.5074	92.1947	81.9186
1688.48	72.4783	92.194	82.2043
1690.35	71.4451	92.2532	82.2884
1692.21	69.9581	91.9817	82.5412
1694.08	70.3633	92.3359	83.2685
1695.94	70.7582	92.7248	83.8524
1697.8	70.7084	92.8782	84.3345
1699.67	71.037	93.0598	84.8828
1701.53	71.2991	93.09	85.3301
1703.39	71.3447	93.029	85.6998
1705.26	71.7459	93.0147	86.0005
1707.12	71.8717	93.1939	86.3085
1708.98	72.0885	92.8007	86.5842
1710.85	73.0545	93.328	87.1344
1712.71	73.6228	93.3005	87.5239
1714.58	74.2501	93.2577	87.8956
1716.44	75.1853	93.5129	88.3007
1718.3	76.0333	93.6751	88.7268
1720.17	76.71	93.7713	89.1707
1722.03	77.0927	93.548	89.4925
1723.89	77.1358	93.3366	89.7176
1725.76	77.363	93.4217	90.08
1727.62	78.3471	93.788	90.5185
1729.48	79.2566	94.2156	90.9871
1731.35	79.6988	94.2016	91.2888
1733.21	80.248	94.3599	91.5167
1735.08	80.934	94.5178	91.7247
1736.94	81.4989	94.586	92.0202
1738.8	81.8689	94.4886	92.2393
1740.67	82.0427	94.5927	92.3138
1742.53	82.5103	94.538	92.4626
1744.39	83.5402	95.1364	92.8884
1746.26	84.3988	95.1951	93.137
1748.12	85.1566	95.0911	93.1706
1749.99	86.1555	95.2989	93.3651
1751.85	87.0203	95.4154	93.5736
1753.71	87.6293	95.6561	93.7778
1755.58	87.9241	95.6563	93.8784
1757.44	88.2078	95.6248	93.9345
1759.3	88.6733	95.7686	94.1489
1761.17	89.2261	96.0121	94.416
1763.03	89.5897	96.2093	94.6227
1764.89	89.7397	96.1192	94.7241
1766.76	89.9231	96.3533	94.8718
1768.62	90.0263	96.3007	94.915
1770.49	90.1984	96.3604	95.0083
1772.35	90.5925	96.5669	95.1712
1774.21	90.7711	96.5839	95.219
1776.08	90.9139	96.4984	95.1684
1777.94	91.1175	96.7185	95.2046
1779.8	91.0246	96.4069	95.3186
1781.67	91.1574	96.5157	95.4461
1783.53	91.5195	96.8442	95.5319
1785.39	91.6365	96.8128	95.5981
1787.26	91.7289	96.7795	95.7145
1789.12	91.8455	96.7234	95.635
1790.99	92.0722	96.8551	95.6978
1792.85	92.1758	96.8324	95.7272
1794.71	92.3615	97.0025	95.8515
1796.58	92.3834	97.0195	95.9989
1798.44	92.3884	96.8445	95.9687
1800.3	92.4122	96.6251	95.8507
1802.17	92.6066	96.8627	95.8647
1804.03	92.8249	96.8603	95.9268
1805.9	92.8638	96.7979	95.9774
1807.76	92.8363	96.8041	96.0306
1809.62	92.9645	96.9814	96.0525
1811.49	93.163	97.204	96.1008
1813.35	93.2888	97.1733	96.2087
1815.21	93.2763	97.0255	96.2228
1817.08	93.3076	97.0506	96.1782
1818.94	93.4246	97.186	96.2759
1820.8	93.542	97.3739	96.3898
1822.67	93.5634	97.4487	96.3515
1824.53	93.6801	97.431	96.3279
1826.4	93.6863	97.3548	96.3563
1828.26	93.6464	97.2992	96.3308
1830.12	93.7387	97.2044	96.3265
1831.99	93.697	97.0551	96.2939
1833.85	93.6006	97.1448	96.3344
1835.71	93.677	97.298	96.4082
1837.58	93.5517	97.085	96.2436
1839.44	93.6049	97.237	96.32
1841.3	93.6901	97.2876	96.5181
1843.17	93.7715	97.3408	96.5769
1845.03	93.9046	97.294	96.4553
1846.9	93.8748	97.2063	96.4417
1848.76	93.7779	97.2736	96.5105
1850.62	93.753	97.1867	96.4754
1852.49	93.5444	97.0944	96.4014
1854.35	93.6229	97.2601	96.4725
1856.21	93.7298	97.1409	96.5112
1858.08	93.7876	97.3493	96.53
1859.94	93.6742	97.5178	96.5432
1861.81	93.5998	97.429	96.6238
1863.67	93.6509	97.331	96.5428
1865.53	93.7417	97.3866	96.3305
1867.4	93.8679	97.4478	96.5073
1869.26	93.9314	97.4454	96.7065
1871.12	93.792	97.3943	96.6672
1872.99	93.648	97.413	96.6435
1874.85	93.607	97.2974	96.5468
1876.71	93.4843	97.1236	96.5354
1878.58	93.5546	97.237	96.6038
1880.44	93.6506	97.3815	96.5092
1882.31	93.661	97.4527	96.6374
1884.17	93.6595	97.3967	96.8041
1886.03	93.6687	97.2071	96.63
1887.9	93.771	97.1952	96.6142
1889.76	93.699	97.3747	96.6945
1891.62	93.5546	97.3394	96.4998
1893.49	93.5835	97.1248	96.4349
1895.35	93.6742	97.3487	96.6902
1897.21	93.6048	97.5248	96.8177
1899.08	93.5766	97.5315	96.8552
1900.94	93.6597	97.5266	96.8924
1902.81	93.768	97.4781	96.7563
1904.67	93.6971	97.4146	96.6
1906.53	93.7061	97.4996	96.5485
1908.4	93.8147	97.4947	96.5565
1910.26	93.9124	97.4344	96.8181
1912.12	93.9496	97.3673	96.8944
1913.99	93.9201	97.2721	96.5709
1915.85	93.8498	97.2836	96.6255
1917.72	93.8508	97.3888	96.9343
1919.58	94.0716	97.4058	96.9847
1921.44	94.1841	97.391	96.9353
1923.31	94.0689	97.4202	96.8091
1925.17	93.9166	97.4285	96.5844
1927.03	93.7564	97.5082	96.6694
1928.9	93.6208	97.5538	96.8521
1930.76	93.6787	97.5251	96.9179
1932.62	94.0343	97.6042	97.0435
1934.49	94.2234	97.5052	97.0836
1936.35	94.0935	97.5034	97.2053
1938.22	93.9738	97.251	97.2072
1940.08	94.1698	97.2169	97.0706
1941.94	94.3995	97.533	97.1691
1943.81	94.2853	97.7833	97.4158
1945.67	94.1864	97.6978	97.4206
1947.53	94.3332	97.7243	97.3555
1949.4	94.2607	97.7537	97.5355
1951.26	94.2344	97.9842	97.5297
1953.12	94.0701	98.1332	97.1867
1954.99	93.8451	97.6469	97.1066
1956.85	94.2081	96.9591	97.4368
1958.72	94.5658	97.1269	97.7116
1960.58	94.8047	97.6116	97.8002
1962.44	95.0582	97.9685	97.5482
1964.31	94.7794	98.1798	97.3463
1966.17	94.1776	98.1446	97.8513
1968.03	94.0343	98.5033	98.3116
1969.9	94.7817	98.8335	98.2135
1971.76	95.5914	98.4755	98.2084
1973.63	95.2129	97.8069	98.2682
1975.49	95.0419	97.4884	98.2723
1977.35	95.4743	97.6423	98.5525
1979.22	95.2912	98.4788	98.8724
1981.08	95.1208	99.0605	99.0066
1982.94	95.7265	98.8781	98.8012
1984.81	96.0486	98.2262	98.7226
1986.67	95.7029	98.242	99.0606
1988.53	95.3632	98.9928	99.0851
1990.4	95.1435	98.6226	98.7701
1992.26	95.4106	98.8218	98.3752
1994.13	95.7207	99.112	98.0331
1995.99	95.4826	98.6941	98.0671
1997.85	94.991	98.4046	98.2976
1999.72	94.3306	98.0604	98.4524
2001.58	94.2196	98.249	98.3635
2003.44	94.5728	98.6068	98.2329
2005.31	94.8551	98.5222	98.1153
2007.17	95.1714	97.9508	98.6046
2009.04	95.2807	97.2187	98.7122
2010.9	94.8952	97.7301	98.2641
2012.76	94.7226	98.4316	98.3177
2014.63	94.7417	99.0245	98.5107
2016.49	95.1117	99.1018	98.3193
2018.35	95.6169	98.2181	98.1541
2020.22	95.7949	98.2948	98.4656
2022.08	95.587	98.822	98.5418
2023.94	95.051	98.7483	98.1786
2025.81	95.1525	98.4626	98.6864
2027.67	95.8397	97.6224	99.7421
2029.54	96.0249	97.5512	99.1359
2031.4	96.2703	98.0929	98.3704
2033.26	96.1405	99.1893	98.9204
2035.13	95.6135	99.4817	99.0618
2036.99	95.2949	99.0056	98.1994
2038.85	95.4137	98.8693	98.0072
2040.72	95.1927	99.1611	98.9335
2042.58	94.9293	98.4408	99.1612
2044.44	95.3523	97.8889	99.1766
2046.31	95.9443	98.2449	98.8926
2048.17	95.616	98.9225	98.6512
2050.04	95.4317	98.9413	98.8018
2051.9	95.4009	98.4981	98.4861
2053.76	94.9883	98.0899	98.0806
2055.63	94.7064	97.906	97.6351
2057.49	94.3783	97.9357	97.5775
2059.35	94.1032	97.8117	97.3633
2061.22	94.2897	97.6217	97.1143
2063.08	94.6338	97.3523	97.0555
2064.95	94.6529	97.3914	97.205
2066.81	94.6656	97.7633	97.2617
2068.67	94.6683	97.382	97.3074
2070.54	94.24	97.6747	97.3638
2072.4	94.0351	97.6826	96.8699
2074.26	94.2208	97.463	96.3209
2076.13	94.1657	97.6245	96.5447
2077.99	93.6995	97.8555	96.8923
2079.85	93.6378	97.4704	96.8733
2081.72	93.8932	97.305	96.4238
2083.58	94.0372	97.4584	96.0876
2085.45	93.8824	97.3094	96.4047
2087.31	93.7063	97.3016	96.3777
2089.17	93.6209	97.2569	96.0991
2091.04	93.7664	97.0109	95.8575
2092.9	93.6556	97.1498	95.7081
2094.76	93.5214	97.3387	95.9913
2096.63	93.8375	97.2489	96.2456
2098.49	93.7401	97.1878	96.0981
2100.35	93.5322	97.3939	95.9623
2102.22	93.6395	97.5345	95.9536
2104.08	93.7747	97.5301	95.9825
2105.95	93.5636	97.5302	95.7657
2107.81	93.4108	97.5165	95.7543
2109.67	93.6043	97.6256	95.9628
2111.54	93.837	97.4822	95.7444
2113.4	93.6603	96.9147	95.5973
2115.26	93.6509	96.7955	95.6501
2117.13	93.479	97.1801	95.7953
2118.99	93.1193	97.2325	95.803
2120.86	93.3727	97.0131	95.7256
2122.72	93.7903	97.27	95.8262
2124.58	93.9561	97.6323	95.9035
2126.45	93.9464	97.3198	95.6436
2128.31	94.067	97.1553	95.756
2130.17	94.3364	97.3875	96.1413
2132.04	94.3635	97.4942	96.1178
2133.9	93.9261	97.5573	96.0684
2135.76	94.0265	97.5667	96.2967
2137.63	94.4789	97.775	96.4988
2139.49	94.518	97.8924	96.2595
2141.36	94.3847	97.8615	96.3147
2143.22	94.773	97.8158	96.712
2145.08	94.5619	97.8308	96.6756
2146.95	94.706	97.8683	96.5893
2148.81	94.9594	97.8009	97.0835
2150.67	94.9915	97.9271	97.4132
2152.54	95.1663	98.0032	97.329
2154.4	95.2057	97.7593	97.6606
2156.26	95.2828	97.9627	97.5847
2158.13	95.6208	98.9011	97.5781
2159.99	96.0371	99.3312	98.1342
2161.86	96.0654	99.0735	99.0013
2163.72	96.0903	98.9504	99.9355
2165.58	96.6812	98.9604	100.608
2167.45	97.4708	99.1069	100.331
2169.31	97.0821	98.8577	99.7199
2171.17	95.6889	98.5876	99.6336
2173.04	95.3757	98.5004	99.2643
2174.9	95.6074	98.6313	98.6975
2176.77	95.8169	99.4632	98.7524
2178.63	95.4336	99.2806	98.6587
2180.49	95.2564	98.1514	98.6446
2182.36	95.3396	97.7588	98.7557
2184.22	95.5364	98.0891	98.8695
2186.08	95.822	98.6471	98.5086
2187.95	95.5052	98.6264	98.7557
2189.81	95.0836	98.3527	98.9031
2191.67	94.8903	98.4572	98.3516
2193.54	94.604	98.502	98.3367
2195.4	94.8349	98.8078	98.6134
2197.27	94.7997	98.7761	98.2504
2199.13	95.057	98.051	97.9698
2200.99	95.2233	97.5189	97.8874
2202.86	94.6802	97.6168	97.4404
2204.72	94.5709	97.5661	97.8526
2206.58	94.6072	97.6573	98.318
2208.45	94.5406	98.0512	97.6519
2210.31	94.4907	98.123	97.3704
2212.18	94.1601	97.9338	97.8199
2214.04	94.5184	97.93	97.9657
2215.9	94.8604	98.0962	97.6877
2217.77	94.6388	98.4647	97.5344
2219.63	94.7544	98.6527	97.7755
2221.49	94.8482	98.1789	97.9185
2223.36	94.583	97.8987	97.8356
2225.22	94.2662	98.2128	97.7651
2227.08	94.0173	98.2124	97.1008
2228.95	94.0624	98.0614	96.8765
2230.81	94.3066	98.0992	97.5888
2232.68	94.4573	98.0788	97.9728
2234.54	94.2874	97.685	97.7424
2236.4	94.1669	97.4223	97.6202
2238.27	94.3232	97.8739	97.4364
2240.13	94.1146	98.192	97.1874
2241.99	93.6765	98.0294	97.121
2243.86	93.7331	97.9033	97.1191
2245.72	93.7915	97.729	97.0094
2247.58	93.8736	97.8103	97.0379
2249.45	93.988	97.928	97.0949
2251.31	93.9381	97.9612	97.0974
2253.18	93.8178	98.025	97.0764
2255.04	93.7734	97.895	96.9145
2256.9	93.7035	97.415	97.0829
2258.77	93.5505	97.0748	97.1628
2260.63	93.3556	97.1276	97.0068
2262.49	93.3873	97.4046	97.0292
2264.36	93.3316	97.7026	96.7506
2266.22	93.3144	97.8286	96.5915
2268.09	93.2427	97.6583	96.9251
2269.95	93.0902	97.4851	97.1565
2271.81	93.2053	97.4074	96.7252
2273.68	93.2413	97.4777	96.3395
2275.54	92.891	97.5715	96.6851
2277.4	92.8519	97.5178	96.8359
2279.27	92.9406	97.2229	96.5832
2281.13	92.931	96.9894	96.2802
2282.99	92.9036	97.0301	96.0463
2284.86	92.6631	96.9042	96.1038
2286.72	92.5721	96.9253	96.1458
2288.59	92.7637	97.2776	95.9599
2290.45	92.6414	97.4598	95.8316
2292.31	92.3207	97.2294	95.8756
2294.18	92.168	96.9434	95.8349
2296.04	91.9686	96.9284	95.8053
2297.9	91.9635	96.8752	95.9613
2299.77	92.1387	96.7769	95.9658
2301.63	92.1378	96.8465	95.8514
2303.49	92.1411	96.9074	95.8134
2305.36	92.169	96.9874	95.7
2307.22	92.152	97.0488	95.7066
2309.09	92.169	96.9155	95.8638
2310.95	92.1743	96.8511	95.8267
2312.81	92.1304	96.7833	95.7805
2314.68	92.1359	96.7925	95.7456
2316.54	92.179	97.0137	95.6213
2318.4	92.1202	97.0543	95.6361
2320.27	91.9545	96.9615	95.767
2322.13	91.9625	97.0595	95.8369
2324	92.1166	97.0123	95.8373
2325.86	92.0637	96.7512	95.8592
2327.72	92.0133	96.693	95.8339
2329.59	92.031	96.8366	95.8374
2331.45	91.937	96.8136	95.8403
2333.31	91.9467	96.7207	95.87
2335.18	92.0817	96.8572	95.8935
2337.04	92.1484	97.0749	95.8168
2338.9	92.0031	97.1277	95.7812
2340.77	91.8655	97.1029	95.9602
2342.63	92.0942	97.081	96.1542
2344.5	92.1383	97.1303	96.0524
2346.36	91.9823	97.1978	96.1038
2348.22	91.8559	97.0433	96.2915
2350.09	91.6415	96.9213	96.173
2351.95	91.5062	97.0527	96.0322
2353.81	91.4565	97.0816	96.0763
2355.68	91.5513	97.0122	96.0507
2357.54	91.9784	97.0819	95.962
2359.4	92.3238	97.091	96.0545
2361.27	92.5212	97.0912	96.1928
2363.13	92.5395	97.1295	96.2395
2365	92.261	97.2804	96.4317
2366.86	92.3184	97.3213	96.3992
2368.72	92.3967	97.1997	96.2387
2370.59	92.0164	97.299	96.3152
2372.45	91.7351	97.1885	96.5287
2374.31	91.9197	97.1648	96.7089
2376.18	91.9159	97.2538	96.5195
2378.04	91.3752	97.1347	96.3186
2379.91	91.0179	96.9102	96.394
2381.77	91.0033	96.8666	96.089
2383.63	90.9741	96.8051	95.7584
2385.5	90.8016	96.7103	95.7551
2387.36	90.7496	96.5123	95.6793
2389.22	90.883	96.4795	95.5751
2391.09	91.0455	96.5165	95.6122
2392.95	91.1217	96.4525	95.7055
2394.81	91.1338	96.5379	95.71
2396.68	91.1506	96.6344	95.7054
2398.54	91.17	96.602	95.7025
2400.41	91.088	96.5631	95.6545
2402.27	91.0187	96.5384	95.6406
2404.13	91.0182	96.6627	95.7102
2406	90.9735	96.6529	95.614
2407.86	90.9613	96.6159	95.524
2409.72	90.9587	96.6827	95.6137
2411.59	90.9904	96.6462	95.691
2413.45	91.0702	96.566	95.7209
2415.31	91.0251	96.6799	95.7944
2417.18	90.8759	96.7233	95.836
2419.04	90.7543	96.6181	95.7548
2420.91	90.8012	96.5371	95.7697
2422.77	90.9298	96.5805	95.7458
2424.63	90.9556	96.5622	95.6901
2426.5	90.8887	96.5659	95.6504
2428.36	90.8154	96.5483	95.6386
2430.22	90.7789	96.6126	95.5273
2432.09	90.772	96.6315	95.5613
2433.95	90.5916	96.5622	95.6718
2435.82	90.4485	96.5317	95.5665
2437.68	90.6051	96.4897	95.5125
2439.54	90.6581	96.4746	95.7084
2441.41	90.494	96.4872	95.7232
2443.27	90.5633	96.3966	95.5826
2445.13	90.628	96.402	95.5777
2447	90.3308	96.358	95.6823
2448.86	90.1091	96.3685	95.5969
2450.72	90.2767	96.5813	95.5115
2452.59	90.3798	96.5706	95.4397
2454.45	90.3158	96.3817	95.5047
2456.32	90.0681	96.4177	95.6882
2458.18	90.0808	96.3693	95.7069
2460.04	90.2847	96.2933	95.6302
2461.91	90.1799	96.2645	95.6084
2463.77	90.0616	96.2895	95.5954
2465.63	90.0692	96.2661	95.6261
2467.5	89.9785	96.1416	95.6135
2469.36	89.9334	96.0507	95.4536
2471.22	89.8977	96.2949	95.3987
2473.09	89.9386	96.5025	95.4025
2474.95	89.8797	96.4519	95.4437
2476.82	89.7479	96.3999	95.4071
2478.68	89.6625	96.4571	95.2978
2480.54	89.5882	96.299	95.3365
2482.41	89.5771	96.0325	95.4573
2484.27	89.6697	96.0934	95.3616
2486.13	89.6875	96.1127	95.3133
2488	89.6182	96.1304	95.347
2489.86	89.6924	96.2778	95.4357
2491.73	89.6886	96.2879	95.4516
2493.59	89.5636	96.3031	95.2922
2495.45	89.6249	96.2221	95.1744
2497.32	89.5871	96.1199	95.1274
2499.18	89.2646	96.0956	95.141
2501.04	89.1049	96.0229	95.2169
2502.91	89.2651	95.9657	95.3109
2504.77	89.2194	96.0493	95.1572
2506.63	89.0604	95.9928	95.1467
2508.5	89.1508	96.0413	95.1544
2510.36	89.2438	96.0855	95.0466
2512.23	89.0859	95.8592	94.9756
2514.09	89.1591	95.8813	94.8977
2515.95	89.2333	96.0256	94.917
2517.82	89.0618	95.9165	94.9643
2519.68	88.8775	95.8378	94.9685
2521.54	88.8608	95.8565	94.9541
2523.41	88.9081	95.8606	94.9802
2525.27	88.8107	95.8901	94.9161
2527.14	88.7523	95.9545	94.8626
2529	88.7766	95.8618	94.9342
2530.86	88.7056	95.6971	95.0339
2532.73	88.7033	95.7285	95.032
2534.59	88.724	95.7239	95.0545
2536.45	88.6568	95.6865	95.0156
2538.32	88.5866	95.6877	94.9388
2540.18	88.5902	95.7978	94.9399
2542.04	88.6062	95.9059	94.9604
2543.91	88.5281	95.8899	94.8924
2545.77	88.4634	95.9017	94.7281
2547.64	88.5179	95.8365	94.6752
2549.5	88.4642	95.6417	94.7343
2551.36	88.3448	95.6376	94.8021
2553.23	88.4273	95.6694	94.709
2555.09	88.5252	95.619	94.7589
2556.95	88.4749	95.5742	94.9051
2558.82	88.2219	95.5792	94.7856
2560.68	88.0879	95.6613	94.6748
2562.54	88.1839	95.7147	94.6905
2564.41	88.2592	95.5968	94.6393
2566.27	88.2497	95.566	94.6033
2568.14	88.1957	95.785	94.5764
2570	88.1838	95.9614	94.5443
2571.86	88.2086	95.9461	94.4873
2573.73	88.2388	95.7367	94.4742
2575.59	88.0297	95.5995	94.4333
2577.45	87.9342	95.7151	94.4712
2579.32	87.9051	95.7273	94.4234
2581.18	87.6874	95.6251	94.2892
2583.05	87.6544	95.5219	94.3649
2584.91	87.7344	95.4768	94.433
2586.77	87.742	95.5052	94.2948
2588.64	87.7198	95.4719	94.2342
2590.5	87.7263	95.3951	94.2743
2592.36	87.7067	95.3872	94.3083
2594.23	87.5026	95.3946	94.2981
2596.09	87.3502	95.368	94.1613
2597.95	87.4129	95.4407	94.1764
2599.82	87.4554	95.6252	94.1787
2601.68	87.4204	95.6434	94.0549
2603.55	87.3738	95.4781	94.0377
2605.41	87.2145	95.2708	94.0156
2607.27	87.1496	95.2713	94.0326
2609.14	87.2824	95.2546	94.0786
2611	87.2579	95.1457	94.0289
2612.86	87.1102	95.1853	93.9512
2614.73	87.0354	95.274	93.9671
2616.59	87.0785	95.248	93.9205
2618.45	87.1476	95.338	93.8484
2620.32	87.0928	95.3234	93.9
2622.18	86.997	95.1305	93.9008
2624.05	86.97	95.1305	93.8896
2625.91	86.8853	95.2015	93.8729
2627.77	86.8424	95.1606	93.762
2629.64	86.8466	95.1295	93.8152
2631.5	86.7681	95.1077	93.8052
2633.36	86.7021	95.0434	93.6134
2635.23	86.6852	94.9317	93.5487
2637.09	86.6407	94.8863	93.5784
2638.96	86.573	94.8899	93.6384
2640.82	86.6129	94.943	93.5871
2642.68	86.6115	94.9467	93.4339
2644.55	86.5078	94.9821	93.3608
2646.41	86.4528	95.0533	93.3765
2648.27	86.3863	94.958	93.3891
2650.14	86.4009	94.7525	93.3538
2652	86.5022	94.6146	93.349
2653.86	86.4262	94.6849	93.3513
2655.73	86.2984	94.733	93.275
2657.59	86.2537	94.708	93.1748
2659.46	86.2414	94.7484	93.1418
2661.32	86.2612	94.7722	93.1565
2663.18	86.2826	94.7016	93.1905
2665.05	86.2953	94.6167	93.1933
2666.91	86.3186	94.5768	93.1272
2668.77	86.347	94.6233	93.109
2670.64	86.3574	94.7179	93.1068
2672.5	86.2957	94.79	93.0445
2674.36	86.2377	94.7522	93.0371
2676.23	86.2941	94.6849	93.0386
2678.09	86.3402	94.718	93.0096
2679.96	86.2627	94.7502	93.0214
2681.82	86.2156	94.7536	93.0148
2683.68	86.2522	94.6786	93.0279
2685.55	86.2055	94.6122	93.0162
2687.41	86.2061	94.6255	92.9585
2689.27	86.2586	94.6559	92.847
2691.14	86.1803	94.5964	92.7769
2693	86.1047	94.5448	92.7921
2694.87	86.1194	94.5385	92.7897
2696.73	86.1559	94.5726	92.7753
2698.59	86.1964	94.6007	92.8063
2700.46	86.1854	94.6143	92.7638
2702.32	86.1119	94.6161	92.726
2704.18	86.1155	94.5031	92.7177
2706.05	86.1886	94.4389	92.679
2707.91	86.1664	94.4393	92.5967
2709.77	86.0996	94.4443	92.5976
2711.64	86.1213	94.4996	92.598
2713.5	86.1113	94.4789	92.5412
2715.37	86.0181	94.4257	92.5011
2717.23	85.9613	94.4134	92.462
2719.09	85.8974	94.3769	92.4473
2720.96	85.9084	94.3757	92.4283
2722.82	85.9207	94.3804	92.4848
2724.68	85.8238	94.3475	92.5663
2726.55	85.7786	94.3595	92.5386
2728.41	85.7962	94.3243	92.448
2730.28	85.7673	94.2944	92.4595
2732.14	85.7355	94.3522	92.4125
2734	85.6656	94.2729	92.2956
2735.87	85.5936	94.1658	92.2832
2737.73	85.5831	94.2307	92.2243
2739.59	85.5035	94.2319	92.2162
2741.46	85.4446	94.2336	92.2537
2743.32	85.4998	94.196	92.24
2745.18	85.539	94.134	92.2626
2747.05	85.5141	94.1431	92.2635
2748.91	85.441	94.1461	92.1896
2750.78	85.383	94.1879	92.1379
2752.64	85.3506	94.2023	92.0212
2754.5	85.3158	94.1852	91.9556
2756.37	85.3098	94.0842	91.9321
2758.23	85.3137	93.9854	91.8966
2760.09	85.3218	94.0559	91.9619
2761.96	85.2549	94.0724	91.9851
2763.82	85.1298	94.0577	91.9875
2765.68	85.1412	94.0683	91.8636
2767.55	85.1849	94.0766	91.7751
2769.41	85.112	94.0558	91.6821
2771.28	85.1264	93.9909	91.6222
2773.14	85.0803	93.8719	91.6952
2775	84.9524	93.8553	91.7178
2776.87	84.9101	93.8884	91.6981
2778.73	84.8968	93.9352	91.6556
2780.59	84.849	93.9553	91.5598
2782.46	84.7109	93.9367	91.4709
2784.32	84.5929	93.8647	91.4241
2786.18	84.5386	93.8105	91.4466
2788.05	84.4559	93.8162	91.3864
2789.91	84.4702	93.7951	91.2767
2791.78	84.4532	93.7667	91.258
2793.64	84.3084	93.7728	91.1792
2795.5	84.2168	93.7453	91.0788
2797.37	84.1726	93.6492	91.0392
2799.23	84.1133	93.589	91.0368
2801.09	84.0144	93.5472	90.9511
2802.96	83.8516	93.593	90.7882
2804.82	83.7302	93.5616	90.7195
2806.69	83.7143	93.5135	90.7922
2808.55	83.6826	93.5342	90.7726
2810.41	83.5687	93.5387	90.5911
2812.28	83.4072	93.555	90.4711
2814.14	83.2613	93.4754	90.4233
2816	83.1292	93.353	90.3788
2817.87	82.9747	93.3525	90.3774
2819.73	82.8223	93.3252	90.2855
2821.59	82.6841	93.2609	90.1426
2823.46	82.5079	93.1889	90.0804
2825.32	82.3856	93.164	90.0027
2827.19	82.277	93.1592	89.7972
2829.05	81.9797	93.0783	89.7649
2830.91	81.6807	93.013	89.7338
2832.78	81.4913	92.9452	89.6068
2834.64	81.2744	92.8632	89.5198
2836.5	81.0114	92.8406	89.3825
2838.37	80.7023	92.8597	89.1477
2840.23	80.366	92.7203	89.0392
2842.1	80.1079	92.5721	88.8895
2843.96	79.7365	92.5776	88.6358
2845.82	79.2625	92.4775	88.3189
2847.69	78.8887	92.3296	88.1393
2849.55	78.3628	92.2043	87.923
2851.41	77.7436	92.0951	87.758
2853.28	77.2099	92.0102	87.6112
2855.14	76.7064	91.9359	87.2536
2857	76.1342	91.8954	87.0657
2858.87	75.6411	91.8507	86.855
2860.73	75.231	91.7027	86.5582
2862.6	74.9969	91.5471	86.377
2864.46	75.0265	91.5088	86.3289
2866.32	75.2604	91.5032	86.3156
2868.19	75.6052	91.5078	86.2727
2870.05	76.082	91.5343	86.2413
2871.91	76.4139	91.5536	86.1197
2873.78	76.6303	91.4985	86.0362
2875.64	76.739	91.3544	85.9247
2877.5	76.6841	91.2758	85.7741
2879.37	76.7574	91.2518	85.6514
2881.23	76.793	91.2962	85.4654
2883.1	76.6914	91.2681	85.3454
2884.96	76.6561	91.1052	85.2988
2886.82	76.7499	91.0042	85.1607
2888.69	76.8307	90.9511	85.0239
2890.55	76.7884	90.8891	84.9919
2892.41	76.7131	90.9226	85.0306
2894.28	76.6164	90.9837	84.9316
2896.14	76.5968	90.9049	84.8311
2898.01	76.5431	90.8768	84.8565
2899.87	76.3279	90.8721	84.8578
2901.73	76.0361	90.7621	84.9237
2903.6	75.8338	90.719	84.8957
2905.46	75.6747	90.6859	84.7774
2907.32	75.5531	90.6229	84.7617
2909.19	75.3682	90.6277	84.6947
2911.05	75.0718	90.6899	84.597
2912.91	74.7649	90.6809	84.5062
2914.78	74.5192	90.6802	84.4158
2916.64	74.2944	90.6699	84.335
2918.51	74.0229	90.5927	84.2678
2920.37	73.6796	90.5607	84.2317
2922.23	73.2678	90.5189	84.109
2924.1	72.6523	90.3228	83.841
2925.96	72.042	90.1161	83.6355
2927.82	71.5353	90.0813	83.5683
2929.69	71.094	90.0933	83.3984
2931.55	70.8089	89.9415	83.244
2933.41	70.6688	89.8501	83.254
2935.28	70.598	89.9265	83.2998
2937.14	70.6352	89.9555	83.3637
2939.01	70.8277	89.9734	83.4704
2940.87	71.2002	90.1048	83.5478
2942.73	71.6788	90.1634	83.6725
2944.6	72.0883	90.1357	83.8216
2946.46	72.4028	90.2065	83.8203
2948.32	72.9166	90.3229	83.8011
2950.19	73.5042	90.4039	83.9817
2952.05	73.9798	90.5021	84.3168
2953.92	74.4181	90.5924	84.6059
2955.78	74.8136	90.7812	84.7708
2957.64	75.1119	91.0167	84.8483
2959.51	75.3265	91.0545	84.9992
2961.37	75.4922	91.0256	85.2622
2963.23	75.7134	91.1158	85.4362
2965.1	75.9895	91.2657	85.4483
2966.96	76.1448	91.3649	85.5365
2968.82	76.2266	91.4003	85.667
2970.69	76.3779	91.5498	85.7696
2972.55	76.6241	91.7143	85.8902
2974.42	76.9832	91.7087	85.9444
2976.28	77.3468	91.7403	85.9316
2978.14	77.6536	91.8512	85.8986
2980.01	78.0555	91.9439	85.8998
2981.87	78.5397	92.0421	85.9828
2983.73	78.9917	92.062	86.0587
2985.6	79.4245	92.054	86.0867
2987.46	79.788	92.0421	86.0842
2989.32	80.023	92.1	86.0727
2991.19	80.3211	92.1835	86.1443
2993.05	80.6591	92.201	86.2229
2994.92	80.8381	92.2402	86.2248
2996.78	81.0767	92.3221	86.1732
2998.64	81.4152	92.3529	86.0916
3000.51	81.5871	92.3248	86.1005
3002.37	81.6971	92.4154	86.1633
3004.23	81.9203	92.4239	86.1414
3006.1	82.1194	92.307	86.0552
3007.96	82.2175	92.3563	85.9643
3009.83	82.3595	92.3874	85.9749
3011.69	82.5365	92.3556	86.0206
3013.55	82.6922	92.4515	85.9171
3015.42	82.7442	92.4098	85.7383
3017.28	82.7047	92.2855	85.6848
3019.14	82.718	92.3448	85.7125
3021.01	82.7421	92.3249	85.6324
3022.87	82.8535	92.3346	85.5561
3024.73	82.9014	92.3122	85.5003
3026.6	82.8675	92.1665	85.3665
3028.46	82.8371	92.0954	85.2529
3030.33	82.7766	92.0922	85.2478
3032.19	82.8229	92.1432	85.0885
3034.05	82.8395	92.2141	84.9261
3035.92	82.7659	92.189	84.899
3037.78	82.7215	92.1026	84.8036
3039.64	82.7608	91.983	84.6883
3041.51	82.8143	91.9495	84.5958
3043.37	82.7195	91.8486	84.4149
3045.24	82.5433	91.8298	84.308
3047.1	82.4254	91.7959	84.2234
3048.96	82.3664	91.7383	83.9695
3050.83	82.3717	91.7102	83.7639
3052.69	82.4315	91.6153	83.6959
3054.55	82.3753	91.5342	83.5992
3056.42	82.1811	91.4013	83.499
3058.28	82.1276	91.3969	83.2704
3060.14	82.1451	91.3872	83.056
3062.01	82.0857	91.2816	82.922
3063.87	81.9517	91.2748	82.7236
3065.74	81.9182	91.2736	82.5255
3067.6	81.9411	91.2193	82.4158
3069.46	81.948	91.1192	82.332
3071.33	81.8626	91.0334	82.1563
3073.19	81.8025	90.8845	82.0385
3075.05	81.8752	90.8932	81.8642
3076.92	81.6962	90.9485	81.5382
3078.78	81.3958	90.8184	81.296
3080.64	81.3695	90.6982	81.1217
3082.51	81.385	90.7629	80.867
3084.37	81.4138	90.7432	80.6918
3086.24	81.353	90.6263	80.6904
3088.1	81.2016	90.5655	80.5866
3089.96	81.2398	90.4777	80.3148
3091.83	81.2562	90.4599	80.0517
3093.69	81.0401	90.4101	79.8918
3095.55	80.9984	90.1996	79.7422
3097.42	81.1632	90.0165	79.67
3099.28	81.2731	90.0155	79.49
3101.15	81.1666	89.9942	79.1509
3103.01	81.0792	89.9762	78.945
3104.87	80.9603	89.9529	78.8317
3106.74	80.9087	89.915	78.703
3108.6	80.9765	89.8256	78.5108
3110.46	80.9902	89.7957	78.2887
3112.33	80.9302	89.7649	78.1729
3114.19	80.9606	89.6594	77.9637
3116.05	80.9628	89.6921	77.6692
3117.92	80.9187	89.5895	77.4897
3119.78	80.8211	89.4389	77.2156
3121.65	80.7244	89.4219	76.9197
3123.51	80.7758	89.4304	76.756
3125.37	80.7596	89.2697	76.7195
3127.24	80.5936	89.2	76.542
3129.1	80.4897	89.3346	76.2805
3130.96	80.4278	89.2682	76.0825
3132.83	80.3971	89.0282	75.8686
3134.69	80.3808	89.0425	75.6224
3136.55	80.3357	88.9953	75.4647
3138.42	80.2586	88.8035	75.1636
3140.28	80.232	88.83	74.8511
3142.15	80.2063	88.8312	74.6461
3144.01	80.0334	88.8187	74.4561
3145.87	80.0248	88.6798	74.2609
3147.74	80.1514	88.5067	73.908
3149.6	80.1204	88.5707	73.7214
3151.46	79.9112	88.6236	73.5848
3153.33	79.6846	88.4627	73.3938
3155.19	79.5996	88.4024	73.1427
3157.06	79.5826	88.3855	72.6954
3158.92	79.5674	88.334	72.4458
3160.78	79.4462	88.1858	72.2869
3162.65	79.3502	88.0815	72.0993
3164.51	79.3334	88.0333	71.8948
3166.37	79.3174	87.9082	71.7435
3168.24	79.2866	87.822	71.5341
3170.1	79.3676	87.8525	71.3763
3171.96	79.3254	87.7728	71.2836
3173.83	79.1315	87.8602	70.9146
3175.69	78.9185	87.8489	70.5589
3177.56	78.764	87.4072	70.3986
3179.42	78.7584	87.1786	70.1671
3181.28	78.7553	87.3649	69.9341
3183.15	78.7319	87.3965	69.784
3185.01	78.7347	87.1751	69.516
3186.87	78.742	87.2032	69.2842
3188.74	78.6603	87.2263	69.0784
3190.6	78.4466	87.1287	68.8205
3192.46	78.3801	87.2314	68.6661
3194.33	78.3897	87.205	68.4718
3196.19	78.3156	87.0787	68.2986
3198.06	78.2513	86.9585	68.2256
3199.92	78.27	86.8847	67.9886
3201.78	78.1815	86.8942	67.5617
3203.65	78.2197	86.9319	67.3593
3205.51	78.2625	86.9867	67.1754
3207.37	78.1042	86.8103	66.8388
3209.24	77.8395	86.5088	66.5936
3211.1	77.6884	86.5824	66.5614
3212.97	77.78	86.634	66.6716
3214.83	77.759	86.6069	66.6352
3216.69	77.5402	86.6239	66.1351
3218.56	77.6095	86.6226	65.8453
3220.42	77.813	86.6619	65.8574
3222.28	77.8013	86.6979	65.7249
3224.15	77.7548	86.5527	65.5109
3226.01	77.8541	86.2475	65.2752
3227.87	77.7005	86.132	65.0893
3229.74	77.4389	86.3063	64.9335
3231.6	77.1776	86.2212	64.805
3233.47	77.3351	86.0813	64.5418
3235.33	77.5132	86.1505	64.4004
3237.19	77.3121	86.2648	64.3505
3239.06	77.3056	86.1985	64.1658
3240.92	77.3823	86.0936	63.9613
3242.78	77.165	86.09	63.828
3244.65	77.0658	86.0885	63.6812
3246.51	76.9511	86.0875	63.6308
3248.37	76.9521	86.2044	63.6153
3250.24	77.0262	86.0564	63.4478
3252.1	76.9531	85.881	63.381
3253.97	76.9808	85.9752	63.3071
3255.83	77.0093	86.0145	63.072
3257.69	76.9016	85.9255	62.7355
3259.56	76.9305	85.9731	62.5031
3261.42	76.8278	86.0762	62.5648
3263.28	76.7208	85.9366	62.7034
3265.15	76.7169	85.7141	62.7226
3267.01	76.7858	85.8468	62.6349
3268.88	76.8354	86.0583	62.3131
3270.74	76.7949	85.9875	62.1183
3272.6	76.6518	85.8672	62.063
3274.47	76.7857	85.9437	62.1017
3276.33	76.823	85.9241	62.1762
3278.19	76.5807	85.9191	62.0295
3280.06	76.5504	85.8565	61.7949
3281.92	76.6946	85.5914	61.7942
3283.78	76.516	85.6758	61.8034
3285.65	76.1342	85.9861	61.6204
3287.51	75.9919	85.956	61.4342
3289.38	76.1944	85.817	61.6411
3291.24	76.4114	85.8318	61.7618
3293.1	76.4534	85.905	61.4635
3294.97	76.5691	85.9917	61.3092
3296.83	76.6007	85.9327	61.4517
3298.69	76.5092	85.949	61.4611
3300.56	76.5822	86.0019	61.3992
3302.42	76.7008	85.9077	61.4485
3304.28	76.6584	85.8256	61.4725
3306.15	76.5114	85.747	61.2988
3308.01	76.5513	85.8912	61.1944
3309.88	76.5229	86.082	61.3038
3311.74	76.4905	86.1172	61.3636
3313.6	76.537	85.9733	61.1922
3315.47	76.5706	86.0535	61.0383
3317.33	76.5934	86.1479	61.1354
3319.19	76.6389	85.9184	61.3309
3321.06	76.6723	85.823	61.3663
3322.92	76.6669	85.8944	61.2835
3324.79	76.5901	85.9055	61.2949
3326.65	76.5544	86.1118	61.2412
3328.51	76.4915	86.0953	61.0476
3330.38	76.8239	85.9443	60.9539
3332.24	76.9705	86.1772	60.8908
3334.1	76.7051	86.231	60.8413
3335.97	76.7076	86.0113	60.9938
3337.83	76.8109	86.0824	61.1935
3339.69	76.9026	86.3721	61.0282
3341.56	77.0341	86.4561	60.8765
3343.42	77.0014	86.2817	61.0852
3345.29	76.9973	86.2644	61.0965
3347.15	77.1238	86.2603	60.7682
3349.01	77.0613	86.1346	60.5155
3350.88	76.9318	86.0513	60.6473
3352.74	76.9557	86.1677	60.7634
3354.6	76.9621	86.2426	60.781
3356.47	77.0627	86.1525	61.0453
3358.33	77.1449	85.9596	61.0191
3360.2	77.1047	85.8607	60.7689
3362.06	77.233	86.3256	60.75
3363.92	77.4129	86.7055	60.7169
3365.79	77.3332	86.4406	60.8053
3367.65	77.1837	86.2972	60.9766
3369.51	77.1937	86.6326	61.0456
3371.38	77.3192	86.8283	61.023
3373.24	77.412	86.7595	60.8263
3375.1	77.4178	86.5803	60.7753
3376.97	77.5776	86.36	60.7752
3378.83	77.5778	86.3272	60.706
3380.7	77.3914	86.324	60.7102
3382.56	77.3267	86.4925	60.8203
3384.42	77.3967	86.9129	61.0766
3386.29	77.8816	87.1622	61.1134
3388.15	78.3341	86.9106	61.1075
3390.01	78.1392	86.8777	61.1837
3391.88	77.7644	87.0647	61.1247
3393.74	77.7934	87.0657	61.0748
3395.6	78.0451	86.8764	61.065
3397.47	78.1615	86.8948	61.041
3399.33	78.0064	86.9391	61.1829
3401.2	78.0493	86.9065	61.4089
3403.06	78.3691	87.1751	61.3052
3404.92	78.5342	87.4632	61.3317
3406.79	78.688	87.4076	61.9018
3408.65	78.8124	87.2925	62.0608
3410.51	78.7233	87.0105	61.7727
3412.38	78.3617	86.8145	61.7664
3414.24	78.1774	87.0061	61.8731
3416.11	78.4137	87.4238	62.0102
3417.97	78.7061	87.8428	62.3064
3419.83	78.9737	87.9593	62.3021
3421.7	79.1208	88.1284	62.128
3423.56	79.2188	88.0287	62.5427
3425.42	79.2526	87.958	62.9434
3427.29	79.3015	88.0664	62.7496
3429.15	79.3992	87.9261	62.9292
3431.01	79.2428	88.4438	63.3263
3432.88	79.1585	88.4639	63.4695
3434.74	79.2777	87.9259	63.4369
3436.61	79.5384	87.8984	63.4497
3438.47	79.8768	87.9562	63.4388
3440.33	80.0484	87.8914	63.5724
3442.2	79.9285	88.1005	63.8456
3444.06	79.7359	88.3817	64.1245
3445.92	79.9279	88.4438	64.3097
3447.79	80.1972	88.6182	64.6391
3449.65	80.0856	88.8787	64.6877
3451.51	80.2285	88.9427	64.7027
3453.38	80.4773	88.7666	64.9882
3455.24	80.5827	89.1657	65.1374
3457.11	80.6045	89.7656	65.3188
3458.97	80.7923	89.5247	65.5455
3460.83	81.0186	88.94	65.7499
3462.7	81.1109	89.0007	65.9872
3464.56	81.2121	89.4772	66.214
3466.42	81.4612	89.536	66.4961
3468.29	81.3457	89.3793	66.7879
3470.15	81.106	89.7219	67.1761
3472.02	81.1408	89.8575	67.1139
3473.88	81.0902	89.7458	67.0039
3475.74	81.3581	89.7859	67.1714
3477.61	81.7306	90.0513	67.6373
3479.47	81.8189	90.0177	67.9733
3481.33	81.9992	90.2594	68.4808
3483.2	81.9816	90.2915	68.9101
3485.06	82.277	90.1301	69.0928
3486.92	82.4436	90.2333	69.3632
3488.79	82.5064	90.5101	69.4031
3490.65	82.6814	90.3215	69.282
3492.52	82.8147	90.293	69.6262
3494.38	82.8386	90.4463	70.0181
3496.24	83.1135	90.3954	69.9075
3498.11	83.12	90.6619	69.8354
3499.97	82.7517	90.9996	70.1415
3501.83	83.1742	90.9095	70.5573
3503.7	83.4564	90.7643	70.8789
3505.56	83.3722	90.8164	71.2221
3507.42	83.6291	91.0481	71.5425
3509.29	83.9791	91.2008	71.7138
3511.15	84.3469	91.2807	72.1054
3513.02	84.173	91.4876	72.4864
3514.88	83.9591	91.6247	72.8152
3516.74	84.0404	91.8522	72.8601
3518.61	84.1237	92.3259	72.5476
3520.47	84.58	91.9642	72.8137
3522.33	84.703	91.7214	73.5126
3524.2	84.4281	92.0432	73.4508
3526.06	84.6539	92.5171	73.5898
3527.93	85.31	92.6997	74.2513
3529.79	85.726	92.5402	74.5976
3531.65	85.5778	92.6716	74.9037
3533.52	85.4587	92.5682	75.2364
3535.38	85.2044	92.1562	75.1354
3537.24	85.4192	92.1487	74.9663
3539.11	85.5851	92.61	75.4163
3540.97	85.7309	92.5838	75.8393
3542.83	86.2317	92.7268	75.8988
3544.7	86.4166	93.3382	76.0577
3546.56	86.3536	93.5611	76.5678
3548.43	86.4781	93.457	77.0332
3550.29	86.7119	93.3467	77.4113
3552.15	86.7663	93.2783	77.5814
3554.02	87.0713	93.4309	77.5218
3555.88	87.5024	93.5914	77.9371
3557.74	87.2998	93.7672	78.7165
3559.61	87.0126	93.9899	78.8181
3561.47	87.0391	94.1411	79.0934
3563.34	87.2543	94.424	79.3952
3565.2	87.4834	94.6666	79.7216
3567.06	87.7028	94.5468	79.8661
3568.93	87.9391	94.2913	79.7859
3570.79	88.2167	94.3357	79.9887
3572.65	88.3921	94.2984	80.2448
3574.52	88.4393	94.3365	80.6016
3576.38	88.403	94.6546	81.0224
3578.24	88.4933	95.0425	81.5856
3580.11	88.8109	95.1688	81.7876
3581.97	88.8685	95.1257	81.7242
3583.84	88.9165	95.1845	81.9559
3585.7	88.9631	95.4537	82.2189
3587.56	89.159	95.5078	82.6339
3589.43	89.4299	95.6183	82.8595
3591.29	89.5573	96.0078	83.2165
3593.15	89.7581	96.1552	83.6504
3595.02	89.8397	95.9657	83.7501
3596.88	89.9648	95.9909	83.9867
3598.74	90.2785	95.8885	84.4585
3600.61	90.2994	95.9744	84.9261
3602.47	90.1319	96.2924	85.277
3604.34	90.3622	96.2559	85.4052
3606.2	90.4887	96.3313	85.5351
3608.06	90.4851	96.4178	85.727
3609.93	90.8006	96.5091	85.8987
3611.79	91.0693	96.6272	85.966
3613.65	91.0656	96.718	86.1821
3615.52	91.4417	97.0278	86.7491
3617.38	91.5222	97.3095	87.2401
3619.24	91.2268	97.1462	87.5935
3621.11	91.2046	96.8595	87.7669
3622.97	91.5511	96.9746	87.9935
3624.84	91.7701	97.1632	88.1907
3626.7	91.918	97.3025	88.4165
3628.56	92.055	97.3215	88.8043
3630.43	92.1351	97.2887	89.1144
3632.29	92.3389	97.2523	89.4606
3634.15	92.4614	97.6164	89.8932
3636.02	92.4375	97.9792	90.1038
3637.88	92.7072	97.7926	90.2171
3639.75	93.0633	97.7804	90.6756
3641.61	92.954	98.0306	90.9689
3643.47	92.8359	98.0273	90.9673
3645.34	92.8928	98.036	91.0774
3647.2	93.2017	98.1854	91.5292
3649.06	93.4063	97.896	91.8831
3650.93	93.5034	98.0439	92.1908
3652.79	93.8201	98.3383	92.4309
3654.65	94.0577	98.5945	92.5132
3656.52	94.1964	98.639	92.6777
3658.38	94.3119	98.5691	92.8792
3660.25	94.3654	98.5957	93.2235
3662.11	94.3538	98.4822	93.6454
3663.97	94.342	98.419	93.9722
3665.84	94.5366	98.5788	94.1884
3667.7	94.7621	99.1258	94.3377
3669.56	94.8506	99.3523	94.5783
3671.43	94.8892	99.1601	94.7588
3673.29	94.9638	99.2405	95.0379
3675.16	95.2269	99.2089	95.485
3677.02	95.4491	99.226	95.7463
3678.88	95.5938	99.2698	95.9384
3680.75	95.5733	99.2504	96.0909
3682.61	95.5797	99.3548	96.0876
3684.47	95.6788	99.3091	96.0274
3686.34	95.5806	99.0838	96.1863
3688.2	95.5458	99.3972	96.6567
3690.06	95.7092	99.5167	96.8023
3691.93	95.5945	99.6331	96.733
3693.79	95.7525	99.4615	97.0357
3695.66	95.8799	99.3393	97.1626
3697.52	95.8868	99.5888	97.1618
3699.38	95.9782	99.6875	97.2089
3701.25	96.2095	99.8968	97.4687
3703.11	96.3338	99.8725	97.5183
3704.97	95.969	99.973	97.2474
3706.84	95.8666	99.8079	97.1958
3708.7	96.2823	99.7805	97.5378
3710.56	96.418	99.7225	97.8107
3712.43	96.142	99.7652	97.7068
3714.29	96.1761	99.6241	97.757
3716.16	96.4509	99.5783	97.953
3718.02	96.365	99.5985	97.9451
3719.88	96.1801	99.412	97.7616
3721.75	96.272	99.6615	97.8084
3723.61	96.3855	99.9729	97.9883
3725.47	96.1196	99.7346	97.9678
3727.34	95.907	99.3975	97.8567
3729.2	96.1016	99.4121	97.8082
3731.07	96.2133	99.7402	97.9658
3732.93	96.2912	99.9416	98.2251
3734.79	96.366	100.127	98.3395
3736.66	96.3688	99.9186	98.1579
3738.52	96.4517	99.8116	97.937
3740.38	96.6168	99.6423	97.8819
3742.25	96.4524	99.4768	98.0299
3744.11	96.338	99.628	98.2708
3745.97	96.5397	99.6801	98.3631
3747.84	96.5286	99.7515	98.4124
3749.7	96.4005	99.6973	98.3856
3751.57	96.3429	99.6827	98.3116
3753.43	96.3017	99.7053	98.1882
3755.29	96.3695	99.6365	98.203
3757.16	96.4867	99.8672	98.412
3759.02	96.4781	99.5346	98.489
3760.88	96.0767	99.6882	98.3518
3762.75	95.975	99.7449	98.1023
3764.61	95.9777	99.924	97.939
3766.47	95.9836	99.6139	98.1934
3768.34	95.9282	99.2359	98.4241
3770.2	96.0077	99.5713	98.4762
3772.07	96.028	99.6627	98.388
3773.93	96.1	99.7828	98.245
3775.79	96.2201	99.8239	98.2652
3777.66	96.1534	99.7529	98.5244
3779.52	96.063	99.4953	98.4879
3781.38	96.0464	99.8704	98.3274
3783.25	96.065	99.9487	98.2076
3785.11	96.139	99.8238	98.1306
3786.98	96.1737	99.8907	98.3045
3788.84	96.0403	99.7658	98.2727
3790.7	96.0461	99.7375	98.2151
3792.57	96.2055	99.7269	98.4257
3794.43	96.2661	99.8023	98.4084
3796.29	96.1799	99.7673	98.1677
3798.16	95.9924	99.65	98.1231
3800.02	95.9796	99.8185	98.1896
3801.88	96.0272	99.7997	98.2145
3803.75	96.0803	99.629	98.3164
3805.61	96.2292	99.7481	98.4706
3807.48	96.337	99.821	98.3326
3809.34	96.403	99.8955	98.2161
3811.2	96.3244	99.8425	98.2632
3813.07	96.1725	99.7431	98.3062
3814.93	96.0982	99.6183	98.4017
3816.79	96.0211	99.8458	98.3514
3818.66	96.0444	99.7044	98.4373
3820.52	96.0762	99.4486	98.5342
3822.39	96.1894	99.9095	98.4991
3824.25	96.2417	99.9187	98.3663
3826.11	96.1719	99.8868	98.3461
3827.98	96.2461	99.9491	98.5969
3829.84	96.2237	99.698	98.654
3831.7	95.9929	99.8597	98.3297
3833.57	95.9824	99.8756	98.0585
3835.43	96.0422	99.9137	98.1142
3837.29	96.0225	99.9025	98.4078
3839.16	95.9818	99.4719	98.3929
3841.02	96.0807	99.6786	98.4934
3842.89	96.1924	99.7419	98.5814
3844.75	96.2011	99.6617	98.4309
3846.61	96.1858	99.7119	98.3549
3848.48	96.2138	99.5674	98.414
3850.34	96.0554	99.7053	98.445
3852.2	95.9393	99.9122	98.3651
3854.07	95.9684	99.7277	98.4005
3855.93	95.838	99.6297	98.4057
3857.79	95.954	99.7299	98.1686
3859.66	96.2011	99.7475	98.1725
3861.52	96.3029	99.7233	98.2745
3863.39	96.2597	99.8087	98.4377
3865.25	96.2418	99.7731	98.555
3867.11	96.1468	99.7243	98.4142
3868.98	95.9064	99.5218	98.4133
3870.84	95.8023	99.1906	98.5974
3872.7	95.7592	99.453	98.2785
3874.57	95.8488	99.7821	98.1931
3876.43	95.9566	99.8726	98.4289
3878.3	96.0295	100.005	98.6674
3880.16	96.0375	99.8066	98.6215
3882.02	95.7807	99.7629	98.6226
3883.89	95.6733	99.7267	98.4034
3885.75	95.873	99.8526	98.2336
3887.61	95.8465	99.3397	98.2047
3889.48	95.7888	99.6905	98.3552
3891.34	95.9676	99.663	98.4603
3893.2	95.9761	99.6777	98.4214
3895.07	95.9392	100.059	98.4222
3896.93	95.9393	99.9573	98.3591
3898.8	95.9388	99.6367	98.3017
3900.66	95.9265	99.6538	98.352
3902.52	95.9754	99.621	98.3203
3904.39	95.9529	99.7751	98.1587
3906.25	96.0626	100.037	98.1504
3908.11	96.0801	99.82	98.1682
3909.98	95.891	99.6986	98.0695
3911.84	95.986	99.6834	98.2727
3913.7	96.0052	99.6864	98.4248
3915.57	95.6898	99.7543	98.2416
3917.43	95.5367	99.6301	98.1292
3919.3	95.759	99.6971	98.2403
3921.16	95.8598	99.7597	98.3465
3923.02	95.7435	99.7475	98.2321
3924.89	95.7809	99.7526	98.2368
3926.75	95.7317	99.7989	98.3666
3928.61	95.6787	99.7687	98.3423
3930.48	95.8487	99.8165	98.3109
3932.34	96.0106	99.9121	98.4365
3934.21	95.909	99.7946	98.3845
3936.07	95.793	99.6989	98.2571
3937.93	95.7616	99.6076	98.1971
3939.8	95.6922	99.642	98.1422
3941.66	95.7295	99.6427	98.1295
3943.52	95.8464	99.6929	98.1982
3945.39	95.8877	99.8828	98.2145
3947.25	95.7783	99.9198	98.2277
3949.11	95.6774	99.8928	98.2319
3950.98	95.833	99.8187	98.1351
3952.84	95.9256	99.8148	98.0871
3954.71	95.9209	99.7561	98.0684
3956.57	95.8808	99.7644	98.1576
3958.43	95.7345	99.7578	98.2869
3960.3	95.6222	99.7373	98.287
3962.16	95.7288	99.7725	98.3316
3964.02	95.9289	99.7946	98.29
3965.89	95.9412	99.8108	98.1577
3967.75	95.8714	99.8155	98.2001
3969.61	95.8089	99.7926	98.1983
3971.48	95.7968	99.8258	98.0563
3973.34	95.669	99.8231	98.0884
3975.21	95.637	99.7517	98.2084
3977.07	95.6761	99.6143	98.2629
3978.93	95.7338	99.7111	98.304
3980.8	95.8374	99.8634	98.2003
3982.66	95.8436	99.8351	98.0675
3984.52	95.822	99.8263	98.0851
3986.39	95.7678	100.013	98.1318
3988.25	95.7244	100.096	98.0671
3990.12	95.7501	99.9738	98.1279
3991.98	95.7445	99.8735	98.134
3993.84	95.8087	99.8199	98.0327
3995.71	95.8858	99.782	98.028
3997.57	95.7894	99.7649	98.1717
3999.43	95.7448	99.7296	98.2873

## Sheet: NMR_31P_summary
Region	Chemical_shift_ppm_or_range	CP_mmol_g-1	ESD_mmol_g-1	SB_mmol_g-1
Aliphatic OH	149.1-145.4 / 147.25	2.2	2.15	1.21
Condensed-G OH	144.6-143.3 / 144.00	0.2	0.29	0.58
Syringyl OH	143.3-142.0 / 142.65	0	1.03	0.82
Guaiacyl OH	140.5-138.6 / 139.55	0.8	0.43	1.39
p-Hydroxyphenyl OH	138.5-137.3 / 137.90	0.2	0.1	0.31
Carboxylic OH	135.9-134.0 / 135.00	0.3	0.6	0.53
Total phenolic OH	sum of condensed-G + S + G + H	1.2	1.85	3.09
Total OH + COOH	aliphatic + phenolic + carboxylic	3.7	4.6	4.83
Note	Primary NMR acquisition and processed data are supplied separately as S3 Dataset.

## Sheet: TGA_summary
Sample	Mass_at_150C_percent	Mass_at_350C_percent	Mass_at_600C_percent	Mass_at_800C_percent	Char_yield_at_1000C_percent	DTG_max_C	Replicates	Conditions
CP lignin	93.12	55.45	40.76	30.18	19.22	350	duplicate	Nitrogen; 25-1000 C; 10 C min-1; flow 20 mL min-1
ESD lignin	95.39	59.68	41.76	28.39	19.68	312	duplicate	Nitrogen; 25-1000 C; 10 C min-1; flow 20 mL min-1
SB lignin	95.21	59.21	39.03	29.72	24.23	300	duplicate	Nitrogen; 25-1000 C; 10 C min-1; flow 20 mL min-1
Note	Values match the revised manuscript. Full raw TGA CSV exports are supplied as S5 Dataset.

## Sheet: Resin_properties
Resin	pH	Solid_content_percent	Gel_time_s	Free_formaldehyde_percent_mean	Free_formaldehyde_SD
CP LF resin	10.1	49.2	360	6.43	0.15
ESD LF resin	9.7	46.7	390	6.67	0.06
SB LF resin	9.5	44.9	480	6.73	0.21
Laboratory PF control	10.37	49.63	299.33	5.93	0.25
Note	Free formaldehyde was measured in liquid resin and is not panel emission data.

## Sheet: Viscosity_multi_shear
Shear_rate_s-1	CP_resin_Pa_s	ESD_resin_Pa_s	SB_resin_Pa_s	PF_resin_Pa_s
1	0.58	0.62	0.57	0.634
5	0.52	0.56	0.52	0.573
10	0.49	0.53	0.49	0.541
50	0.44	0.48	0.45	0.491
100	0.41	0.44	0.42	0.455
500	0.36	0.39	0.37	0.401
1000	0.335	0.365	0.35	0.376
Note	Measured at 23 C using a rotational rheometer; values reported in Pa s.

## Sheet: Free_formaldehyde_raw
Sample	Unit	R1	R2	R3	Mean	SD
PF control	%	5.7	5.9	6.2	5.93	0.25
CP LF resin	%	6.4	6.3	6.6	6.43	0.15
ESD LF resin	%	6.7	6.6	6.7	6.67	0.06
SB LF resin	%	6.8	6.9	6.5	6.73	0.21

## Sheet: PF_raw_replicates
Sample/Parameter	Unit	R1	R2	R3	Mean	SD
Viscosity	Pa.s	0.38	0.36	0.39	0.377	0.015
Gel time	s	295	303	300	299.33	4.04
Solid content	%	49.6	49.8	49.5	49.63	0.15
pH	-	10.4	10.3	10.4	10.37	0.06
Wet lap shear strength	MPa	2.31	2.29	2.32	2.31	0.02
Dry lap shear strength	MPa	3.4	3.37	3.42	3.4	0.03

[truncated: 8 more sheets: Lignin_yield_raw, DSC_summary, Lap_shear_summary, ANOVA, Tukey_HSD, Data_status, LF_lap_shear_raw, LF_lap_shear_raw_summary]
