# Supplementary material for: A lab-scale prototype development of Lignin-Formaldehyde (LF) resin: A bio-renewable adhesive for wood panel industries
Source: PLoS One. 2026 Jul 8;21(7):e0352893. doi: 10.1371/journal.pone.0352893 (PMC13345236; doi:10.1371/journal.pone.0352893)
Supplement: S2 Dataset — (XLSX) [file pone.0352893.s002.xlsx]

## Sheet: Summary_31P_NMR_quantification
Sample	Region	Assignment / peak ppm	Non-normalized value
ChirPine	Aliphatic OH	147.25	2.2
ChirPine	Condensed-G OH	144	0.2
ChirPine	Syringyl OH	142.65	0
ChirPine	Guaiacyl OH	139.55	0.8
ChirPine	p-Hydroxyphenyl OH	137.9	0.2
ChirPine	Carboxylic OH	135	0.3
ChirPine	Total OH + COOH	Combined	3.7
Eucalyptus	Aliphatic OH	147.25	2.15
Eucalyptus	Condensed-G OH	144	0.29
Eucalyptus	Syringyl OH	142.65	1.03
Eucalyptus	Guaiacyl OH	139.55	0.43
Eucalyptus	p-Hydroxyphenyl OH	137.9	0.1
Eucalyptus	Carboxylic OH	135	0.6
Eucalyptus	Total OH + COOH	Combined	4.6
Bagasse	Aliphatic OH	149.0060 (149.1-145.4)	1.2057
Bagasse	Condensed-G OH	143.9792 (144.6-143.3)	0.5753
Bagasse	Syringyl OH	142.5018 (143.3-142)	0.8173
Bagasse	Guaiacyl OH	138.9937 (140.5-138.6)	1.3861
Bagasse	p-Hydroxyphenyl OH	137.5080 (138.5-137.3)	0.3127
Bagasse	Carboxylic OH	135.0070 (135.9-134)	0.5328
Bagasse	Total OH + COOH	Combined	4.8299

## Sheet: Bagasse fid preview
Point	Time (s)	FID real (scaled)	FID imaginary (scaled)
0	0	0.0729372	0
6	0.00123508	0.0389106	0.00876075
12	0.00247015	0.0127445	0.0305895
18	0.00370523	-0.016981	0.00689022
24	0.0049403	-0.0443185	0.00314432
30	0.00617538	-0.028285	-0.00417415
36	0.00741046	-0.0188569	-0.0107938
42	0.00864553	-0.00328953	-0.00161052
48	0.00988061	0.00733901	-0.00199319
54	0.0111157	0.00754255	0.0001562
60	0.0123508	0.00773389	-6.72644e-05
66	0.0135858	0.00365121	-3.63681e-05
72	0.0148209	0.00149458	0.000373552
78	0.016056	-0.000533095	1.3889e-05
84	0.0172911	-0.00115027	0.000572559
90	0.0185261	-0.00102891	0.000182276
96	0.0197612	-0.000576254	-0.00016105
102	0.0209963	-0.000132372	-9.53938e-05
108	0.0222314	-0.000227559	-0.000222032
114	0.0234664	9.0249e-05	-0.000124156
120	0.0247015	-0.000129915	-8.26322e-06
126	0.0259366	0.000149878	-0.00013341
132	0.0271717	5.60007e-05	-6.31458e-05
138	0.0284068	6.94338e-05	-7.76349e-05
144	0.0296418	3.0029e-05	-6.89828e-05
150	0.0308769	-5.45165e-05	0.000150064
156	0.032112	8.17815e-06	-7.83628e-05
162	0.0333471	0.00011319	0.000182904
168	0.0345821	0.000108029	-0.000114311
174	0.0358172	-0.000191127	-5.64463e-05
180	0.0370523	2.29959e-05	0.000108085
186	0.0382874	-4.8705e-05	0.000222275
192	0.0395224	-1.47152e-05	-0.000223812
198	0.0407575	6.81118e-06	4.56833e-06
204	0.0419926	-0.000134245	3.97458e-05
210	0.0432277	-0.000250377	1.14201e-05
216	0.0444627	8.88664e-05	-5.94484e-06
222	0.0456978	-5.36669e-05	0.000206662
228	0.0469329	-0.000130072	7.4004e-06
234	0.048168	-0.000105011	2.78316e-05
240	0.049403	6.95274e-05	1.68178e-05
246	0.0506381	-0.000105554	-0.000158986
252	0.0518732	4.7995e-05	-0.000197765
258	0.0531083	0.000184195	0.000201861
264	0.0543434	-0.000177515	-7.38129e-05
270	0.0555784	0.000225157	-4.3426e-06
276	0.0568135	-0.000194268	5.56153e-05
282	0.0580486	-0.000135778	-7.95333e-05
288	0.0592837	-0.000117785	-2.9786e-05
294	0.0605187	-9.67798e-05	2.14669e-05
300	0.0617538	6.58417e-05	-0.000179406
306	0.0629889	-7.86858e-06	-3.35516e-05
312	0.064224	-0.000121449	0.000104592
318	0.065459	-6.40315e-05	-0.000124344
324	0.0666941	-4.46363e-05	-7.19503e-06
330	0.0679292	-6.00548e-05	-3.65139e-06
336	0.0691643	-7.51486e-05	0.000119414
342	0.0703993	3.86337e-05	-8.55419e-05
348	0.0716344	4.45233e-05	9.35009e-05
354	0.0728695	-5.46474e-05	1.3159e-05
360	0.0741046	-0.000200024	-0.00014165
366	0.0753396	-6.42335e-05	-6.93858e-05
372	0.0765747	-4.23317e-05	-0.000114541
378	0.0778098	0.000152649	1.74872e-05
384	0.0790449	9.63393e-06	0.000129946
390	0.08028	-8.27895e-05	-0.000171405
396	0.081515	0.00017473	-0.000108149
402	0.0827501	0.000210748	-3.82017e-05
408	0.0839852	5.56487e-05	-0.00020958
414	0.0852203	2.79824e-05	-5.00052e-05
420	0.0864553	0.000146832	-2.27118e-05
426	0.0876904	-7.64234e-05	8.34555e-05
432	0.0889255	0.000155018	0.000205188
438	0.0901606	-0.00016064	0.000146144
444	0.0913956	0.000190298	2.21568e-05
450	0.0926307	0.000146544	5.6797e-05
456	0.0938658	5.97452e-06	-0.000108563
462	0.0951009	-0.000108763	-6.78372e-05
468	0.0963359	-6.40846e-05	9.64481e-05
474	0.097571	-7.25135e-05	0.000104217
480	0.0988061	0.000124358	-8.03064e-05
486	0.100041	3.76755e-06	-0.000122593
492	0.101276	6.11821e-05	-0.000106403
498	0.102511	-4.34682e-05	0.000169668
504	0.103746	-4.48923e-06	3.59659e-05
510	0.104981	-1.22673e-05	1.00308e-05
516	0.106217	3.96751e-05	8.2028e-05
522	0.107452	-6.95908e-05	3.37123e-05
528	0.108687	-0.000213304	-5.80461e-05
534	0.109922	-9.16217e-05	-4.26795e-05
540	0.111157	0.000146005	-5.38404e-05
546	0.112392	6.15208e-06	0.000109513
552	0.113627	-3.70657e-05	0.000246197
558	0.114862	0.000101235	9.25457e-05
564	0.116097	-5.14097e-06	8.93674e-05
570	0.117332	-8.82047e-06	-9.08022e-05
576	0.118567	4.0403e-05	-6.90347e-05
582	0.119802	9.10564e-05	8.02405e-05
588	0.121037	-1.94982e-05	1.43845e-05
594	0.122273	1.9767e-05	-8.77433e-05
600	0.123508	-0.000142989	-1.84891e-05
606	0.124743	4.53379e-05	3.17958e-05
612	0.125978	-0.000201022	4.90081e-05
618	0.127213	7.7477e-05	-1.20385e-06
624	0.128448	-9.11243e-05	-4.86484e-05
630	0.129683	1.08549e-05	1.81666e-05
636	0.130918	-6.60531e-05	-5.95867e-05
642	0.132153	7.62465e-05	-0.000140384
648	0.133388	-5.07663e-05	-5.108e-05
654	0.134623	8.7558e-05	-0.000102098
660	0.135858	-0.000102099	-0.000106623
666	0.137093	-0.000144374	8.78843e-05
672	0.138329	0.000133028	2.47617e-06
678	0.139564	5.35465e-05	0.000138614
684	0.140799	-0.000108013	4.82034e-05
690	0.142034	1.36089e-05	-0.000187274
696	0.143269	-2.20018e-05	-2.13737e-05
702	0.144504	-5.94727e-05	8.26051e-05
708	0.145739	0.000136122	9.61457e-06
714	0.146974	-0.000165983	-3.03368e-05
720	0.148209	7.89965e-06	6.62881e-05
726	0.149444	9.03301e-05	4.15746e-05
732	0.150679	2.62316e-05	0.00017271
738	0.151914	-3.21393e-05	-5.07006e-05
744	0.153149	-6.28381e-05	5.2328e-05
750	0.154385	-1.95198e-05	3.95771e-05
756	0.15562	-1.27181e-05	-8.07807e-05
762	0.156855	-4.67158e-05	-5.57972e-05
768	0.15809	4.41486e-06	4.4437e-05
774	0.159325	6.67734e-06	5.29057e-05
780	0.16056	-6.88275e-05	-7.90001e-05
786	0.161795	-6.11285e-05	-1.73909e-05
792	0.16303	8.06923e-05	3.06181e-05
798	0.164265	-0.000149975	-0.000140886
804	0.1655	-9.11871e-05	-2.34758e-05
810	0.166735	2.03623e-05	0.000120161
816	0.16797	-2.30206e-05	7.9384e-07
822	0.169205	-4.04946e-05	0.000104653
828	0.170441	0.000177788	-4.38641e-05
834	0.171676	-5.10043e-05	8.76445e-05
840	0.172911	3.95992e-05	0.000140939
846	0.174146	7.05217e-05	6.73466e-05
852	0.175381	0.00012242	-1.61035e-05
858	0.176616	6.29883e-05	-1.23829e-05
864	0.177851	1.08555e-05	8.36515e-05
870	0.179086	9.8701e-05	0.000117477
876	0.180321	0.000150497	-3.93421e-05
882	0.181556	-0.000125357	0.000117385
888	0.182791	0.000130966	3.70483e-05
894	0.184026	-5.01749e-05	6.20572e-05
900	0.185261	-0.000179466	3.55847e-05
906	0.186497	4.05579e-05	-6.49679e-05
912	0.187732	6.48619e-05	3.21585e-05
918	0.188967	-4.03102e-05	9.51429e-05
924	0.190202	7.54865e-05	1.50354e-05
930	0.191437	1.30735e-05	0.000214967
936	0.192672	-0.000210988	4.51996e-05
942	0.193907	-4.6644e-05	-6.86486e-05
948	0.195142	4.16861e-05	-3.90579e-05
954	0.196377	7.06459e-05	-0.000132379
960	0.197612	-5.63931e-05	-2.53911e-05
966	0.198847	-0.000153702	9.54571e-05
972	0.200082	0.0001323	-4.03469e-05
978	0.201317	-0.000117469	-3.10339e-05
984	0.202552	-8.35352e-05	-7.52087e-05
990	0.203788	-5.73146e-05	-3.46302e-05
996	0.205023	-0.000103898	2.39828e-05
1002	0.206258	3.82864e-05	5.86255e-05
1008	0.207493	4.59301e-05	0.000136464
1014	0.208728	-0.000161919	2.37976e-05
1020	0.209963	8.92442e-05	-9.80119e-05
1026	0.211198	-2.55278e-05	9.04872e-05
1032	0.212433	8.12711e-05	-3.74318e-05
1038	0.213668	5.09979e-06	4.82282e-06
1044	0.214903	6.09033e-05	-9.18953e-05
1050	0.216138	6.29963e-05	0.000126757
1056	0.217373	-9.83988e-05	-8.0207e-05
1062	0.218608	0.000102407	-1.03546e-05
1068	0.219844	2.33955e-05	-7.70055e-05
1074	0.221079	4.93254e-05	7.92685e-05
1080	0.222314	-9.99277e-05	2.18437e-05
1086	0.223549	7.80548e-05	2.07006e-05
1092	0.224784	3.57684e-05	-4.56013e-05
1098	0.226019	3.65202e-05	5.71698e-05
1104	0.227254	-7.12935e-05	1.74053e-05
1110	0.228489	4.74492e-05	-7.90699e-05
1116	0.229724	2.22711e-05	4.60968e-05
1122	0.230959	-2.1713e-05	2.6447e-05
1128	0.232194	0.000140809	-3.03082e-05
1134	0.233429	-4.35799e-05	3.33633e-05
1140	0.234664	-1.22717e-05	-9.07743e-05
1146	0.2359	2.41372e-05	4.28278e-05
1152	0.237135	3.75557e-05	5.80325e-05
1158	0.23837	-2.17101e-05	-2.19294e-05
1164	0.239605	5.22373e-05	2.19021e-06
1170	0.24084	-1.747e-05	-1.67871e-06
1176	0.242075	1.42639e-05	5.87132e-05
1182	0.24331	-2.28177e-05	-5.63443e-05
1188	0.244545	8.17192e-06	-1.23144e-05
1194	0.24578	2.99331e-05	8.15921e-05
1200	0.247015	1.1368e-07	8.73028e-07
1206	0.24825	8.50267e-06	2.92544e-05
1212	0.249485	2.55581e-05	7.50219e-06
1218	0.25072	-7.5482e-05	-5.60563e-05
1224	0.251956	2.79899e-05	-1.92388e-05
1230	0.253191	-1.3022e-05	-5.28246e-05
1236	0.254426	-9.52649e-06	1.01812e-05
1242	0.255661	-5.12704e-05	-2.33449e-05
1248	0.256896	2.23171e-05	-4.63693e-05
1254	0.258131	3.41913e-05	-7.68916e-06
1260	0.259366	-3.44623e-05	-1.29763e-05
1266	0.260601	4.96857e-05	5.89185e-05
1272	0.261836	-7.64594e-05	-2.09979e-05
1278	0.263071	0.000100248	-2.5726e-05
1284	0.264306	4.9209e-05	9.34118e-05
1290	0.265541	3.2418e-05	2.34388e-05
1296	0.266776	2.4052e-05	4.73026e-06
1302	0.268012	-4.54834e-05	2.92657e-05
1308	0.269247	1.07603e-06	1.26377e-05
1314	0.270482	3.77286e-06	-3.63928e-05
1320	0.271717	-2.77603e-05	1.68471e-05
1326	0.272952	-5.79672e-05	-2.61187e-05
1332	0.274187	1.8092e-05	-6.59986e-05
1338	0.275422	4.0168e-05	-1.82445e-05
1344	0.276657	-3.19388e-05	7.90015e-05
1350	0.277892	-2.34495e-05	-9.07471e-05
1356	0.279127	-1.41361e-05	-3.69515e-05
1362	0.280362	3.1493e-05	-8.12651e-05
1368	0.281597	9.93139e-05	1.35991e-06
1374	0.282832	-4.85694e-05	-1.19993e-06
1380	0.284068	-1.80101e-05	-6.1648e-06
1386	0.285303	-5.94746e-05	-6.98159e-07
1392	0.286538	3.21703e-05	2.37599e-05
1398	0.287773	-1.28298e-05	-2.15621e-05
1404	0.289008	8.13288e-05	-5.73115e-05
1410	0.290243	1.21453e-07	2.44071e-05
1416	0.291478	-3.29581e-05	6.08996e-05
1422	0.292713	-5.82941e-05	1.68348e-05
1428	0.293948	-3.68135e-05	1.58949e-05
1434	0.295183	-3.25991e-05	-8.73028e-06
1440	0.296418	4.23634e-05	9.55812e-06
1446	0.297653	1.78272e-05	2.41816e-05
1452	0.298888	-2.28891e-05	-3.15209e-05
1458	0.300124	-5.5754e-05	2.55562e-05
1464	0.301359	-3.58827e-05	4.0569e-05
1470	0.302594	-2.45035e-05	2.70473e-05
1476	0.303829	-2.20724e-05	-1.77385e-05
1482	0.305064	-6.26504e-06	5.26746e-05
1488	0.306299	-6.82029e-05	2.28086e-07
1494	0.307534	-6.92986e-05	-7.68908e-06
1500	0.308769	-3.59784e-05	3.07882e-06
1506	0.310004	-7.57379e-06	1.11408e-05
1512	0.311239	1.57082e-05	2.28254e-05
1518	0.312474	-1.73745e-06	8.66379e-06
1524	0.313709	-2.20531e-05	2.87191e-05
1530	0.314944	-2.81102e-05	-1.65153e-05
1536	0.316179	-7.12792e-06	-2.17616e-06
1542	0.317415	-1.54039e-05	-1.17963e-05
1548	0.31865	-1.46176e-05	5.38406e-07
1554	0.319885	-4.55687e-05	4.24327e-06
1560	0.32112	-1.33446e-05	-3.87426e-05
1566	0.322355	-3.07329e-05	8.8922e-06
1572	0.32359	2.66234e-05	-1.70064e-05
1578	0.324825	2.0159e-05	-1.99425e-05
1584	0.32606	1.3383e-05	1.75031e-05
1590	0.327295	1.14354e-05	1.35573e-05
1596	0.32853	-1.83415e-05	-3.44896e-05
1602	0.329765	1.84505e-05	-3.68065e-05
1608	0.331	-1.33084e-05	1.35744e-05
1614	0.332235	-4.53482e-05	6.40093e-06
1620	0.333471	-3.09809e-05	2.31664e-05
1626	0.334706	2.68617e-05	1.82413e-05
1632	0.335941	-3.3999e-07	-2.43846e-05
1638	0.337176	1.65546e-06	-2.12924e-05
1644	0.338411	4.11838e-05	1.28727e-05
1650	0.339646	1.3623e-05	2.83186e-05
1656	0.340881	-2.58733e-08	5.62864e-06
1662	0.342116	1.64325e-05	-2.49709e-05
1668	0.343351	5.01751e-05	-1.20171e-06
1674	0.344586	-2.74361e-05	-5.57705e-06
1680	0.345821	-4.63834e-06	4.85139e-06
1686	0.347056	-1.85004e-05	-7.14887e-06
1692	0.348291	-6.30601e-06	-9.14872e-06
1698	0.349527	2.4481e-05	-7.93312e-07
1704	0.350762	-4.12979e-05	9.10323e-06
1710	0.351997	-1.10603e-05	4.67097e-06
1716	0.353232	2.17957e-05	-1.26383e-05
1722	0.354467	-1.80402e-05	5.40207e-06
1728	0.355702	1.34008e-05	-4.49348e-06
1734	0.356937	2.44757e-06	-5.83977e-06
1740	0.358172	1.73702e-05	-2.46004e-06
1746	0.359407	-2.54284e-06	8.61436e-06
1752	0.360642	-7.6698e-06	-1.48652e-05
1758	0.361877	-1.04673e-05	2.50848e-05
1764	0.363112	9.90709e-06	1.69648e-05
1770	0.364347	-3.00327e-06	-1.34473e-05
1776	0.365583	3.89804e-06	2.08257e-05
1782	0.366818	2.01037e-05	-4.06135e-05
1788	0.368053	-1.38106e-05	-5.81173e-06
1794	0.369288	5.98185e-06	1.62192e-06
1800	0.370523	1.35766e-05	7.49187e-07
1806	0.371758	5.63855e-07	-5.93315e-06
1812	0.372993	-4.52266e-06	3.26432e-06
1818	0.374228	4.624e-06	5.66083e-06
1824	0.375463	-8.66323e-06	-3.11417e-06
1830	0.376698	1.62108e-05	6.10706e-06
1836	0.377933	-1.13497e-05	7.05694e-06
1842	0.379168	-1.00409e-05	-1.52126e-05
1848	0.380403	1.03203e-05	4.60003e-06
1854	0.381639	-5.36261e-06	8.01988e-06
1860	0.382874	-2.59815e-06	5.73218e-06
1866	0.384109	-6.69061e-06	-2.93679e-06
1872	0.385344	-1.63873e-05	-1.5677e-05
1878	0.386579	-3.45838e-06	-7.44739e-06
1884	0.387814	-2.37874e-06	7.81923e-06
1890	0.389049	-1.28646e-05	-8.87658e-06
1896	0.390284	-6.32266e-06	-3.33356e-06
1902	0.391519	-6.36751e-06	1.01625e-06
1908	0.392754	-2.37798e-06	8.57696e-06
1914	0.393989	-1.15564e-06	5.46496e-06
1920	0.395224	-1.27781e-05	2.33045e-06
1926	0.396459	2.36513e-06	2.93146e-06
1932	0.397695	9.20842e-06	-7.98427e-07
1938	0.39893	9.06027e-06	-9.1988e-06
1944	0.400165	5.4744e-07	-1.02511e-06
1950	0.4014	4.9962e-06	5.65004e-06
1956	0.402635	-1.1468e-06	-5.57701e-06
1962	0.40387	-1.05055e-05	3.16334e-06
1968	0.405105	3.26339e-06	2.58617e-06
1974	0.40634	-1.04624e-05	-1.85187e-06
1980	0.407575	5.85204e-06	3.85208e-06
1986	0.40881	-6.12789e-06	2.94345e-06
1992	0.410045	3.86335e-06	-3.91849e-06
1998	0.41128	-7.01294e-06	7.87689e-06
2004	0.412515	-2.28963e-06	-3.05875e-06
2010	0.413751	2.88291e-06	2.76902e-06
2016	0.414986	-3.50238e-06	-7.31055e-06
2022	0.416221	2.21586e-06	3.18321e-06
2028	0.417456	2.45892e-06	2.22756e-06
2034	0.418691	5.85754e-07	2.18963e-06
2040	0.419926	-4.00968e-06	6.85091e-07
2046	0.421161	1.58666e-06	-3.32263e-06
2052	0.422396	2.5079e-06	-2.89934e-06
2058	0.423631	1.38824e-06	-5.41324e-06
2064	0.424866	1.92444e-06	2.85238e-06
2070	0.426101	2.96691e-06	-2.97223e-06
2076	0.427336	-2.08514e-06	1.27932e-06
2082	0.428571	-7.74731e-07	7.60099e-07
2088	0.429807	-3.16163e-06	1.33166e-06
2094	0.431042	9.59815e-06	3.42477e-06
2100	0.432277	-6.73908e-07	4.98728e-06
2106	0.433512	4.57885e-06	-1.64688e-06
2112	0.434747	-5.22911e-07	1.41094e-06
2118	0.435982	4.1248e-07	3.25039e-06
2124	0.437217	-1.7235e-06	6.58289e-07
2130	0.438452	-2.32112e-06	-1.2961e-08
2136	0.439687	2.5469e-06	-8.31343e-07
2142	0.440922	-3.654e-07	-7.32429e-07
2148	0.442157	-2.34301e-06	-4.41739e-07
2154	0.443392	3.12351e-07	-5.45927e-07
2160	0.444627	-3.44879e-07	7.18594e-07
2166	0.445862	-1.01237e-06	-2.40474e-06
2172	0.447098	2.45729e-06	1.64402e-06
2178	0.448333	3.00425e-06	1.66928e-06
2184	0.449568	2.13786e-06	-2.296e-06
2190	0.450803	3.97439e-06	-1.23543e-06
2196	0.452038	6.58244e-07	-1.80137e-06
2202	0.453273	1.39983e-06	-1.29293e-06
2208	0.454508	1.03596e-06	5.42382e-07
2214	0.455743	4.93569e-07	1.36369e-06
2220	0.456978	-6.32736e-07	1.21615e-06
2226	0.458213	3.03622e-07	8.57039e-07
2232	0.459448	-1.38297e-06	-1.02873e-06
2238	0.460683	-1.15116e-06	-5.3202e-07
2244	0.461918	1.1602e-07	-1.31217e-07
2250	0.463154	-6.09531e-08	5.49106e-07
2256	0.464389	1.9977e-07	-1.0945e-06
2262	0.465624	-7.64097e-07	-8.17772e-08
2268	0.466859	7.96136e-07	9.32184e-07
2274	0.468094	-5.60606e-07	-5.05965e-07
2280	0.469329	5.34809e-07	7.45433e-07
2286	0.470564	-2.89646e-07	-6.34885e-07
2292	0.471799	-6.55163e-07	7.01499e-07
2298	0.473034	1.18144e-06	-4.098e-07
2304	0.474269	-1.06845e-07	-4.65545e-08
2310	0.475504	4.20085e-07	-2.98201e-08
2316	0.476739	-6.07845e-07	-3.2366e-08
2322	0.477974	-2.85523e-08	3.09906e-07
2328	0.47921	-4.69846e-08	2.20658e-07
2334	0.480445	-3.68121e-07	4.77474e-07
2340	0.48168	-1.06601e-06	-1.30155e-07
2346	0.482915	7.99662e-07	3.69073e-07
2352	0.48415	6.58584e-07	-1.33204e-06
2358	0.485385	8.1364e-07	1.38211e-06
2364	0.48662	1.43019e-06	-1.2342e-06
2370	0.487855	-2.13485e-06	-3.26422e-07
2376	0.48909	7.09481e-08	-9.41786e-07
2382	0.490325	-1.37773e-06	-1.92119e-06
2388	0.49156	9.53076e-07	7.24447e-07
2394	0.492795	1.97157e-07	4.83154e-07
2400	0.49403	1.44367e-07	2.21775e-06
2406	0.495266	-2.04935e-08	-8.10182e-08
2412	0.496501	-5.39837e-07	6.06591e-07
2418	0.497736	5.1581e-07	-3.08375e-07
2424	0.498971	-6.15806e-07	2.56957e-10
2430	0.500206	5.50693e-07	-5.50117e-08
2436	0.501441	1.48036e-07	-2.7265e-07
2442	0.502676	-1.44765e-07	6.26897e-07
2448	0.503911	-7.95675e-07	1.86387e-06
2454	0.505146	-8.34037e-07	2.95496e-07
2460	0.506381	-2.31727e-06	5.95669e-07
2466	0.507616	1.80991e-06	2.81691e-07
2472	0.508851	5.32707e-07	-1.81348e-06
2478	0.510086	9.18431e-07	1.26012e-06
2484	0.511322	1.14371e-06	-1.35859e-06
2490	0.512557	-1.21312e-06	-1.95868e-07
2496	0.513792	3.02173e-07	-6.20602e-07
2502	0.515027	-7.67466e-07	-4.20835e-07
2508	0.516262	4.80796e-07	4.07192e-07
2514	0.517497	-3.77605e-07	-1.03504e-07
2520	0.518732	1.00602e-07	1.1748e-06
2526	0.519967	-1.18288e-08	-2.49327e-07
2532	0.521202	-1.07925e-06	9.30247e-07
2538	0.522437	5.14674e-07	-6.75021e-07
2544	0.523672	-2.74702e-07	2.16748e-07
2550	0.524907	5.66433e-07	9.32778e-08
2556	0.526142	-6.49339e-07	-1.3016e-07
2562	0.527378	2.99606e-08	6.96607e-07
2568	0.528613	4.3852e-07	3.33645e-08
2574	0.529848	1.84208e-07	-1.00802e-07
2580	0.531083	8.51423e-08	-4.36769e-07
2586	0.532318	-1.95119e-07	-1.13352e-07
2592	0.533553	-1.31916e-06	-1.4395e-06
2598	0.534788	5.60814e-07	8.4037e-07
2604	0.536023	8.21866e-07	-1.96388e-06
2610	0.537258	-1.15431e-06	8.46939e-07
2616	0.538493	-5.21222e-07	-9.00584e-07
2622	0.539728	-3.76607e-07	-1.5962e-07
2628	0.540963	-7.93455e-07	2.06605e-06
2634	0.542198	3.01751e-07	-1.44805e-07
2640	0.543434	1.51973e-07	-3.23117e-07
2646	0.544669	9.97099e-07	9.62774e-07
2652	0.545904	9.08606e-07	2.24386e-06
2658	0.547139	1.91226e-06	2.35229e-07
2664	0.548374	-9.59325e-07	8.15717e-07
2670	0.549609	5.14119e-07	-2.2654e-07
2676	0.550844	-1.19742e-06	-9.90935e-07
2682	0.552079	-1.53338e-06	-4.60889e-07
2688	0.553314	1.2062e-06	2.98196e-07
2694	0.554549	1.80404e-06	-1.30586e-06
2700	0.555784	6.07624e-07	1.33185e-06
2706	0.557019	2.1559e-07	1.99738e-06
2712	0.558254	3.55901e-06	-4.28004e-07
2718	0.55949	-3.14721e-06	7.38757e-07
2724	0.560725	-3.41471e-07	3.93499e-07
2730	0.56196	-2.05082e-06	1.77774e-06
2736	0.563195	2.9024e-06	-1.23251e-06
2742	0.56443	3.63099e-07	2.82255e-06
2748	0.565665	1.97262e-06	-7.96703e-07
2754	0.5669	8.88922e-07	-5.32816e-07
2760	0.568135	-1.82386e-06	-2.11952e-07
2766	0.56937	6.91103e-08	-1.62668e-07
2772	0.570605	8.58165e-07	1.70442e-06
2778	0.57184	-3.75462e-07	9.0474e-07
2784	0.573075	3.32423e-07	1.58059e-06
2790	0.57431	-1.6249e-06	1.9607e-06
2796	0.575545	-2.90818e-06	-1.80319e-06
2802	0.576781	-1.75361e-06	-5.69762e-07
2808	0.578016	-1.23425e-06	-8.91578e-07
2814	0.579251	-1.37094e-06	-1.5473e-06
2820	0.580486	2.56388e-06	-6.65971e-07
2826	0.581721	-1.31808e-07	4.57357e-06
2832	0.582956	-6.03221e-06	2.60194e-06
2838	0.584191	3.6238e-06	1.22642e-06
2844	0.585426	-4.0686e-06	2.44245e-06
2850	0.586661	-1.96069e-06	5.76149e-06
2856	0.587896	4.42061e-06	3.74194e-07
2862	0.589131	-4.16242e-06	-6.56577e-07
2868	0.590366	-1.03725e-07	-1.73251e-06
2874	0.591601	-3.55851e-06	1.13762e-06
2880	0.592837	4.46454e-06	1.79424e-07
2886	0.594072	-1.76672e-06	1.00856e-06
2892	0.595307	4.23401e-06	6.47904e-06
2898	0.596542	6.17248e-06	-4.61884e-06
2904	0.597777	-4.37448e-06	1.06772e-06
2910	0.599012	-2.58995e-06	2.22613e-07
2916	0.600247	4.43155e-06	-1.58534e-06
2922	0.601482	2.11213e-06	5.92716e-06
2928	0.602717	-1.45561e-06	-3.85386e-06
2934	0.603952	-1.59516e-06	1.94876e-07
2940	0.605187	-2.82114e-06	-4.93218e-06
2946	0.606422	1.07673e-06	9.21432e-08
2952	0.607657	-4.0985e-06	3.51006e-06
2958	0.608893	-8.19654e-06	8.0832e-06
2964	0.610128	4.18506e-07	-5.73963e-06
2970	0.611363	-6.81831e-06	1.85531e-06
2976	0.612598	4.1706e-06	4.56187e-06
2982	0.613833	6.95296e-06	-1.96226e-06
2988	0.615068	2.11547e-06	5.70642e-06
2994	0.616303	-5.99617e-06	-2.50992e-06
3000	0.617538	-7.72473e-07	-1.24193e-06
3006	0.618773	5.61696e-06	1.76744e-06
3012	0.620008	1.07794e-06	4.33557e-07
3018	0.621243	-1.15881e-06	-1.93332e-06
3024	0.622478	-4.26857e-06	5.49577e-06
3030	0.623713	3.06693e-06	-1.14363e-07
3036	0.624949	-4.43782e-06	8.37224e-06
3042	0.626184	2.17248e-06	-1.47272e-06
3048	0.627419	2.90846e-06	1.29381e-07
3054	0.628654	4.47792e-06	-4.15366e-06
3060	0.629889	-1.02599e-05	1.1924e-06
3066	0.631124	-4.9527e-07	7.44822e-06
3072	0.632359	-1.68548e-06	-2.23212e-06
3078	0.633594	-1.22227e-06	7.38708e-06
3084	0.634829	8.98922e-07	4.61839e-06
3090	0.636064	2.02746e-06	4.11145e-06
3096	0.637299	-7.00036e-06	9.90649e-07
3102	0.638534	4.39611e-06	-4.43833e-06
3108	0.639769	3.89955e-07	6.95077e-06
3114	0.641005	-4.35657e-06	-6.1971e-06
3120	0.64224	-3.86213e-06	2.54942e-06
3126	0.643475	7.87155e-07	-7.02634e-08
3132	0.64471	4.68846e-06	-7.14389e-06
3138	0.645945	-7.40873e-06	1.66656e-06
3144	0.64718	-1.22178e-06	5.93764e-06
3150	0.648415	5.17029e-06	2.53674e-06
3156	0.64965	3.74008e-06	-2.06179e-06
3162	0.650885	2.50145e-06	3.60927e-06
3168	0.65212	1.16597e-06	-6.62655e-07
3174	0.653355	1.4465e-05	6.80952e-06
3180	0.65459	-1.63808e-06	2.53135e-07
3186	0.655825	3.82846e-06	9.31451e-06
3192	0.657061	5.94038e-06	-2.03413e-06
3198	0.658296	6.63026e-06	-9.94345e-06
3204	0.659531	-4.61735e-06	4.56001e-06
3210	0.660766	1.59146e-06	4.55828e-06
3216	0.662001	-4.40117e-06	1.10503e-05
3222	0.663236	-7.99846e-07	2.53617e-06
3228	0.664471	7.49215e-06	8.08365e-06
3234	0.665706	-3.62127e-06	2.0389e-07
3240	0.666941	7.04354e-07	-5.28645e-06
3246	0.668176	-2.45979e-07	1.8826e-05
3252	0.669411	-4.90599e-06	2.75501e-06
3258	0.670646	8.16819e-07	4.4505e-06
3264	0.671881	8.76528e-07	-4.19497e-06
3270	0.673117	1.91846e-07	-9.74222e-07
3276	0.674352	-1.35993e-07	-7.56989e-08
3282	0.675587	1.32684e-06	-5.93842e-06
3288	0.676822	8.02152e-06	5.69803e-06
3294	0.678057	4.58145e-08	5.79909e-07
3300	0.679292	2.19886e-06	-3.51553e-06
3306	0.680527	4.04059e-06	1.98127e-06
3312	0.681762	-4.74407e-06	-7.3702e-06
3318	0.682997	-1.09616e-06	1.02813e-05
3324	0.684232	-4.46137e-06	4.38284e-06
3330	0.685467	-3.07632e-06	-1.61426e-06
3336	0.686702	1.08871e-05	-3.87618e-06
3342	0.687937	-4.79325e-07	4.55078e-06
3348	0.689172	-3.12221e-06	1.26729e-05
3354	0.690408	-5.49902e-06	3.21269e-06
3360	0.691643	-5.86647e-06	8.38568e-06
3366	0.692878	1.06714e-05	1.67491e-06
3372	0.694113	-8.61095e-06	1.23656e-07
3378	0.695348	-9.78041e-06	-5.70187e-06
3384	0.696583	-5.45894e-06	-3.21057e-06
3390	0.697818	7.55682e-06	1.34151e-06
3396	0.699053	-3.90782e-06	-2.64773e-07
3402	0.700288	1.36354e-07	4.91698e-07
3408	0.701523	-7.80447e-06	3.49145e-06
3414	0.702758	-3.51169e-06	-3.17268e-07
3420	0.703993	-2.5981e-06	-2.09659e-06
3426	0.705228	4.54639e-06	-2.23647e-06
3432	0.706464	4.42245e-06	3.03272e-06
3438	0.707699	9.08177e-06	3.829e-07
3444	0.708934	3.81307e-06	-3.0703e-06
3450	0.710169	1.04909e-05	5.64876e-06
3456	0.711404	1.78071e-06	-1.11383e-05
3462	0.712639	-1.31607e-05	-6.06197e-06
3468	0.713874	-6.99887e-07	-1.51061e-06
3474	0.715109	1.16994e-05	-2.7573e-06
3480	0.716344	-8.49259e-06	7.50038e-06
3486	0.717579	4.1197e-06	5.13317e-06
3492	0.718814	-1.95417e-07	3.64557e-06
3498	0.720049	5.15268e-06	-5.12773e-06
3504	0.721284	2.64101e-06	-5.45596e-07
3510	0.72252	1.4556e-06	-5.01581e-06
3516	0.723755	-2.01236e-05	8.21073e-07
3522	0.72499	-7.73194e-06	-4.21781e-06
3528	0.726225	4.17804e-06	1.28384e-05
3534	0.72746	-1.40281e-06	-1.43172e-06
3540	0.728695	1.26095e-05	9.96676e-06
3546	0.72993	-3.86572e-06	-1.61283e-06
3552	0.731165	2.91221e-06	-1.11669e-05
3558	0.7324	3.96942e-06	-2.63631e-06
3564	0.733635	7.01383e-06	-6.12579e-06
3570	0.73487	1.94902e-06	-2.63278e-07
3576	0.736105	7.99088e-06	-9.5691e-06
3582	0.73734	9.73621e-06	7.72098e-06
3588	0.738576	-6.30606e-06	-6.31086e-06
3594	0.739811	-2.07195e-06	3.66266e-06
3600	0.741046	2.88391e-06	1.0258e-06
3606	0.742281	-3.92746e-06	1.81615e-07
3612	0.743516	-1.02399e-06	-4.13347e-06
3618	0.744751	6.98382e-06	3.7943e-06
3624	0.745986	2.56365e-06	-2.89423e-06
3630	0.747221	7.74712e-06	6.68537e-06
3636	0.748456	5.91569e-06	5.09526e-06
3642	0.749691	-4.02604e-06	2.89754e-06
3648	0.750926	3.5492e-06	5.61726e-07
3654	0.752161	-5.84665e-06	-7.67018e-07
3660	0.753396	-2.94601e-06	5.90005e-08
3666	0.754632	-2.05657e-06	3.36645e-06
3672	0.755867	-1.0469e-05	-5.01696e-06
3678	0.757102	-5.77734e-06	1.9134e-06
3684	0.758337	1.5721e-06	1.07849e-06
3690	0.759572	5.63718e-07	5.10481e-06
3696	0.760807	-3.21804e-06	1.72749e-06
3702	0.762042	-2.77586e-06	-2.42469e-06
3708	0.763277	-9.23636e-07	5.56503e-06
3714	0.764512	-1.01776e-06	-2.7922e-06
3720	0.765747	-2.72486e-07	2.00738e-06
3726	0.766982	1.07058e-05	-2.48305e-06
3732	0.768217	-3.00211e-07	5.34536e-06
3738	0.769452	2.90335e-06	2.7326e-06
3744	0.770688	9.74371e-06	4.25992e-06
3750	0.771923	-3.15866e-06	-8.6438e-06
3756	0.773158	-4.82486e-06	-3.71541e-06
3762	0.774393	2.9099e-06	-1.92097e-06
3768	0.775628	2.5773e-06	1.19003e-05
3774	0.776863	-8.60585e-06	-2.84894e-06
3780	0.778098	3.65834e-06	1.81907e-06
3786	0.779333	1.04112e-06	1.86344e-06
3792	0.780568	-2.82016e-06	-2.01199e-06
3798	0.781803	1.28596e-05	5.17234e-06
3804	0.783038	-2.35236e-06	-1.31449e-06
3810	0.784273	-9.46901e-06	9.7498e-07
3816	0.785508	-1.60371e-06	1.05099e-06
3822	0.786744	2.74724e-06	-2.34916e-06
3828	0.787979	-8.97886e-06	-7.7714e-07
3834	0.789214	-2.83013e-06	-1.4366e-06
3840	0.790449	9.22749e-06	-3.44175e-06
3846	0.791684	-5.12332e-06	-2.58691e-06
3852	0.792919	-5.36267e-07	3.72472e-07
3858	0.794154	-8.0064e-06	-3.2322e-07
3864	0.795389	-4.81529e-06	-9.09742e-07
3870	0.796624	-5.39606e-06	1.66609e-06
3876	0.797859	-3.86715e-06	7.19747e-06
3882	0.799094	-3.91429e-06	-2.6938e-06
3888	0.800329	3.08817e-06	2.40061e-06
3894	0.801564	1.00816e-06	2.4768e-06
3900	0.8028	-2.16067e-06	8.57318e-06
3906	0.804035	2.86722e-06	6.31203e-06
3912	0.80527	-9.10651e-07	-8.90856e-06
3918	0.806505	7.6467e-06	-7.46178e-06
3924	0.80774	1.31533e-06	3.37403e-06
3930	0.808975	1.91829e-06	-6.65745e-06
3936	0.81021	3.61665e-06	-4.34079e-06
3942	0.811445	-2.73805e-06	-4.71569e-06
3948	0.81268	-1.09377e-06	-5.60196e-06
3954	0.813915	-1.02185e-06	4.03963e-06
3960	0.81515	-6.89579e-06	4.662e-06
3966	0.816385	-4.72726e-06	-1.63519e-06
3972	0.81762	3.03493e-06	-1.83748e-06
3978	0.818855	2.09476e-06	-1.70627e-06
3984	0.820091	1.16866e-06	5.2515e-06
3990	0.821326	6.26675e-06	5.88114e-06
3996	0.822561	5.45822e-06	-3.12823e-06
4002	0.823796	-1.27969e-06	-3.76231e-06
4008	0.825031	1.60315e-06	-1.53703e-06
4014	0.826266	-2.30232e-06	1.13292e-06
4020	0.827501	1.72135e-06	-1.21699e-06
4026	0.828736	-1.16845e-06	-3.22105e-06
4032	0.829971	-5.59146e-06	-1.10981e-07
4038	0.831206	-4.22852e-07	-2.63737e-06
4044	0.832441	-2.40209e-06	5.2572e-06
4050	0.833676	-1.04688e-06	-7.6225e-06
4056	0.834911	-2.90278e-07	-6.06481e-07
4062	0.836147	-5.50045e-06	-2.6093e-06
4068	0.837382	1.92518e-06	-5.47467e-06
4074	0.838617	-2.36917e-06	9.80457e-07
4080	0.839852	-3.99974e-06	8.1034e-06
4086	0.841087	-4.63427e-06	-9.81515e-07
4092	0.842322	2.58539e-06	-8.4884e-07
4098	0.843557	4.2558e-06	7.03531e-06
4104	0.844792	2.96506e-06	-3.98034e-07
4110	0.846027	-5.67202e-07	5.54721e-06
4116	0.847262	-9.96241e-07	-4.94995e-06
4122	0.848497	1.85804e-06	-3.49515e-06
4128	0.849732	-3.36578e-06	6.22468e-07
4134	0.850967	7.79365e-07	1.35745e-06
4140	0.852203	-1.13563e-06	-1.94237e-06
4146	0.853438	-3.17753e-06	-1.48135e-06
4152	0.854673	-5.10207e-06	-1.52066e-06
4158	0.855908	-2.89555e-06	1.55666e-06
4164	0.857143	7.13527e-07	-1.15572e-06
4170	0.858378	1.47947e-06	-5.8493e-07
4176	0.859613	-1.0214e-06	-7.54834e-07
4182	0.860848	-1.37882e-06	-1.54602e-08
4188	0.862083	5.65753e-06	4.53499e-06
4194	0.863318	-1.13149e-06	-3.64653e-07
4200	0.864553	2.92005e-06	3.74763e-06
4206	0.865788	-5.16731e-06	-5.83826e-07
4212	0.867023	-4.23699e-07	1.16857e-06
4218	0.868259	-4.1127e-07	2.58917e-06
4224	0.869494	-1.52158e-06	4.39243e-06
4230	0.870729	2.91043e-06	-9.84642e-07
4236	0.871964	-3.72263e-07	-2.02926e-06
4242	0.873199	3.07099e-06	5.58367e-07
4248	0.874434	-1.51507e-06	-6.9164e-07
4254	0.875669	3.97551e-08	-4.11203e-06
4260	0.876904	-2.529e-07	2.57735e-06
4266	0.878139	-1.04861e-06	1.61342e-06
4272	0.879374	7.31712e-09	-3.21705e-06
4278	0.880609	1.42684e-07	8.91939e-08
4284	0.881844	1.33276e-06	-2.53358e-06
4290	0.883079	-2.82951e-07	3.67407e-06
4296	0.884315	1.06933e-06	-2.00084e-06
4302	0.88555	-3.18276e-06	-5.04601e-08
4308	0.886785	5.673e-07	1.18759e-06
4314	0.88802	-1.6951e-06	-4.5177e-07
4320	0.889255	-2.283e-06	2.1621e-06
4326	0.89049	1.78299e-06	-1.19915e-06
4332	0.891725	-2.2425e-07	-8.23434e-07
4338	0.89296	-5.0648e-07	1.39294e-06
4344	0.894195	1.09138e-06	4.99539e-07
4350	0.89543	2.46868e-06	-1.02994e-06
4356	0.896665	1.05868e-06	7.89276e-07
4362	0.8979	-7.09915e-07	-2.02442e-06
4368	0.899135	-4.94036e-07	1.8087e-08
4374	0.900371	1.19019e-06	-1.01077e-07
4380	0.901606	-1.35918e-06	6.60457e-07
4386	0.902841	-2.99823e-07	5.36942e-07
4392	0.904076	7.93424e-07	9.25856e-07
4398	0.905311	6.1295e-07	1.54933e-06
4404	0.906546	1.04935e-06	-9.15016e-07
4410	0.907781	-8.66533e-07	8.74198e-07
4416	0.909016	1.09684e-07	-1.01943e-07
4422	0.910251	7.15287e-07	-1.22452e-07
4428	0.911486	1.30232e-06	8.13892e-07
4434	0.912721	1.47003e-07	4.50751e-09
4440	0.913956	1.08875e-06	1.51675e-06
4446	0.915191	2.385e-06	-1.42979e-06
4452	0.916427	-4.89263e-07	5.44806e-07
4458	0.917662	1.05964e-06	3.86305e-07
4464	0.918897	6.2994e-09	1.70093e-07
4470	0.920132	-5.11546e-07	-1.25118e-06
4476	0.921367	-5.95502e-07	-8.97678e-07
4482	0.922602	3.77926e-07	-4.73593e-08
4488	0.923837	-3.58874e-07	-7.19373e-07
4494	0.925072	5.03529e-07	-7.40042e-08
4500	0.926307	5.60428e-07	5.42086e-07
4506	0.927542	1.34405e-07	1.05338e-06
4512	0.928777	-3.47652e-07	-1.02031e-06
4518	0.930012	1.36988e-06	-6.94866e-08
4524	0.931247	-1.05419e-07	3.02069e-07
4530	0.932483	-7.1935e-07	4.49692e-07
4536	0.933718	1.84048e-07	-1.89392e-07
4542	0.934953	8.35679e-07	-2.24441e-07
4548	0.936188	6.34871e-07	5.01412e-07
4554	0.937423	-9.16735e-07	-2.90183e-07
4560	0.938658	-2.1218e-08	1.12713e-06
4566	0.939893	-5.42525e-08	4.79545e-07
4572	0.941128	-8.5251e-07	8.00092e-07
4578	0.942363	1.05098e-07	1.88932e-07
4584	0.943598	-5.08613e-07	2.58543e-08
4590	0.944833	2.69056e-07	1.018e-07
4596	0.946068	-4.41689e-07	-5.38892e-08
4602	0.947303	3.8373e-07	1.22836e-07
4608	0.948538	1.13851e-07	-6.04234e-07
4614	0.949774	-3.08795e-07	-1.87006e-07
4620	0.951009	-2.72326e-07	2.64235e-07
4626	0.952244	-7.15976e-08	-3.10585e-07
4632	0.953479	-2.79719e-07	-1.15134e-07
4638	0.954714	-2.94726e-07	6.26766e-08
4644	0.955949	3.76174e-07	-5.78775e-07
4650	0.957184	-4.38028e-07	8.25761e-07
4656	0.958419	6.87176e-09	1.29867e-07
4662	0.959654	-6.02783e-07	-2.5764e-07
4668	0.960889	1.08884e-07	-2.91174e-07
4674	0.962124	-7.40628e-07	-3.61348e-07
4680	0.963359	-1.67998e-07	4.19381e-07
4686	0.964594	-8.33196e-08	-6.31108e-07
4692	0.96583	-1.19446e-07	4.60365e-07
4698	0.967065	2.03145e-07	-8.79475e-08
4704	0.9683	-3.8708e-07	2.80488e-07
4710	0.969535	3.78155e-07	-3.53289e-08
4716	0.97077	-5.7392e-08	1.16574e-07
4722	0.972005	4.85538e-08	-9.16886e-08
4728	0.97324	-2.96041e-07	-4.06787e-08
4734	0.974475	7.32759e-08	1.44669e-07
4740	0.97571	-1.10942e-07	8.72021e-08
4746	0.976945	-4.68682e-08	-9.17041e-08
4752	0.97818	-1.42917e-07	-1.27506e-07
4758	0.979415	3.53782e-08	2.38334e-07
4764	0.98065	1.88574e-07	-2.34317e-07
4770	0.981886	1.50997e-07	1.81372e-07
4776	0.983121	1.0316e-06	-6.25972e-07
4782	0.984356	1.16018e-06	1.5528e-07
4788	0.985591	1.06733e-06	3.18876e-07
4794	0.986826	-7.26851e-07	7.36532e-07
4800	0.988061	-6.64169e-07	5.8992e-07
4806	0.989296	-2.35418e-06	-3.27531e-07
4812	0.990531	-1.21512e-06	3.10246e-07
4818	0.991766	-8.92796e-08	-1.07115e-06
4824	0.993001	-6.06726e-08	-6.11211e-08
4830	0.994236	5.27908e-07	-1.63376e-07
4836	0.995471	8.41827e-08	-1.43489e-07
4842	0.996706	9.1225e-08	1.45461e-07
4848	0.997942	-1.98872e-07	-2.16094e-07
4854	0.999177	1.0855e-07	1.26762e-07
4860	1.00041	-4.35045e-07	-9.27015e-08
4866	1.00165	-2.51607e-07	8.54318e-08
4872	1.00288	-7.39906e-07	3.6102e-09
4878	1.00412	-4.85871e-07	1.33011e-07
4884	1.00535	1.296e-07	-3.91878e-07
4890	1.00659	8.83224e-07	-4.64134e-07
4896	1.00782	1.53728e-06	-4.47862e-07
4902	1.00906	1.27768e-06	1.3649e-07
4908	1.01029	8.392e-07	1.96303e-07
4914	1.01153	-5.48067e-07	4.42924e-07
4920	1.01276	-3.5334e-07	4.30041e-07
4926	1.014	-7.92658e-07	-3.52828e-07
4932	1.01523	-3.33055e-07	2.97578e-07
4938	1.01647	-1.49065e-08	-4.50389e-07
4944	1.0177	-1.35214e-07	2.83232e-07
4950	1.01894	3.98203e-07	-1.65579e-07
4956	1.02017	1.64773e-08	-1.34622e-07
4962	1.02141	2.1181e-08	2.98494e-08
4968	1.02264	-6.59104e-08	-6.26801e-08
4974	1.02388	2.60322e-07	-8.35375e-08
4980	1.02511	-1.83953e-07	2.06221e-07
4986	1.02635	4.61993e-07	-1.74667e-07
4992	1.02758	-3.25002e-07	-5.05597e-08
4998	1.02882	8.67989e-08	7.8104e-08
5004	1.03005	8.34584e-08	-6.7639e-07
5010	1.03129	1.20074e-08	6.1102e-07
5016	1.03252	-7.51511e-08	-1.25446e-07
5022	1.03376	-3.34548e-07	-2.31968e-07
5028	1.03499	7.46776e-08	-4.43757e-07
5034	1.03623	-4.00795e-07	1.36164e-07
5040	1.03746	1.56748e-07	1.82989e-07
5046	1.0387	1.89425e-07	-3.73473e-07
5052	1.03993	2.82026e-07	2.87626e-07
5058	1.04117	2.72852e-07	-2.02989e-07
5064	1.0424	-3.7834e-07	2.73922e-07
5070	1.04364	4.25033e-07	-6.04014e-08
5076	1.04487	-8.37214e-08	-2.22909e-07
5082	1.04611	-3.83985e-07	-3.59248e-07
5088	1.04734	-3.08361e-07	1.3994e-07
5094	1.04858	2.10945e-08	-6.85566e-07
5100	1.04981	1.99962e-07	3.20512e-07
5106	1.05105	-2.42532e-07	6.62311e-07
5112	1.05228	1.11269e-08	-4.49694e-07
5118	1.05352	4.79713e-08	4.19143e-07
5124	1.05476	1.95292e-09	-7.80668e-07
5130	1.05599	-2.6272e-07	4.2837e-07
5136	1.05723	1.96553e-07	-9.40507e-07
5142	1.05846	-6.05205e-07	7.68872e-07
5148	1.0597	9.44311e-07	-8.38988e-07
5154	1.06093	-5.23133e-07	1.25654e-07
5160	1.06217	9.18788e-08	5.05391e-09
5166	1.0634	1.06939e-06	-3.34427e-07
5172	1.06464	1.40519e-07	8.81269e-07
5178	1.06587	-1.61812e-08	-2.34358e-07
5184	1.06711	-3.8444e-07	4.56519e-07
5190	1.06834	6.91966e-07	-1.86797e-07
5196	1.06958	1.20986e-07	9.99326e-08
5202	1.07081	-9.19781e-07	-8.77828e-07
5208	1.07205	-5.52528e-07	-4.8349e-07
5214	1.07328	-3.79134e-07	2.73356e-07
5220	1.07452	-5.92327e-08	1.42612e-07
5226	1.07575	3.93993e-07	7.7751e-07
5232	1.07699	-1.01768e-06	1.14857e-06
5238	1.07822	2.59812e-07	-2.62586e-07
5244	1.07946	1.2091e-06	-1.19613e-06
5250	1.08069	7.1053e-07	-1.29687e-08
5256	1.08193	2.02737e-07	1.61118e-07
5262	1.08316	4.60731e-07	-1.00051e-07
5268	1.0844	1.74295e-06	-5.29472e-09
5274	1.08563	1.88351e-06	-3.68297e-07
5280	1.08687	-3.38806e-07	2.2586e-06
5286	1.0881	-5.96835e-07	1.66831e-06
5292	1.08934	4.38589e-07	1.68001e-06
5298	1.09057	9.2991e-07	-5.8026e-07
5304	1.09181	-1.53528e-06	-1.88129e-06
5310	1.09304	6.6927e-07	5.3744e-07
5316	1.09428	-1.46575e-07	-2.47921e-07
5322	1.09551	-4.16754e-07	-1.19079e-06
5328	1.09675	4.07089e-07	5.18787e-07
5334	1.09798	-1.62967e-06	-5.0582e-07
5340	1.09922	-4.61243e-07	-2.79537e-07
5346	1.10045	1.45706e-06	-4.89036e-07
5352	1.10169	-1.07758e-07	-3.58777e-07
5358	1.10292	1.55603e-06	1.91269e-06
5364	1.10416	-1.05101e-06	-8.13899e-08
5370	1.10539	-1.63396e-06	1.98168e-06
5376	1.10663	8.78231e-09	-2.29732e-07
5382	1.10786	1.37032e-06	-5.28533e-07
5388	1.1091	1.15936e-06	-3.52644e-07
5394	1.11033	-9.92163e-07	1.73806e-06
5400	1.11157	5.14669e-07	1.41024e-06
5406	1.1128	8.33673e-07	-1.48734e-06
5412	1.11404	2.44204e-06	-9.616e-07
5418	1.11527	-6.38847e-08	-1.37031e-06
5424	1.11651	5.4607e-07	1.14e-06
5430	1.11774	1.49692e-06	-1.73606e-06
5436	1.11898	8.0267e-07	-2.9334e-07
5442	1.12021	-4.83203e-07	-1.96174e-06
5448	1.12145	4.08711e-07	1.22046e-06
5454	1.12268	7.98144e-07	3.00966e-07
5460	1.12392	-9.86813e-07	1.6422e-06
5466	1.12515	-5.00568e-07	1.24888e-06
5472	1.12639	-8.26694e-07	1.23109e-06
5478	1.12762	-1.14364e-06	1.41324e-07
5484	1.12886	-9.27766e-07	2.94918e-07
5490	1.13009	3.84412e-07	1.589e-06
5496	1.13133	2.06345e-06	-1.22524e-06
5502	1.13256	1.05656e-06	2.03989e-06
5508	1.1338	7.88516e-07	7.47383e-07
5514	1.13503	2.04103e-06	2.24291e-07
5520	1.13627	1.0475e-06	-1.08839e-06
5526	1.13751	-2.91737e-07	1.69844e-06
5532	1.13874	-2.67752e-07	1.32089e-06
5538	1.13998	-1.00172e-06	3.61868e-08
5544	1.14121	1.68159e-07	8.08661e-07
5550	1.14245	4.91452e-07	1.11274e-06
5556	1.14368	-2.72057e-06	9.44344e-07
5562	1.14492	9.43704e-07	9.5602e-07
5568	1.14615	4.36967e-06	-1.1891e-06
5574	1.14739	1.23672e-07	-3.33425e-07
5580	1.14862	-1.14167e-07	-1.17614e-06
5586	1.14986	1.14473e-06	-1.35693e-06
5592	1.15109	-4.96282e-06	-1.64144e-06
5598	1.15233	1.17099e-06	-2.2394e-06
5604	1.15356	-3.12295e-06	5.69805e-07
5610	1.1548	3.60327e-06	1.46927e-07
5616	1.15603	3.3462e-07	3.27841e-07
5622	1.15727	-7.71913e-07	-8.05309e-07
5628	1.1585	1.90403e-06	6.07112e-07
5634	1.15974	3.49849e-06	-8.67466e-07
5640	1.16097	2.96182e-06	7.3721e-07
5646	1.16221	-7.02507e-07	-2.57619e-06
5652	1.16344	2.83394e-06	-1.77353e-06
5658	1.16468	1.39566e-06	-2.50667e-06
5664	1.16591	-3.15447e-07	1.06313e-06
5670	1.16715	2.02566e-06	1.55841e-06
5676	1.16838	4.00631e-06	-1.1573e-07
5682	1.16962	-4.8293e-07	3.05122e-07
5688	1.17085	1.26009e-06	3.11066e-06
5694	1.17209	-7.23212e-07	9.38725e-07
5700	1.17332	7.52586e-07	-2.30449e-07
5706	1.17456	-2.7727e-06	-3.90009e-07
5712	1.17579	1.02739e-06	-1.93386e-06
5718	1.17703	2.59284e-06	-1.63073e-06
5724	1.17826	1.93175e-06	-1.84173e-06
5730	1.1795	1.56339e-06	2.31334e-06
5736	1.18073	1.64253e-06	4.5947e-06
5742	1.18197	-1.16266e-06	-1.05114e-06
5748	1.1832	1.19108e-06	-2.8841e-06
5754	1.18444	1.87705e-06	-4.57124e-07
5760	1.18567	5.99114e-07	-1.8805e-06
5766	1.18691	-1.10217e-06	-1.23078e-07
5772	1.18814	4.58475e-06	-1.16205e-06
5778	1.18938	-1.38556e-06	4.73958e-07
5784	1.19061	-1.05645e-06	-1.50686e-06
5790	1.19185	4.74469e-07	-1.02899e-06
5796	1.19308	8.72154e-07	1.86117e-06
5802	1.19432	-5.77689e-07	-2.19325e-07
5808	1.19555	-3.61836e-06	-8.56313e-07
5814	1.19679	-1.16051e-06	1.58325e-07
5820	1.19802	4.02642e-06	-2.5634e-07
5826	1.19926	3.42793e-07	-1.65091e-07
5832	1.20049	1.23916e-06	3.15984e-06
5838	1.20173	-7.08726e-07	-2.44841e-06
5844	1.20296	-1.23697e-06	-2.8614e-06
5850	1.2042	3.45697e-06	-2.16067e-06
5856	1.20543	6.86155e-07	-7.49164e-07
5862	1.20667	-3.07454e-06	-1.37324e-06
5868	1.2079	-6.79862e-07	-2.57126e-06
5874	1.20914	9.82883e-08	-3.71114e-06
5880	1.21037	2.46322e-06	1.79222e-06
5886	1.21161	-1.01631e-07	-2.06142e-06
5892	1.21284	-1.81445e-06	-4.31571e-06
5898	1.21408	-1.07159e-06	-5.927e-07
5904	1.21531	-1.18532e-06	4.19978e-06
5910	1.21655	-8.3103e-07	-8.22453e-07
5916	1.21779	-1.64913e-06	-3.06178e-06
5922	1.21902	-2.8097e-06	7.66608e-07
5928	1.22026	-2.92742e-06	1.7603e-07
5934	1.22149	1.75489e-06	7.48753e-07
5940	1.22273	1.3317e-06	1.04329e-06
5946	1.22396	6.19114e-07	6.28815e-07
5952	1.2252	7.05224e-07	-1.71424e-06
5958	1.22643	1.13802e-06	-1.12496e-06
5964	1.22767	1.88135e-06	-1.61945e-06
5970	1.2289	-2.89737e-06	-1.08525e-06
5976	1.23014	-7.65393e-07	-9.41899e-08
5982	1.23137	-1.32031e-06	-2.69033e-07
5988	1.23261	3.23225e-06	-4.18838e-07
5994	1.23384	-2.73746e-08	1.42168e-06
6000	1.23508	1.34844e-06	-3.21572e-06
6006	1.23631	2.23859e-06	-1.84465e-06
6012	1.23755	-5.47134e-07	2.0192e-06
6018	1.23878	8.9916e-07	1.23195e-06
6024	1.24002	1.27651e-06	3.19788e-07
6030	1.24125	-2.34134e-06	-2.26119e-06
6036	1.24249	-1.86119e-06	8.12912e-07
6042	1.24372	3.37468e-06	1.35607e-06
6048	1.24496	-5.6279e-06	-1.28331e-06
6054	1.24619	1.39323e-06	-3.44684e-06
6060	1.24743	1.33244e-06	9.7634e-07
6066	1.24866	-1.92132e-06	2.43315e-06
6072	1.2499	1.12614e-06	-2.85576e-06
6078	1.25113	-5.19537e-07	1.61074e-06
6084	1.25237	-1.21237e-06	3.34538e-06
6090	1.2536	-1.67919e-06	-1.86547e-06
6096	1.25484	2.14836e-06	4.21996e-06
6102	1.25607	2.19358e-06	1.30558e-06
6108	1.25731	-4.78522e-07	7.60542e-07
6114	1.25854	7.76956e-07	1.72454e-06
6120	1.25978	9.62074e-07	-2.91573e-06
6126	1.26101	3.05956e-06	9.04537e-07
6132	1.26225	-4.51306e-07	7.15132e-07
6138	1.26348	1.98103e-06	2.68918e-06
6144	1.26472	2.42971e-07	3.14056e-06
6150	1.26595	-1.12142e-06	-8.88548e-07
6156	1.26719	-4.88136e-07	2.83467e-06
6162	1.26842	8.38033e-07	-2.27806e-06
6168	1.26966	2.92262e-07	-4.51485e-06
6174	1.27089	9.70207e-07	-8.33355e-07
6180	1.27213	2.71061e-06	-2.4274e-06
6186	1.27336	1.0857e-06	-1.73275e-07
6192	1.2746	3.2803e-06	1.53355e-06
6198	1.27583	-1.61032e-06	2.33707e-07
6204	1.27707	-2.85514e-06	8.11411e-07
6210	1.2783	3.48085e-06	-7.13322e-08
6216	1.27954	3.1197e-06	-4.79805e-07
6222	1.28077	1.402e-07	-2.0025e-06
6228	1.28201	5.46738e-07	2.24897e-06
6234	1.28324	-7.66839e-07	1.11377e-06
6240	1.28448	2.33735e-07	2.25944e-06
6246	1.28571	1.71702e-06	-1.94188e-06
6252	1.28695	-8.70315e-07	2.84955e-06
6258	1.28818	8.37069e-07	1.16231e-08
6264	1.28942	-2.62177e-06	2.95261e-06
6270	1.29065	-1.50466e-06	2.57921e-08
6276	1.29189	2.23398e-07	-1.48106e-06
6282	1.29312	-2.39878e-06	1.5383e-06
6288	1.29436	1.52425e-06	-9.82663e-08
6294	1.29559	2.46305e-06	7.92306e-07
6300	1.29683	-9.30852e-07	2.43111e-06
6306	1.29807	-3.99422e-06	-3.06993e-07
6312	1.2993	-8.38417e-07	3.18865e-06
6318	1.30054	-1.29015e-06	5.16107e-07
6324	1.30177	7.33146e-07	2.4424e-06
6330	1.30301	-1.70365e-06	4.34267e-07
6336	1.30424	-3.9676e-06	-3.002e-06
6342	1.30548	-2.28701e-06	-4.75665e-07
6348	1.30671	1.4049e-06	4.69869e-06
6354	1.30795	-2.6297e-06	-1.07565e-06
6360	1.30918	-3.18789e-06	1.24926e-06
6366	1.31042	-6.57505e-07	-2.44662e-07
6372	1.31165	-1.06711e-06	1.50308e-06
6378	1.31289	1.29318e-06	9.68314e-07
6384	1.31412	1.05892e-06	1.70207e-06
6390	1.31536	-1.07599e-06	-1.97323e-06
6396	1.31659	-2.95062e-06	1.79059e-06
6402	1.31783	-1.77984e-07	3.25657e-07
6408	1.31906	1.02253e-06	-2.95439e-06
6414	1.3203	2.59641e-10	-4.31753e-07
6420	1.32153	2.12091e-06	-2.22396e-06
6426	1.32277	-5.23966e-07	-4.76221e-08
6432	1.324	5.1968e-06	1.19789e-06
6438	1.32524	1.3716e-06	2.44063e-06
6444	1.32647	-6.50584e-07	-1.90876e-07
6450	1.32771	-4.00935e-08	1.09173e-07
6456	1.32894	5.2676e-07	1.50367e-06
6462	1.33018	-3.35021e-06	2.33908e-06
6468	1.33141	-2.10161e-06	1.34681e-06
6474	1.33265	-1.69736e-06	1.60442e-06
6480	1.33388	4.75363e-07	-4.58983e-07
6486	1.33512	-1.14331e-06	-2.21489e-06
6492	1.33635	1.15927e-07	7.14493e-07
6498	1.33759	2.30831e-06	8.48381e-07
6504	1.33882	1.24538e-06	2.92059e-06
6510	1.34006	2.00488e-06	1.56353e-07
6516	1.34129	-1.93791e-07	2.17112e-07
6522	1.34253	1.43858e-06	-1.45363e-06
6528	1.34376	-3.94061e-07	-5.75776e-07
6534	1.345	1.3937e-06	-1.83518e-06
6540	1.34623	-9.95731e-07	1.36264e-06
6546	1.34747	5.31101e-07	6.35305e-07
6552	1.3487	-2.55913e-06	9.0051e-07
6558	1.34994	8.93589e-07	-1.91501e-06
6564	1.35117	-2.15665e-06	8.9608e-07
6570	1.35241	-1.35555e-07	1.5981e-06
6576	1.35364	-6.52274e-07	2.27309e-06
6582	1.35488	-3.40609e-07	2.82968e-07
6588	1.35611	9.46522e-07	-2.63471e-07
6594	1.35735	1.15719e-06	-4.79115e-07
6600	1.35858	7.34878e-07	1.73128e-06
6606	1.35982	-1.64416e-06	-3.02663e-07
6612	1.36105	3.7844e-07	1.10102e-06
6618	1.36229	-9.48168e-07	-1.88223e-06
6624	1.36352	1.6846e-06	1.11512e-06
6630	1.36476	9.05932e-07	-8.90977e-08
6636	1.36599	-3.23452e-07	-3.06958e-07
6642	1.36723	1.19977e-06	4.28898e-09
6648	1.36846	1.32397e-06	2.60014e-07
6654	1.3697	-1.33495e-06	-7.70406e-07
6660	1.37093	-7.8712e-07	1.53367e-07
6666	1.37217	1.22814e-07	-1.05197e-06
6672	1.3734	-1.1909e-07	-6.03284e-08
6678	1.37464	-8.64456e-07	8.89413e-07
6684	1.37587	4.80096e-08	-4.22922e-07
6690	1.37711	-6.27787e-07	2.72358e-07
6696	1.37834	-2.02481e-07	-2.86228e-07
6702	1.37958	-1.09162e-07	9.72332e-07
6708	1.38082	-5.33721e-07	-5.14799e-07
6714	1.38205	-5.49725e-07	8.45464e-08
6720	1.38329	-1.56604e-07	-1.5609e-06
6726	1.38452	4.77397e-07	1.24101e-06
6732	1.38576	7.74448e-07	8.58021e-07
6738	1.38699	3.57126e-07	-5.05476e-07
6744	1.38823	-1.21224e-06	4.70814e-07
6750	1.38946	-7.89329e-07	-9.4183e-07
6756	1.3907	-5.01331e-08	8.26431e-07
6762	1.39193	3.83735e-07	-2.54097e-07
6768	1.39317	3.46281e-08	-1.07423e-06
6774	1.3944	1.33817e-08	-1.94771e-07
6780	1.39564	3.10919e-07	-6.71013e-07
6786	1.39687	3.57414e-07	8.72085e-07
6792	1.39811	-3.13037e-07	-3.63594e-07
6798	1.39934	1.05126e-06	-5.77828e-09
6804	1.40058	-1.02505e-06	3.78353e-07
6810	1.40181	-1.18192e-06	8.27079e-07
6816	1.40305	1.01376e-06	4.35034e-08
6822	1.40428	-1.80872e-08	7.2739e-07
6828	1.40552	1.95476e-07	-5.66532e-08
6834	1.40675	-5.01227e-07	4.86282e-07
6840	1.40799	9.61759e-07	6.10466e-07
6846	1.40922	4.19356e-07	-1.88203e-07
6852	1.41046	-8.23819e-08	2.58359e-07
6858	1.41169	-1.24795e-07	-6.02546e-08
6864	1.41293	2.16288e-07	2.93569e-07
6870	1.41416	-5.28056e-07	4.50634e-07
6876	1.4154	-3.70407e-07	7.47344e-08
6882	1.41663	1.90809e-07	-5.85274e-07
6888	1.41787	-7.21063e-08	8.62379e-08
6894	1.4191	-2.79525e-07	5.13929e-08
6900	1.42034	-4.9049e-08	-6.89534e-07
6906	1.42157	-1.91942e-07	-3.15391e-07
6912	1.42281	-2.35487e-07	3.35476e-07
6918	1.42404	7.38817e-07	-6.21374e-08
6924	1.42528	-3.39793e-07	-4.96338e-07
6930	1.42651	2.77852e-07	3.37501e-07
6936	1.42775	3.27758e-07	-3.8965e-07
6942	1.42898	1.40862e-07	-1.14927e-07
6948	1.43022	1.63758e-07	1.34371e-07
6954	1.43145	2.8933e-08	-1.46187e-07
6960	1.43269	4.4874e-07	3.05945e-07
6966	1.43392	-1.05108e-07	-2.48765e-07
6972	1.43516	-5.97842e-08	3.50901e-07
6978	1.43639	-3.97787e-08	-7.18375e-08
6984	1.43763	3.00119e-07	-1.72223e-07
6990	1.43886	4.48509e-07	-2.30195e-07
6996	1.4401	-2.34991e-09	3.62682e-07
7002	1.44133	-7.69252e-08	6.4446e-08
7008	1.44257	-1.85485e-07	-8.79936e-08
7014	1.4438	3.19869e-07	2.01921e-07
7020	1.44504	2.02386e-07	8.11254e-08
7026	1.44627	4.4997e-07	-3.94476e-08
7032	1.44751	1.45286e-07	-1.37527e-07
7038	1.44874	3.48849e-07	1.10601e-07
7044	1.44998	2.35778e-07	-2.92e-07
7050	1.45121	-9.20608e-08	6.74499e-07
7056	1.45245	1.59953e-07	-2.77957e-07
7062	1.45368	-3.46997e-07	3.61031e-07
7068	1.45492	4.89562e-08	-1.75484e-07
7074	1.45615	-1.19352e-07	8.30415e-08
7080	1.45739	2.52764e-07	3.34994e-07
7086	1.45862	-2.61069e-07	-4.13528e-07
7092	1.45986	-4.02716e-08	3.76766e-07
7098	1.4611	4.21623e-08	-4.45643e-08
7104	1.46233	-2.33363e-07	2.49226e-07
7110	1.46357	8.95314e-08	1.76316e-07
7116	1.4648	-5.71072e-08	-8.75139e-08
7122	1.46604	2.25903e-07	-6.36886e-08
7128	1.46727	-6.84771e-09	2.84894e-07
7134	1.46851	-3.18757e-08	-1.35408e-07
7140	1.46974	3.27426e-08	1.65949e-07
7146	1.47098	1.02293e-07	-2.29808e-07
7152	1.47221	-2.19058e-07	-7.89191e-08
7158	1.47345	-2.13055e-08	9.85273e-08
7164	1.47468	9.07118e-08	-3.19775e-07
7170	1.47592	-1.32887e-07	5.05935e-07
7176	1.47715	2.38805e-07	-3.59752e-07
7182	1.47839	-3.61564e-07	2.63714e-07
7188	1.47962	4.33211e-07	-1.5386e-07
7194	1.48086	-2.01858e-07	-2.59945e-08
7200	1.48209	2.17277e-07	-2.00958e-07
7206	1.48333	-1.8559e-07	-5.44691e-07
7212	1.48456	6.72715e-08	5.46222e-08
7218	1.4858	2.9338e-07	1.40853e-07
7224	1.48703	-3.07828e-07	3.5628e-07
7230	1.48827	7.48214e-08	5.24951e-07
7236	1.4895	-1.71441e-07	2.25024e-07
7242	1.49074	-2.05732e-07	-2.99472e-07
7248	1.49197	4.09461e-08	5.22558e-09
7254	1.49321	-1.64903e-08	-2.28193e-07
7260	1.49444	8.86074e-08	-5.41779e-08
7266	1.49568	2.01558e-07	-1.03079e-07
7272	1.49691	-2.35711e-07	-1.39883e-07
7278	1.49815	9.55809e-08	6.30249e-08
7284	1.49938	-1.65507e-07	-2.06873e-07
7290	1.50062	1.73344e-08	3.40811e-07
7296	1.50185	4.46624e-08	-1.72438e-07
7302	1.50309	-2.31746e-07	2.13966e-07
7308	1.50432	3.86464e-07	-3.21809e-08
7314	1.50556	-2.91768e-07	-3.13596e-07
7320	1.50679	1.72827e-07	-5.49139e-08
7326	1.50803	4.29074e-08	-6.46003e-07
7332	1.50926	1.02769e-07	2.99563e-07
7338	1.5105	1.60233e-07	-2.34688e-07
7344	1.51173	-2.42644e-07	3.00666e-07
7350	1.51297	5.26366e-08	1.29341e-07
7356	1.5142	-1.38254e-07	2.61055e-07
7362	1.51544	-1.74297e-07	-1.94851e-08
7368	1.51667	3.87157e-08	1.80245e-08
7374	1.51791	-5.49226e-08	-2.52904e-08
7380	1.51914	3.10504e-08	-7.61357e-08
7386	1.52038	2.24326e-07	7.66672e-08
7392	1.52161	-2.2604e-07	-4.2895e-07
7398	1.52285	2.9684e-07	1.4536e-07
7404	1.52408	-2.16801e-08	-2.61446e-07
7410	1.52532	-3.94629e-09	2.07681e-07
7416	1.52655	2.17861e-07	-6.8686e-08
7422	1.52779	-2.17346e-07	7.15932e-08
7428	1.52902	1.40237e-07	1.57576e-08
7434	1.53026	-1.54825e-07	-5.59167e-08
7440	1.53149	1.66503e-07	3.16376e-07
7446	1.53273	-3.61303e-07	-2.91749e-07
7452	1.53396	-1.19684e-07	8.14833e-08
7458	1.5352	2.66662e-07	-1.2639e-07
7464	1.53643	-3.85086e-07	1.53501e-07
7470	1.53767	7.88873e-08	-6.01253e-08
7476	1.5389	-2.77881e-07	3.02855e-08
7482	1.54014	1.5355e-08	-3.28814e-07
7488	1.54138	4.44603e-08	2.8285e-07
7494	1.54261	2.39452e-08	5.37764e-08
7500	1.54385	-1.89862e-07	1.86378e-07
7506	1.54508	-8.19079e-08	8.04806e-08
7512	1.54632	-4.19165e-07	1.06559e-07
7518	1.54755	-3.70714e-07	-5.22398e-08
7524	1.54879	-1.4052e-07	-2.14944e-07
7530	1.55002	2.67559e-07	2.91525e-07
7536	1.55126	4.52599e-07	-1.30843e-07
7542	1.55249	-9.56747e-08	3.7973e-07
7548	1.55373	2.2041e-08	-6.78202e-09
7554	1.55496	-3.67096e-07	-2.28111e-07
7560	1.5562	3.56329e-07	9.40184e-08
7566	1.55743	-1.26887e-07	2.40523e-08
7572	1.55867	-2.00097e-07	4.82528e-07
7578	1.5599	6.23399e-10	1.47718e-07
7584	1.56114	-7.72503e-08	7.66059e-08
7590	1.56237	4.05046e-07	-2.15149e-07
7596	1.56361	1.379e-07	-1.28103e-08
7602	1.56484	-3.02828e-07	3.30961e-08
7608	1.56608	-2.08518e-07	1.43572e-07
7614	1.56731	4.59811e-07	-1.61045e-07
7620	1.56855	-4.48442e-07	9.06925e-09
7626	1.56978	-2.79379e-07	4.07443e-07
7632	1.57102	1.62129e-07	1.21459e-07
7638	1.57225	1.84611e-08	-2.35765e-07
7644	1.57349	-9.9373e-08	-4.05266e-07
7650	1.57472	1.31022e-07	3.44974e-07
7656	1.57596	3.36637e-07	-3.21959e-07
7662	1.57719	-1.24681e-07	-9.14678e-08
7668	1.57843	6.26524e-07	4.03096e-07
7674	1.57966	-7.31323e-07	5.38994e-07
7680	1.5809	4.60496e-07	5.06759e-07
7686	1.58213	1.37579e-07	-3.2228e-07
7692	1.58337	-7.7129e-07	7.98898e-08
7698	1.5846	-4.09361e-07	-3.50879e-07
7704	1.58584	7.69141e-07	7.53328e-07
7710	1.58707	4.81669e-07	-6.58263e-08
7716	1.58831	-2.9613e-08	3.50804e-07
7722	1.58954	-6.42846e-07	2.86101e-07
7728	1.59078	3.6107e-07	9.07135e-07
7734	1.59201	1.1002e-06	2.47007e-07
7740	1.59325	-5.50318e-07	3.326e-07
7746	1.59448	1.17093e-07	-5.63549e-07
7752	1.59572	-6.72723e-07	7.30353e-07
7758	1.59695	-1.12624e-07	1.23682e-07
7764	1.59819	2.29922e-07	-6.7699e-08
7770	1.59942	-4.93119e-07	-3.56185e-07
7776	1.60066	1.7258e-08	-9.79772e-07
7782	1.60189	-1.26757e-07	6.33676e-08
7788	1.60313	5.06631e-07	-1.70885e-07
7794	1.60436	1.27641e-06	3.87106e-07
7800	1.6056	-3.73662e-07	-1.25331e-08
7806	1.60683	-1.25078e-06	-1.98609e-07
7812	1.60807	-2.8963e-07	4.5891e-07
7818	1.6093	-9.4007e-09	-5.88495e-07
7824	1.61054	9.36926e-07	2.8651e-07
7830	1.61177	3.18508e-07	-6.6531e-07
7836	1.61301	-7.25431e-07	1.28784e-07
7842	1.61424	-6.22888e-07	-1.83742e-07
7848	1.61548	7.59019e-07	-1.57396e-07
7854	1.61671	-8.46255e-08	-5.99575e-07
7860	1.61795	2.51173e-07	1.72029e-07
7866	1.61918	-8.27734e-07	6.5282e-08
7872	1.62042	3.77247e-07	-4.52017e-07
7878	1.62166	5.71667e-07	9.38325e-08
7884	1.62289	8.18304e-07	3.37808e-07
7890	1.62413	5.02903e-07	4.46737e-07
7896	1.62536	2.64603e-07	-3.96141e-07
7902	1.6266	2.30674e-09	3.30943e-07
7908	1.62783	-3.73581e-07	-2.33071e-07
7914	1.62907	-4.51701e-07	1.02384e-06
7920	1.6303	3.20055e-07	-1.7882e-06
7926	1.63154	1.07138e-06	1.17032e-06
7932	1.63277	1.26083e-06	-1.97724e-07
7938	1.63401	-2.41828e-07	1.55688e-07
7944	1.63524	-2.08036e-06	-1.44026e-07
7950	1.63648	7.55369e-07	-6.1042e-08
7956	1.63771	-2.05419e-08	1.22153e-07
7962	1.63895	8.27357e-07	9.36699e-07
7968	1.64018	-5.75283e-07	4.51015e-07
7974	1.64142	1.86087e-06	5.12383e-07
7980	1.64265	1.40893e-08	-4.55608e-07
7986	1.64389	1.08638e-06	-4.7756e-07
7992	1.64512	-9.43598e-07	-4.02815e-07
7998	1.64636	2.11783e-07	1.34351e-06
8004	1.64759	-9.22051e-07	-1.47181e-06
8010	1.64883	6.68694e-08	2.48814e-07
8016	1.65006	-7.60611e-07	7.83284e-07
8022	1.6513	6.24829e-07	7.84787e-07
8028	1.65253	-9.22262e-07	6.54978e-07
8034	1.65377	2.51596e-07	3.70271e-07
8040	1.655	-4.20377e-07	8.84673e-08
8046	1.65624	-5.30795e-07	-2.5143e-07
8052	1.65747	1.20924e-07	-1.59721e-06
8058	1.65871	2.20592e-08	-1.76663e-06
8064	1.65994	-5.93124e-07	1.07072e-06
8070	1.66118	1.45795e-06	3.10384e-07
8076	1.66241	1.03639e-06	8.72637e-07
8082	1.66365	-1.441e-06	-7.36503e-08
8088	1.66488	4.55813e-07	-1.74307e-07
8094	1.66612	5.36726e-08	8.86977e-07
8100	1.66735	-4.79141e-07	5.04169e-08
8106	1.66859	-3.21782e-06	1.08576e-06
8112	1.66982	8.36626e-07	-7.22749e-07
8118	1.67106	-1.21663e-06	-1.63091e-07
8124	1.67229	1.86547e-07	8.84523e-08
8130	1.67353	6.47025e-08	-1.69708e-07
8136	1.67476	-4.57161e-07	-2.45979e-07
8142	1.676	1.58172e-07	9.79984e-07
8148	1.67723	7.88061e-07	-1.80586e-06
8154	1.67847	1.99372e-07	-1.0399e-06
8160	1.6797	9.66696e-07	4.48754e-07
8166	1.68094	-9.45231e-07	1.04885e-06
8172	1.68217	-1.6435e-06	-6.07925e-07
8178	1.68341	1.63699e-06	-1.34748e-07
8184	1.68464	3.78214e-07	-3.02069e-07
8190	1.68588	-6.22371e-07	3.00683e-06
8196	1.68711	-7.84529e-07	3.20927e-07
8202	1.68835	2.87073e-07	-5.69142e-07
8208	1.68958	6.00399e-07	4.29072e-08
8214	1.69082	1.15522e-06	1.53313e-06
8220	1.69205	5.89214e-07	-3.9302e-07
8226	1.69329	2.06654e-07	2.17297e-06
8232	1.69452	8.83967e-07	1.78132e-07
8238	1.69576	1.76515e-06	1.23315e-06
8244	1.69699	-1.38827e-06	-1.38233e-06
8250	1.69823	-6.59255e-07	-6.1174e-07
8256	1.69946	1.66452e-06	-5.46037e-07
8262	1.7007	-1.41851e-06	-4.35924e-07
8268	1.70193	-5.17064e-07	-9.77099e-07
8274	1.70317	1.56499e-07	8.29743e-07
8280	1.70441	-6.31475e-07	5.82014e-07
8286	1.70564	8.92816e-07	6.84909e-07
8292	1.70688	-1.7544e-06	3.04432e-07
8298	1.70811	-2.89928e-07	3.70364e-07
8304	1.70935	4.91227e-07	-1.337e-06
8310	1.71058	-1.97618e-06	3.31361e-07
8316	1.71182	-1.08033e-06	9.35596e-07
8322	1.71305	-5.75646e-07	1.90581e-08
8328	1.71429	-8.73101e-07	7.23044e-07
8334	1.71552	1.41138e-06	2.1382e-06
8340	1.71676	-2.03901e-07	4.84982e-07
8346	1.71799	-2.12623e-07	1.25639e-06
8352	1.71923	-3.42716e-07	8.80583e-07
8358	1.72046	-1.20812e-06	-1.96345e-06
8364	1.7217	-2.81848e-06	-1.32245e-06
8370	1.72293	-1.81386e-07	-1.44378e-06
8376	1.72417	-3.54156e-07	-5.37941e-07
8382	1.7254	3.1359e-07	9.29097e-07
8388	1.72664	6.91249e-07	8.99571e-07
8394	1.72787	-1.04726e-06	1.65654e-06
8400	1.72911	-3.0442e-07	1.75044e-06
8406	1.73034	5.19161e-07	-8.41485e-07
8412	1.73158	-1.94173e-07	-4.36333e-07
8418	1.73281	-4.45228e-07	-2.106e-06
8424	1.73405	-4.69825e-07	-2.97771e-07
8430	1.73528	6.05482e-07	5.19581e-07
8436	1.73652	-7.95414e-07	-1.94235e-07
8442	1.73775	-8.92888e-07	1.40921e-06
8448	1.73899	5.76217e-07	-1.4599e-06
8454	1.74022	-1.01385e-07	2.1332e-06
8460	1.74146	4.84683e-07	6.84841e-07
8466	1.74269	3.93188e-07	-1.63315e-06
8472	1.74393	3.24919e-07	2.54304e-06
8478	1.74516	-3.80986e-07	9.87728e-07
8484	1.7464	4.59364e-07	-9.7844e-07
8490	1.74763	3.02968e-06	4.1892e-07
8496	1.74887	-1.60595e-06	3.43025e-07
8502	1.7501	4.19285e-07	8.36811e-07
8508	1.75134	2.30414e-06	-6.74919e-07
8514	1.75257	-1.6301e-06	2.97373e-07
8520	1.75381	1.06566e-06	-2.39212e-07
8526	1.75504	-3.95881e-07	-4.57786e-07
8532	1.75628	2.26505e-07	5.3963e-07
8538	1.75751	-8.77043e-07	-9.01535e-07
8544	1.75875	-1.47798e-06	-1.0728e-07
8550	1.75998	-1.14418e-06	1.70652e-07
8556	1.76122	-5.99143e-07	4.35775e-07
8562	1.76245	1.29427e-06	-9.94531e-08
8568	1.76369	1.56088e-06	-8.55713e-07
8574	1.76492	8.65809e-07	2.47926e-07
8580	1.76616	4.64995e-08	2.43072e-07
8586	1.76739	1.99658e-07	-5.51865e-07
8592	1.76863	-1.37694e-06	-3.24772e-07
8598	1.76986	-7.98273e-07	-2.29308e-06
8604	1.7711	-1.92848e-06	-1.02778e-06
8610	1.77233	1.19861e-06	3.42692e-07
8616	1.77357	1.3628e-06	-5.54917e-08
8622	1.7748	5.45247e-07	-4.50322e-07
8628	1.77604	2.22648e-06	7.71456e-07
8634	1.77727	5.68803e-07	1.53549e-07
8640	1.77851	4.93856e-07	-7.53205e-09
8646	1.77974	1.1281e-06	-1.6282e-06
8652	1.78098	1.20413e-07	-2.00959e-06
8658	1.78221	-1.77295e-06	5.03306e-07
8664	1.78345	2.16076e-07	-5.75518e-07
8670	1.78469	5.54566e-07	-1.64282e-06
8676	1.78592	7.48169e-07	7.23538e-07
8682	1.78716	5.03027e-07	-7.08028e-07
8688	1.78839	-2.58944e-07	-1.12915e-07
8694	1.78963	-5.16727e-07	-1.3455e-06
8700	1.79086	-3.19816e-07	-1.31297e-06
8706	1.7921	-4.62179e-07	1.36815e-06
8712	1.79333	-8.79265e-07	-4.60548e-07
8718	1.79457	-1.37134e-06	-8.47564e-07
8724	1.7958	5.8876e-07	1.1577e-06
8730	1.79704	7.05507e-07	5.2102e-07
8736	1.79827	1.57663e-06	-3.27401e-07
8742	1.79951	-7.24223e-07	7.42879e-07
8748	1.80074	1.22143e-06	9.38154e-07
8754	1.80198	-1.49021e-07	-4.7318e-08
8760	1.80321	3.86518e-07	-1.64722e-07
8766	1.80445	-2.59761e-07	-1.18846e-06
8772	1.80568	2.18074e-06	-2.4692e-07
8778	1.80692	-2.99292e-07	-1.35852e-07
8784	1.80815	-5.2899e-07	9.57423e-07
8790	1.80939	-6.1965e-07	-1.90264e-06
8796	1.81062	1.08423e-06	-8.11344e-07
8802	1.81186	-1.1307e-07	1.25159e-06
8808	1.81309	-1.26806e-06	7.71868e-07
8814	1.81433	-1.29733e-06	-7.90017e-09
8820	1.81556	3.97723e-08	-2.23663e-07
8826	1.8168	3.97524e-08	-7.01282e-07
8832	1.81803	1.21264e-07	1.09392e-07
8838	1.81927	3.33264e-07	2.70333e-07
8844	1.8205	1.10807e-08	-8.99581e-07
8850	1.82174	-7.48058e-07	1.27166e-06
8856	1.82297	1.07586e-06	-2.21247e-06
8862	1.82421	-9.22439e-07	-4.88259e-08
8868	1.82544	9.66847e-07	2.31078e-08
8874	1.82668	-5.15365e-07	5.72168e-07
8880	1.82791	-5.13065e-08	-1.39429e-06
8886	1.82915	-6.44562e-08	2.2158e-07
8892	1.83038	2.158e-07	6.69344e-07
8898	1.83162	4.36526e-07	-6.77661e-07
8904	1.83285	-1.65379e-06	4.8052e-08
8910	1.83409	-1.17108e-06	-6.78414e-08
8916	1.83532	-1.93879e-07	-2.64291e-07
8922	1.83656	-1.23537e-07	-1.24196e-07
8928	1.83779	-4.64404e-07	5.71314e-07
8934	1.83903	1.0408e-06	-6.88329e-07
8940	1.84026	2.69926e-07	5.64545e-07
8946	1.8415	1.6918e-06	-6.9424e-07
8952	1.84273	-2.5155e-07	-1.63552e-07
8958	1.84397	-5.2307e-07	-5.02406e-07
8964	1.8452	7.1947e-07	-1.93948e-07
8970	1.84644	-7.5553e-07	-4.29321e-07
8976	1.84767	-5.41978e-07	2.58229e-07
8982	1.84891	-9.25581e-08	5.79838e-07
8988	1.85014	4.54306e-07	1.14165e-06
8994	1.85138	-9.18144e-08	-4.25235e-07
9000	1.85261	7.37919e-07	6.52641e-07
9006	1.85385	7.31606e-08	-5.16456e-08
9012	1.85508	-5.79082e-08	9.43802e-07
9018	1.85632	-6.43187e-08	-1.63961e-06
9024	1.85755	-2.66035e-07	8.08774e-08
9030	1.85879	-2.80871e-07	6.54881e-07
9036	1.86002	7.42218e-07	1.15074e-06
9042	1.86126	-1.4453e-06	-2.53287e-07
9048	1.86249	6.55694e-07	3.54499e-07
9054	1.86373	3.3941e-08	-4.35613e-07
9060	1.86497	9.90382e-08	2.57166e-07
9066	1.8662	1.66031e-07	4.95854e-07
9072	1.86744	7.06513e-08	6.68479e-07
9078	1.86867	6.91725e-07	7.71753e-07
9084	1.86991	-2.32729e-07	1.49152e-07
9090	1.87114	-1.27802e-07	6.46804e-07
9096	1.87238	1.81866e-07	-1.23823e-06
9102	1.87361	-1.98963e-07	3.07712e-07
9108	1.87485	-2.11054e-07	-3.11502e-07
9114	1.87608	-4.94287e-07	6.13074e-07
9120	1.87732	1.7279e-07	-6.24107e-07
9126	1.87855	-3.85434e-07	-7.55595e-07
9132	1.87979	-4.16984e-07	1.9247e-07
9138	1.88102	1.21561e-07	6.95095e-07
9144	1.88226	-1.04355e-07	1.21573e-07
9150	1.88349	1.06203e-07	-1.77861e-07
9156	1.88473	-2.20341e-07	-8.04664e-07
9162	1.88596	-3.40474e-08	-4.43723e-07
9168	1.8872	3.11098e-07	1.11794e-06
9174	1.88843	9.39359e-08	8.04236e-08
9180	1.88967	-2.68188e-07	3.31386e-07
9186	1.8909	-3.5184e-07	-8.39859e-08
9192	1.89214	-4.43731e-07	-3.96951e-07
9198	1.89337	3.77691e-07	3.16211e-07
9204	1.89461	2.61874e-07	-4.33486e-07
9210	1.89584	4.88785e-07	1.32084e-07
9216	1.89708	-3.20174e-07	-4.09441e-07
9222	1.89831	2.26137e-07	3.63794e-08
9228	1.89955	1.42454e-07	5.20263e-07
9234	1.90078	4.07342e-07	3.75966e-08
9240	1.90202	3.15175e-07	-3.53836e-07
9246	1.90325	-1.6328e-07	3.30009e-08
9252	1.90449	6.19948e-08	7.12884e-07
9258	1.90572	5.5341e-07	6.14971e-07
9264	1.90696	-3.00969e-07	-2.53353e-07
9270	1.90819	-1.21928e-07	-5.73735e-07
9276	1.90943	-1.08287e-07	1.66099e-07
9282	1.91066	1.64093e-07	5.44625e-08
9288	1.9119	3.71714e-07	-4.17547e-07
9294	1.91313	9.1313e-08	4.59937e-08
9300	1.91437	-1.7341e-07	-5.58363e-08
9306	1.9156	1.95962e-07	1.80293e-07
9312	1.91684	-3.30366e-07	4.36847e-08
9318	1.91807	8.68557e-08	1.42998e-07
9324	1.91931	-1.60503e-07	-3.13639e-07
9330	1.92054	4.39384e-07	4.52736e-07
9336	1.92178	4.191e-07	-6.57399e-07
9342	1.92301	-1.82425e-09	-6.30498e-08
9348	1.92425	1.08426e-07	9.55178e-08
9354	1.92548	-2.70208e-07	-6.69546e-08
9360	1.92672	5.2916e-07	-8.77572e-08
9366	1.92795	-1.1856e-07	1.09776e-07
9372	1.92919	-1.29858e-07	3.55188e-07
9378	1.93042	-8.703e-08	-1.1221e-07
9384	1.93166	1.27299e-07	9.44921e-08
9390	1.93289	1.2724e-07	-2.74411e-07
9396	1.93413	-2.7538e-08	6.98338e-08
9402	1.93536	7.24676e-08	-1.42652e-07
9408	1.9366	4.64598e-09	5.20625e-08
9414	1.93783	5.02063e-08	-2.78938e-07
9420	1.93907	-2.29888e-08	1.64708e-07
9426	1.9403	6.72151e-08	2.15657e-07
9432	1.94154	2.24032e-08	9.33603e-08
9438	1.94277	1.99411e-07	1.77749e-07
9444	1.94401	-2.04339e-07	-4.32805e-07
9450	1.94524	1.42219e-07	-1.99168e-08
9456	1.94648	2.57358e-07	-3.65622e-07
9462	1.94772	1.69609e-07	2.19684e-07
9468	1.94895	3.06472e-07	-1.03189e-08
9474	1.95019	-5.75903e-08	1.25597e-07
9480	1.95142	1.20484e-07	-1.23589e-07
9486	1.95266	-1.52588e-07	-7.0947e-08
9492	1.95389	-3.67887e-08	2.72075e-07
9498	1.95513	-8.70666e-08	-1.54959e-07
9504	1.95636	-4.85808e-08	6.2584e-08
9510	1.9576	8.0462e-08	-1.28514e-07
9516	1.95883	-6.98743e-08	-8.24584e-08
9522	1.96007	1.81797e-07	1.05782e-07
9528	1.9613	-8.69724e-08	1.52325e-07
9534	1.96254	-1.62615e-08	-1.57861e-07
9540	1.96377	-1.5147e-07	-3.79278e-08
9546	1.96501	3.28355e-07	-7.34816e-08
9552	1.96624	-3.19686e-07	-2.15558e-07
9558	1.96748	1.67565e-07	5.46046e-08
9564	1.96871	-9.4856e-08	-3.49719e-07
9570	1.96995	-2.22032e-07	2.22569e-07
9576	1.97118	-3.57762e-08	4.38475e-08
9582	1.97242	-2.33681e-07	1.68348e-07
9588	1.97365	1.47012e-07	-3.8688e-07
9594	1.97489	-1.25306e-07	2.85008e-07
9600	1.97612	3.60532e-07	-1.25275e-07
9606	1.97736	1.60987e-08	-1.90071e-07
9612	1.97859	1.16894e-07	6.38822e-08
9618	1.97983	1.07818e-07	-1.96795e-07
9624	1.98106	-8.74875e-08	2.08478e-07
9630	1.9823	7.21907e-08	4.08938e-07
9636	1.98353	-4.24135e-07	2.59509e-07
9642	1.98477	-1.61139e-08	-1.90056e-07
9648	1.986	-2.75616e-07	-3.15816e-08
9654	1.98724	2.16628e-07	-3.47171e-07
9660	1.98847	-9.77687e-08	1.45615e-07
9666	1.98971	7.69229e-08	-1.28694e-07
9672	1.99094	-2.03515e-07	-6.24131e-08
9678	1.99218	1.62491e-07	-1.05262e-07
9684	1.99341	-1.86552e-07	-1.66984e-07
9690	1.99465	-1.55216e-07	4.5209e-09
9696	1.99588	1.97136e-07	-4.42706e-07
9702	1.99712	-3.177e-07	4.16914e-07
9708	1.99835	1.95347e-07	-1.21042e-07
9714	1.99959	-2.44314e-07	7.68255e-09
9720	2.00082	1.26517e-07	-9.68882e-08
9726	2.00206	-5.93631e-08	-1.2544e-07
9732	2.00329	6.22854e-07	1.18566e-08
9738	2.00453	1.08058e-07	-2.53392e-07
9744	2.00576	2.59188e-07	6.17534e-08
9750	2.007	6.58101e-08	-1.12194e-07
9756	2.00823	-2.79059e-07	1.2996e-07
9762	2.00947	-1.72916e-07	-1.76405e-07
9768	2.0107	-5.62773e-08	2.09034e-07
9774	2.01194	-3.84894e-08	4.5676e-08
9780	2.01317	-3.40903e-08	8.0898e-08
9786	2.01441	4.64092e-08	2.05153e-07
9792	2.01564	-1.52971e-08	8.59249e-08
9798	2.01688	1.67464e-07	8.26451e-08
9804	2.01811	-3.36884e-08	-1.83137e-07
9810	2.01935	1.17016e-07	2.99884e-07
9816	2.02058	1.60202e-08	-2.1494e-07
9822	2.02182	1.10164e-08	3.34451e-07
9828	2.02305	1.46816e-07	-1.32778e-07
9834	2.02429	-7.00432e-08	1.12167e-07
9840	2.02552	8.40418e-08	-9.44551e-08
9846	2.02676	-3.80476e-08	-7.66532e-08
9852	2.028	2.24624e-07	2.61797e-08
9858	2.02923	1.41561e-07	-4.11388e-07
9864	2.03047	-1.69234e-07	1.56497e-07
9870	2.0317	9.36831e-08	-5.05802e-08
9876	2.03294	-9.68193e-08	-1.24477e-07
9882	2.03417	3.74426e-07	-6.02416e-08
9888	2.03541	7.28231e-09	3.44733e-07
9894	2.03664	-1.47681e-08	-2.87351e-07
9900	2.03788	1.12753e-07	-1.09142e-08
9906	2.03911	1.88214e-07	-8.08715e-09
9912	2.04035	3.34668e-08	-3.36072e-07
9918	2.04158	8.22814e-08	3.19035e-07
9924	2.04282	-1.53751e-07	1.64301e-07
9930	2.04405	2.46088e-08	3.89324e-07
9936	2.04529	-6.01094e-08	-2.33422e-07
9942	2.04652	-4.40376e-08	5.65418e-07
9948	2.04776	2.54142e-07	4.55011e-08
9954	2.04899	-3.91743e-07	-1.79325e-07
9960	2.05023	1.77858e-07	2.06399e-07
9966	2.05146	1.95284e-08	-7.11024e-08
9972	2.0527	-4.44908e-08	5.44425e-07
9978	2.05393	-1.03341e-07	2.02721e-07
9984	2.05517	1.17261e-07	1.86574e-07
9990	2.0564	2.46763e-07	2.46831e-08
9996	2.05764	-2.30261e-07	1.00903e-07
10002	2.05887	8.35069e-08	-1.72148e-08
10008	2.06011	3.9584e-08	2.1754e-07
10014	2.06134	3.93087e-07	-2.54807e-08
10020	2.06258	-1.5493e-07	2.54179e-07
10026	2.06381	-2.0471e-07	-1.428e-07
10032	2.06505	-4.00862e-07	-2.22026e-08
10038	2.06628	1.33877e-07	6.54913e-08
10044	2.06752	-5.04487e-07	-5.42925e-09
10050	2.06875	8.79777e-08	6.87918e-08
10056	2.06999	-3.06759e-07	-2.76831e-07
10062	2.07122	-5.41302e-07	1.97584e-07
10068	2.07246	4.22913e-07	-3.17626e-07
10074	2.07369	-6.40217e-08	2.1387e-07
10080	2.07493	-1.19957e-07	2.31281e-07
10086	2.07616	-1.43362e-07	-2.50349e-07
10092	2.0774	5.00175e-08	-1.81712e-07
10098	2.07863	2.59514e-08	-8.88256e-08
10104	2.07987	1.06255e-07	-1.01946e-07
10110	2.0811	-7.43575e-08	-1.87499e-07
10116	2.08234	-1.24313e-07	1.72582e-07
10122	2.08357	1.94704e-07	2.13428e-07
10128	2.08481	2.71008e-07	2.10988e-07
10134	2.08604	-5.46543e-08	-1.68856e-07
10140	2.08728	1.15205e-08	2.62881e-07
10146	2.08851	1.5101e-07	4.36238e-07
10152	2.08975	-1.06504e-07	-3.7426e-07
10158	2.09098	6.03235e-07	-4.98385e-08
10164	2.09222	-5.882e-07	2.15783e-07
10170	2.09345	6.60686e-08	1.69412e-07
10176	2.09469	2.05073e-07	-1.79992e-07
10182	2.09592	-6.11922e-07	3.83519e-07
10188	2.09716	5.94246e-08	-7.79728e-08
10194	2.09839	-4.39503e-07	1.16333e-07
10200	2.09963	2.4664e-07	3.88867e-07
10206	2.10086	1.98858e-07	-2.33658e-07
10212	2.1021	-1.67011e-07	-4.43562e-07
10218	2.10333	2.03119e-07	-3.92681e-07
10224	2.10457	8.10514e-08	6.06413e-08
10230	2.1058	1.40581e-07	2.2299e-07
10236	2.10704	5.65714e-07	2.28907e-07
10242	2.10828	-7.29899e-07	-2.786e-07
10248	2.10951	9.12394e-08	2.13846e-07
10254	2.11075	-1.82397e-07	-4.77082e-07
10260	2.11198	1.64683e-07	1.77403e-07
10266	2.11322	1.43697e-07	-2.49551e-07
10272	2.11445	-9.55145e-08	1.13984e-08
10278	2.11569	1.92018e-07	2.03208e-07
10284	2.11692	1.12418e-07	-7.21856e-07
10290	2.11816	1.26477e-07	1.34196e-07
10296	2.11939	-5.14693e-07	-1.35518e-07
10302	2.12063	8.07652e-08	-2.83647e-07
10308	2.12186	-2.96626e-07	-6.29147e-07
10314	2.1231	9.15336e-09	8.15378e-07
10320	2.12433	2.45485e-07	8.10992e-07
10326	2.12557	-2.44321e-07	-1.68183e-07
10332	2.1268	3.57644e-07	3.95452e-07
10338	2.12804	2.64171e-07	7.57944e-07
10344	2.12927	-4.41045e-07	-4.35943e-07
10350	2.13051	-1.59493e-07	4.72465e-07
10356	2.13174	1.69237e-07	-5.29806e-07
10362	2.13298	5.35703e-07	1.36044e-07
10368	2.13421	-3.21494e-07	3.54003e-07
10374	2.13545	-3.03275e-08	2.07396e-07
10380	2.13668	1.20474e-07	1.48861e-07
10386	2.13792	1.12954e-06	-2.74939e-07
10392	2.13915	4.2156e-07	-1.78673e-07
10398	2.14039	5.18562e-07	-5.50628e-07
10404	2.14162	-7.88338e-07	1.35744e-07
10410	2.14286	6.61587e-07	-6.4229e-07
10416	2.14409	1.92786e-07	-1.64707e-07
10422	2.14533	2.88185e-07	-3.20098e-07
10428	2.14656	-3.27412e-07	4.95164e-07
10434	2.1478	-5.31825e-07	-1.9815e-08
10440	2.14903	-6.99528e-07	6.34645e-07
10446	2.15027	-3.39306e-07	4.76e-08
10452	2.1515	2.80096e-07	6.77318e-07
10458	2.15274	1.09222e-06	8.07465e-07
10464	2.15397	4.52699e-07	8.49645e-07
10470	2.15521	2.00276e-07	-2.63908e-07
10476	2.15644	-3.61264e-07	-4.67385e-07
10482	2.15768	-6.59245e-08	5.4999e-08
10488	2.15891	5.29654e-07	-8.66332e-07
10494	2.16015	6.76673e-07	-4.95191e-07
10500	2.16138	6.23124e-07	-9.81958e-07
10506	2.16262	1.06971e-06	-1.65723e-07
10512	2.16385	-1.97792e-07	-1.77967e-08
10518	2.16509	-4.61464e-08	-2.9639e-07
10524	2.16632	7.5714e-07	4.05277e-07
10530	2.16756	2.96478e-07	1.64359e-06
10536	2.16879	1.10538e-07	-5.28332e-07
10542	2.17003	-1.10954e-06	6.23586e-07
10548	2.17126	-2.37062e-07	5.82159e-08
10554	2.1725	-1.25779e-06	5.55102e-07
10560	2.17373	1.7295e-07	-2.97889e-07
10566	2.17497	2.69267e-07	-1.12758e-06
10572	2.1762	-2.03903e-07	-3.12012e-07
10578	2.17744	9.50857e-07	5.58209e-07
10584	2.17867	2.20975e-07	7.35406e-07
10590	2.17991	3.71968e-07	-7.67505e-07
10596	2.18114	2.22401e-07	-5.86595e-07
10602	2.18238	2.33467e-07	-1.08323e-06
10608	2.18361	-3.1229e-07	-9.38412e-07
10614	2.18485	1.24843e-06	2.83941e-07
10620	2.18608	-6.355e-07	-1.05326e-06
10626	2.18732	-6.94665e-07	-1.96484e-06
10632	2.18855	-1.21542e-07	-2.58803e-07
10638	2.18979	9.49027e-07	8.67601e-07
10644	2.19103	5.58795e-08	-4.91404e-07
10650	2.19226	7.8899e-07	8.11951e-08
10656	2.1935	1.17266e-07	-1.68498e-06
10662	2.19473	7.126e-07	4.37408e-07
10668	2.19597	7.62259e-07	5.78348e-07
10674	2.1972	1.02373e-07	4.90742e-07
10680	2.19844	1.09246e-06	-6.47324e-07
10686	2.19967	-4.87695e-07	-1.50113e-07
10692	2.20091	5.18444e-07	-6.47301e-07
10698	2.20214	5.3168e-07	-9.6707e-07
10704	2.20338	8.32928e-08	1.8558e-07
10710	2.20461	1.10956e-06	-4.1342e-08
10716	2.20585	-7.39654e-07	2.74365e-07
10722	2.20708	7.04381e-07	4.62369e-08
10728	2.20832	9.31132e-07	-2.73449e-08
10734	2.20955	8.48753e-07	-3.64723e-07
10740	2.21079	-1.33041e-06	2.81785e-07
10746	2.21202	1.18548e-07	8.48481e-07
10752	2.21326	-5.26601e-07	1.07739e-06
10758	2.21449	7.4632e-08	-6.0363e-07
10764	2.21573	8.5019e-08	-7.396e-07
10770	2.21696	4.30272e-07	1.68487e-06
10776	2.2182	-2.79688e-07	-9.04586e-09
10782	2.21943	-5.62255e-07	7.94889e-07
10788	2.22067	1.29705e-07	-5.97407e-07
10794	2.2219	-1.72029e-06	1.99577e-07
10800	2.22314	-6.15614e-07	3.13418e-07
10806	2.22437	6.85101e-07	1.10716e-07
10812	2.22561	-6.48932e-07	-3.43177e-07
10818	2.22684	7.9706e-07	7.79542e-08
10824	2.22808	5.97066e-07	5.4801e-07
10830	2.22931	4.53932e-07	1.10861e-07
10836	2.23055	3.89256e-07	1.0419e-06
10842	2.23178	-5.45167e-07	3.41963e-08
10848	2.23302	6.29421e-07	6.25935e-07
10854	2.23425	1.21052e-07	-2.55097e-07
10860	2.23549	4.29578e-07	8.64139e-07
10866	2.23672	1.53535e-06	2.59606e-07
10872	2.23796	-5.64997e-07	-3.76701e-07
10878	2.23919	1.13395e-06	-2.81609e-07
10884	2.24043	3.69481e-07	-2.34273e-07
10890	2.24166	-7.18502e-07	5.66485e-07
10896	2.2429	5.19057e-07	-8.08872e-07
10902	2.24413	-1.28462e-07	7.58688e-07
10908	2.24537	-9.70074e-07	4.9299e-07
10914	2.2466	-5.88201e-07	-1.28593e-06
10920	2.24784	2.88449e-07	1.04922e-06
10926	2.24907	9.01581e-08	-6.11161e-07
10932	2.25031	-4.43127e-07	-3.92402e-07
10938	2.25154	-2.66297e-08	1.75978e-07
10944	2.25278	4.4508e-07	5.11512e-07
10950	2.25401	7.14981e-07	-4.21725e-07
10956	2.25525	-8.17775e-07	9.51987e-07
10962	2.25648	-1.14485e-06	-1.92265e-07
10968	2.25772	5.09278e-07	3.76971e-09
10974	2.25895	-4.95275e-07	3.8891e-07
10980	2.26019	-2.96424e-07	-4.10663e-07
10986	2.26142	8.44958e-08	-4.04858e-07
10992	2.26266	-2.71988e-07	-6.52926e-07
10998	2.26389	-5.86804e-07	1.01803e-06
11004	2.26513	-6.27725e-07	2.87591e-08
11010	2.26636	-4.26054e-07	7.32426e-07
11016	2.2676	4.53275e-07	-3.71418e-07
11022	2.26883	1.09634e-06	5.33986e-07
11028	2.27007	4.58992e-07	1.26324e-08
11034	2.27131	-2.05294e-07	-5.84976e-07
11040	2.27254	2.50671e-07	-6.89191e-07
11046	2.27378	-8.99131e-07	-3.18324e-07
11052	2.27501	-3.55706e-07	3.4322e-07
11058	2.27625	1.28797e-06	-9.00608e-08
11064	2.27748	-4.34906e-07	-2.40647e-07
11070	2.27872	-1.06959e-06	-3.96792e-07
11076	2.27995	2.06424e-07	-1.28475e-07
11082	2.28119	2.5603e-07	5.07158e-08
11088	2.28242	-1.10549e-06	2.37056e-07
11094	2.28366	-5.62445e-07	-3.22152e-07
11100	2.28489	-8.3468e-07	-6.9209e-07
11106	2.28613	4.20151e-08	2.8855e-07
11112	2.28736	-9.27805e-07	8.17331e-07
11118	2.2886	-2.2911e-07	-5.22825e-07
11124	2.28983	-5.67716e-07	-4.37244e-07
11130	2.29107	9.67728e-07	6.10633e-07
11136	2.2923	-7.56854e-08	-3.25982e-07
11142	2.29354	-6.96344e-08	1.13124e-06
11148	2.29477	-8.40418e-08	-4.34687e-07
11154	2.29601	-2.67157e-07	-8.43866e-07
11160	2.29724	3.15018e-07	-8.5316e-08
11166	2.29848	4.6527e-07	8.32242e-08
11172	2.29971	-6.40256e-07	2.91153e-07
11178	2.30095	-2.50371e-07	-2.09384e-07
11184	2.30218	4.86619e-07	-1.45549e-07
11190	2.30342	-1.53188e-07	1.49588e-06
11196	2.30465	1.2076e-07	1.52372e-07
11202	2.30589	-7.66413e-07	-2.1331e-08
11208	2.30712	-1.94552e-07	5.00827e-07
11214	2.30836	-2.54001e-07	1.04262e-08
11220	2.30959	-1.66538e-07	3.28397e-07
11226	2.31083	1.25799e-06	1.80299e-07
11232	2.31206	1.88466e-07	2.30588e-07
11238	2.3133	-3.02551e-07	3.40494e-07
11244	2.31453	-5.05926e-07	4.88663e-07
11250	2.31577	-4.42733e-07	5.63109e-07
11256	2.317	-1.63776e-07	-9.65e-07
11262	2.31824	-1.72431e-07	4.71145e-07
11268	2.31947	5.28224e-07	-2.67372e-07
11274	2.32071	4.34399e-07	2.0178e-07
11280	2.32194	4.8772e-07	3.51149e-08
11286	2.32318	-5.1551e-08	8.61861e-07
11292	2.32441	5.04369e-07	1.13235e-06
11298	2.32565	8.9956e-08	-2.27482e-07
11304	2.32688	-2.43891e-07	3.20567e-07
11310	2.32812	-7.00814e-07	7.81637e-07
11316	2.32935	-6.56024e-07	-6.41761e-08
11322	2.33059	2.77316e-07	9.69033e-07
11328	2.33182	-2.1096e-07	8.33735e-07
11334	2.33306	2.78924e-07	2.26538e-07
11340	2.33429	-3.52366e-07	-2.50551e-07
11346	2.33553	2.32791e-07	-8.70236e-08
11352	2.33676	-5.08215e-07	9.74435e-07
11358	2.338	4.75163e-07	-5.46528e-07
11364	2.33923	-1.1966e-06	2.53681e-07
11370	2.34047	-9.5657e-08	-7.04186e-07
11376	2.3417	-4.21504e-07	5.02055e-09
11382	2.34294	-3.30083e-07	1.16732e-08
11388	2.34417	-4.37055e-08	-4.44328e-08
11394	2.34541	-2.4342e-07	1.12955e-06
11400	2.34664	5.99839e-07	1.15676e-07
11406	2.34788	4.4913e-09	-7.79602e-07
11412	2.34911	1.39305e-07	1.5929e-07
11418	2.35035	1.73469e-07	1.75768e-07
11424	2.35159	8.19805e-08	-2.91051e-07
11430	2.35282	2.49077e-07	3.67297e-08
11436	2.35406	1.69826e-07	-6.00851e-08
11442	2.35529	4.42647e-08	1.69802e-07
11448	2.35653	3.58309e-08	7.02711e-07
11454	2.35776	5.47983e-08	4.60012e-08
11460	2.359	1.33371e-07	6.38315e-07
11466	2.36023	-3.86085e-08	2.05228e-08
11472	2.36147	1.11077e-07	2.77757e-07
11478	2.3627	5.73093e-07	-7.14325e-08
11484	2.36394	-1.25668e-07	-3.37348e-07
11490	2.36517	2.33166e-07	5.44885e-08
11496	2.36641	1.84926e-08	-4.13234e-07
11502	2.36764	2.5633e-07	2.10963e-07
11508	2.36888	2.50333e-07	6.14341e-08
11514	2.37011	1.86142e-07	2.05605e-07
11520	2.37135	-1.66974e-07	-1.88521e-07
11526	2.37258	-3.3922e-07	-3.58439e-08
11532	2.37382	-4.38938e-07	3.48346e-07
11538	2.37505	1.81076e-07	-3.5097e-08
11544	2.37629	-1.43102e-07	-8.4052e-08
11550	2.37752	-2.25881e-07	4.66587e-07
11556	2.37876	-5.33775e-07	1.73774e-07
11562	2.37999	1.61633e-07	8.30145e-08
11568	2.38123	6.03174e-07	-4.76206e-08
11574	2.38246	1.93818e-08	9.58875e-09
11580	2.3837	1.44665e-07	5.73108e-07
11586	2.38493	3.34172e-07	-8.88981e-08
11592	2.38617	4.74713e-08	-1.52617e-07
11598	2.3874	3.38765e-07	-1.93935e-07
11604	2.38864	2.60026e-07	1.42534e-07
11610	2.38987	9.86825e-09	-8.02574e-08
11616	2.39111	7.52692e-08	4.48107e-08
11622	2.39234	-2.08463e-07	7.98502e-08
11628	2.39358	1.72842e-07	-5.55831e-07
11634	2.39481	-1.42358e-07	2.0788e-07
11640	2.39605	1.36288e-08	-2.38864e-07
11646	2.39728	-1.71457e-07	1.38466e-07
11652	2.39852	1.73547e-07	2.64212e-07
11658	2.39975	-4.67711e-07	-3.24334e-07
11664	2.40099	1.33864e-07	2.63886e-07
11670	2.40222	3.42613e-07	1.89153e-07
11676	2.40346	4.33869e-07	-1.21885e-07
11682	2.40469	1.26513e-07	-3.50125e-07
11688	2.40593	-7.4755e-09	5.53245e-07
11694	2.40716	4.17713e-08	1.71212e-07
11700	2.4084	-2.94833e-07	2.28739e-07
11706	2.40963	1.78711e-07	3.11282e-07
11712	2.41087	-2.96267e-07	2.95386e-07
11718	2.4121	-1.93584e-08	4.61716e-07
11724	2.41334	-2.63566e-07	-3.95327e-07
11730	2.41457	4.08033e-07	1.35646e-08
11736	2.41581	3.98679e-08	-1.87183e-07
11742	2.41704	3.72952e-08	2.11921e-08
11748	2.41828	2.13809e-07	-4.82391e-07
11754	2.41951	-3.19849e-07	-1.00535e-07
11760	2.42075	-4.63873e-08	-8.81055e-08
11766	2.42198	-1.97924e-07	-1.70206e-07
11772	2.42322	-1.8843e-07	8.64221e-08
11778	2.42445	1.54182e-07	-1.89706e-07
11784	2.42569	1.5306e-07	5.10086e-09
11790	2.42692	2.03235e-08	-2.99167e-07
11796	2.42816	-8.71301e-08	3.4873e-07
11802	2.42939	8.20858e-08	-2.00145e-07
11808	2.43063	1.51401e-07	1.75556e-07
11814	2.43186	-9.59475e-08	-5.42829e-08
11820	2.4331	4.36048e-08	3.04194e-07
11826	2.43434	-1.69247e-07	-1.92682e-07
11832	2.43557	-2.88427e-07	-6.5627e-08
11838	2.43681	4.2725e-08	-8.80195e-08
11844	2.43804	8.02283e-09	-2.81225e-07
11850	2.43928	3.28376e-07	6.84349e-08
11856	2.44051	-9.97978e-09	-2.00631e-07
11862	2.44175	-2.25743e-07	1.65384e-07
11868	2.44298	2.15421e-08	-3.34234e-07
11874	2.44422	-2.24642e-07	1.61588e-09
11880	2.44545	6.17434e-08	7.40906e-08
11886	2.44669	-3.36879e-07	-2.85881e-07
11892	2.44792	5.61327e-08	3.08169e-07
11898	2.44916	-1.4027e-07	-9.60629e-08
11904	2.45039	5.69507e-08	1.14155e-07
11910	2.45163	1.12565e-07	-6.22584e-08
11916	2.45286	-9.30588e-09	1.83692e-07
11922	2.4541	-9.97049e-08	1.39107e-07
11928	2.45533	1.9067e-07	1.62633e-07
11934	2.45657	-1.61982e-07	-5.07674e-07
11940	2.4578	-1.52883e-07	1.05238e-07
11946	2.45904	3.80303e-07	-3.04491e-07
11952	2.46027	-3.09385e-07	1.24641e-07
11958	2.46151	-9.35983e-08	1.30016e-07
11964	2.46274	-3.57928e-07	-3.81644e-07
11970	2.46398	6.67953e-08	1.63087e-07
11976	2.46521	-1.64715e-07	1.5241e-08
11982	2.46645	-2.20339e-07	2.75029e-07
11988	2.46768	-1.46737e-07	-1.10376e-07
[truncated: 3,463 more rows]

## Sheet: Bagasse processed spectrum
Chemical Shift (ppm)	Signal Intensity (a.u.)
134	0.00496714
134.008	-0.00138264
134.017	0.00647689
134.025	0.0152303
134.033	-0.00234153
134.041	-0.00234137
134.05	0.0157921
134.058	0.00767435
134.066	-0.00469474
134.074	0.0054256
134.083	-0.00463418
134.091	-0.0046573
134.099	0.00241962
134.107	-0.0191328
134.116	-0.0172492
134.124	-0.00562288
134.132	-0.0101283
134.14	0.00314247
134.149	-0.00908024
134.157	-0.014123
134.165	0.0146565
134.173	-0.00225776
134.182	0.000675282
134.19	-0.0142475
134.198	-0.00544383
134.206	0.00110923
134.215	-0.0115099
134.223	0.00375698
134.231	-0.00600639
134.239	-0.00291694
134.248	-0.00601707
134.256	0.0185228
134.264	-0.000134972
134.272	-0.0105771
134.281	0.00822545
134.289	-0.0122084
134.297	0.00208864
134.305	-0.0195967
134.314	-0.0132819
134.322	0.00196861
134.33	0.00738467
134.338	0.00171368
134.347	-0.00115648
134.355	-0.00301104
134.363	-0.0147852
134.371	-0.00719844
134.38	-0.00460639
134.388	0.0105712
134.396	0.00343619
134.404	-0.0176304
134.413	0.00324086
134.421	-0.0038508
134.429	-0.00676918
134.437	0.00611683
134.446	0.0103101
134.454	0.00931298
134.462	-0.0083919
134.47	-0.0030917
134.479	0.00331329
134.487	0.00975645
134.495	-0.00479022
134.504	-0.00185428
134.512	-0.0110599
134.52	-0.0119569
134.528	0.00813291
134.537	0.0135737
134.545	-0.000703657
134.553	0.0100592
134.561	0.00365075
134.57	-0.00640196
134.578	0.00368395
134.586	0.0154792
134.594	-0.000219625
134.603	0.0158396
134.611	-0.0259303
134.619	0.00858619
134.627	0.00137158
134.636	-0.00231079
134.644	0.00183217
134.652	-0.0186527
134.66	-0.000572464
134.669	0.0057137
134.677	0.0175861
134.685	-0.0015299
134.693	-0.00336396
134.702	0.00104252
134.71	0.0168802
134.718	0.0130711
134.726	0.007007
134.735	0.0205029
134.743	0.02004
134.751	0.0331842
134.759	0.0217376
134.768	0.0316807
134.776	0.0382831
134.784	0.0359722
134.792	0.0632329
134.801	0.0739047
134.809	0.083811
134.817	0.0953911
134.825	0.0991184
134.834	0.126179
134.842	0.145637
134.85	0.16124
134.858	0.18928
134.867	0.217866
134.875	0.256749
134.883	0.264605
134.891	0.291056
134.9	0.313705
134.908	0.321241
134.916	0.365787
134.924	0.391533
134.933	0.439299
134.941	0.434933
134.949	0.460124
134.957	0.474706
134.966	0.478662
134.974	0.514129
134.982	0.519384
134.99	0.525567
134.999	0.510865
135.007	0.532754
135.015	0.499964
135.024	0.511693
135.032	0.51632
135.04	0.470077
135.048	0.457144
135.057	0.444212
135.065	0.416537
135.073	0.382756
135.081	0.374373
135.09	0.337625
135.098	0.327073
135.106	0.287134
135.114	0.286067
135.123	0.237537
135.131	0.217787
135.139	0.205847
135.147	0.163363
135.156	0.157303
135.164	0.148953
135.172	0.102216
135.18	0.104125
135.189	0.0904319
135.197	0.0827339
135.205	0.0510947
135.213	0.0401935
135.222	0.0498429
135.23	0.0400075
135.238	0.0330375
135.246	0.0284636
135.255	0.0135293
135.263	0.0187425
135.271	0.0161029
135.279	0.00335148
135.288	0.0269629
135.296	0.011266
135.304	-0.0068173
135.312	0.0105165
135.321	-0.00670433
135.329	0.0101979
135.337	0.0133537
135.345	-0.00687308
135.354	0.0106332
135.362	0.00487169
135.37	0.0087705
135.378	0.0193717
135.387	-0.00215946
135.395	-0.00732412
135.403	-0.00874175
135.411	-0.00804851
135.42	-0.000693246
135.428	0.00346633
135.436	0.00280528
135.444	0.00829851
135.453	0.000148441
135.461	0.014548
135.469	-0.00263796
135.477	0.0272075
135.486	0.00626059
135.494	-0.00856896
135.502	-0.0107072
135.511	0.00482586
135.519	-0.00223388
135.527	0.00714049
135.535	0.00473269
135.544	-0.000728089
135.552	-0.00846781
135.56	-0.0151484
135.568	-0.0044651
135.577	0.00856402
135.585	0.00214096
135.593	-0.0124574
135.601	0.00173182
135.61	0.00385318
135.618	-0.00883857
135.626	0.00153725
135.634	0.000582088
135.643	-0.0114297
135.651	0.00357787
135.659	0.00560785
135.667	0.0108305
135.676	0.010538
135.684	-0.0137767
135.692	-0.00937825
135.7	0.00515035
135.709	0.00513786
135.717	0.00515048
135.725	0.0385273
135.733	0.00570891
135.742	0.0113557
135.75	0.00954002
135.758	0.00651391
135.766	-0.00315269
135.775	0.00758969
135.783	-0.00772825
135.791	-0.00236819
135.799	-0.00485364
135.808	0.000818741
135.816	0.0231466
135.824	-0.0186727
135.832	0.0068626
135.841	-0.0161272
135.849	-0.00471932
135.857	0.0108895
135.865	0.0006428
135.874	-0.0107774
135.882	-0.00715304
135.89	0.00679598
135.898	-0.00730367
135.907	0.00216459
135.915	0.000455718
135.923	-0.006516
135.931	0.0214394
135.94	0.00633919
135.948	-0.0202514
135.956	0.00186454
135.964	-0.00661786
135.973	0.00852433
135.981	-0.00792521
135.989	-0.00114736
135.997	0.00504987
136.006	0.00865755
136.014	-0.012003
136.022	-0.00334501
136.031	-0.00474945
136.039	-0.00653329
136.047	0.0176545
136.055	0.00404982
136.064	-0.0126088
136.072	0.00917862
136.08	0.0212216
136.088	0.0103247
136.097	-0.0151937
136.105	-0.00484234
136.113	0.0126691
136.121	-0.00707669
136.13	0.00443819
136.138	0.00774634
136.146	-0.0092693
136.154	-0.000595254
136.163	-0.0324127
136.171	-0.0102439
136.179	-0.00252568
136.187	-0.0124778
136.196	0.0163241
136.204	-0.0143014
136.212	-0.00440044
136.22	0.00130741
136.229	0.0144127
136.237	-0.0143586
136.245	0.0116316
136.253	0.000102331
136.262	-0.00981509
136.27	0.00462103
136.278	0.0019906
136.286	-0.00600217
136.295	0.000698021
136.303	-0.00385314
136.311	0.00113517
136.319	0.00662131
136.328	0.0158602
136.336	-0.0123782
136.344	0.0213303
136.352	-0.0195209
136.361	-0.00151785
136.369	0.00588317
136.377	0.00280992
136.385	-0.006227
136.394	-0.00208122
136.402	-0.00493001
136.41	-0.00589365
136.418	0.00849602
136.427	0.00357015
136.435	-0.0069291
136.443	0.008996
136.451	0.003073
136.46	0.00812862
136.468	0.00629629
136.476	-0.00828995
136.484	-0.00560181
136.493	0.00747294
136.501	0.0061037
136.509	-0.000209016
136.518	0.00117327
136.526	0.0127766
136.534	-0.00591571
136.542	0.00547097
136.551	-0.00202193
136.559	-0.00217681
136.567	0.0109878
136.575	0.00825416
136.584	0.0081351
136.592	0.0130548
136.6	0.000210038
136.608	0.00681953
136.617	-0.00310267
136.625	0.00324166
136.633	-0.00130143
136.641	0.00096996
136.65	0.00595157
136.658	-0.00818221
136.666	0.0209239
136.674	-0.0100602
136.683	-0.0121419
136.691	0.0115811
136.699	0.00791663
136.707	0.0062412
136.716	0.00628346
136.724	-0.000122468
136.732	-0.00897254
136.74	0.000758046
136.749	-0.00677162
136.757	0.0097512
136.765	-0.00147057
136.773	-0.00825497
136.782	-0.00321386
136.79	0.00412931
136.798	-0.00563725
136.806	-0.0082222
136.815	0.00243687
136.823	0.00244967
136.831	-0.00506943
136.839	-0.00471038
136.848	0.0023205
136.856	-0.0144808
136.864	-0.0140746
136.872	-0.00718444
136.881	-0.00213447
136.889	0.00310908
136.897	0.0147536
136.905	0.0085766
136.914	-0.00159937
136.922	-0.000190145
136.93	-0.0100253
136.938	-0.000185089
136.947	-0.00288652
136.955	0.00322729
136.963	-0.00827214
136.971	0.00519372
136.98	0.0153278
136.988	-0.00108699
136.996	0.00401804
137.005	0.00690284
137.013	-0.00401011
137.021	0.00224405
137.029	0.000130551
137.038	0.000983562
137.046	-0.00772017
137.054	0.000259498
137.062	0.00500071
137.071	0.0145411
137.079	0.00963483
137.087	0.0215913
137.095	-0.00759018
137.104	0.00883914
137.112	0.00199368
137.12	0.0221181
137.128	-0.00778291
137.137	-0.00799079
137.145	-0.00544718
137.153	-0.0205084
137.161	-0.00428814
137.17	-0.00631361
137.178	0.00317656
137.186	0.00559229
137.194	0.0215701
137.203	0.0131062
137.211	-0.00118054
137.219	-0.00317862
137.227	0.0122147
137.236	-0.00409677
137.244	0.0296022
137.252	0.0256919
137.26	0.0123029
137.269	0.00350964
137.277	0.0384381
137.285	0.0286871
137.293	0.0478783
137.302	0.0260135
137.31	0.0432595
137.318	0.0574772
137.326	0.0669673
137.335	0.07198
137.343	0.0935939
137.351	0.0884454
137.359	0.110272
137.368	0.126214
137.376	0.144108
137.384	0.160541
137.392	0.156994
137.401	0.167892
137.409	0.210985
137.417	0.216274
137.425	0.219752
137.434	0.256346
137.442	0.25467
137.45	0.27684
137.458	0.275899
137.467	0.304458
137.475	0.308314
137.483	0.293327
137.491	0.308633
137.5	0.306453
137.508	0.312727
137.516	0.286412
137.525	0.297982
137.533	0.294904
137.541	0.258205
137.549	0.253871
137.558	0.233854
137.566	0.238937
137.574	0.235258
137.582	0.228856
137.591	0.199851
137.599	0.20043
137.607	0.155345
137.615	0.13728
137.624	0.139272
137.632	0.129681
137.64	0.112156
137.648	0.0791866
137.657	0.0871623
137.665	0.0640702
137.673	0.0737733
137.681	0.0616148
137.69	0.0403245
137.698	0.0372369
137.706	0.0252764
137.714	0.0295277
137.723	0.03473
137.731	0.0110237
137.739	0.0222399
137.747	0.00876814
137.756	0.00350427
137.764	0.00815637
137.772	-0.00295686
137.78	0.000351113
137.789	-0.00732348
137.797	0.0233032
137.805	0.00320423
137.813	-0.00478813
137.822	0.00383958
137.83	0.000175711
137.838	-0.00122373
137.846	0.00688496
137.855	0.00813162
137.863	-0.00489113
137.871	-0.00545248
137.879	-0.00252626
137.888	-0.0228558
137.896	-0.0150337
137.904	0.0137537
137.912	0.0165104
137.921	-0.00244734
137.929	0.00579587
137.937	0.00313369
137.945	0.0308035
137.954	0.0112059
137.962	-0.00127222
137.97	-0.00955067
137.978	-0.0160613
137.987	0.00203679
137.995	-0.00756207
138.003	-0.0142216
138.012	-0.0064651
138.02	-0.0108151
138.028	0.0168717
138.036	0.00881657
138.045	-7.96171e-05
138.053	0.0147995
138.061	0.000773727
138.069	-0.00861281
138.078	0.0152313
138.086	0.00538911
138.094	-0.0103725
138.102	-0.00190338
138.111	-0.00875618
138.119	-0.013828
138.127	0.00926178
138.135	0.0190942
138.144	-0.0139857
138.152	0.00562969
138.16	-0.00650643
138.168	-0.00487125
138.177	-0.00592394
138.185	-0.00863991
138.193	0.000485216
138.201	-0.0083095
138.21	0.00270457
138.218	-0.000502381
138.226	-0.00238948
138.234	-0.00907564
138.243	-0.00576771
138.251	0.00755391
138.259	0.00500917
138.267	-0.00977555
138.276	0.000993323
138.284	0.00751387
138.292	-0.0166941
138.3	0.0054336
138.309	-0.00662624
138.317	0.00570599
138.325	-0.00763259
138.333	-0.0180488
138.342	-0.0162754
138.35	0.00048085
138.358	0.00259723
138.366	-0.00904316
138.375	0.00638593
138.383	-0.0166152
138.391	-0.000660786
138.399	-0.0121101
138.408	-0.00651833
138.416	0.00047404
138.424	-0.00860405
138.432	-0.00384542
138.441	0.0100631
138.449	-0.00576857
138.457	0.00835747
138.465	-0.0112962
138.474	0.00529937
138.482	0.0144177
138.49	-0.0247133
138.498	-0.00796422
138.507	0.00577786
138.515	-0.00201976
138.523	0.00372736
138.532	-0.00601636
138.54	0.000900356
138.548	-0.00150656
138.556	0.0117505
138.565	0.00264866
138.573	0.00352515
138.581	-0.00390732
138.589	-0.00457828
138.598	-0.00390905
138.606	0.0045232
138.614	-0.00341135
138.622	0.00399206
138.631	0.0222435
138.639	0.010725
138.647	-0.000556291
138.655	0.0156182
138.664	0.000695734
138.672	-0.0140974
138.68	-0.00187009
138.688	-0.00805218
138.697	0.0102197
138.705	0.0177677
138.713	0.0391221
138.721	0.0315046
138.73	0.0332248
138.738	0.0524149
138.746	0.0324808
138.754	0.0694463
138.763	0.0895982
138.771	0.084489
138.779	0.130971
138.787	0.146335
138.796	0.165639
138.804	0.206633
138.812	0.257405
138.82	0.274947
138.829	0.318175
138.837	0.35782
138.845	0.404725
138.853	0.476262
138.862	0.517784
138.87	0.588712
138.878	0.647632
138.886	0.723752
138.895	0.790262
138.903	0.86584
138.911	0.91856
138.919	0.98782
138.928	1.04522
138.936	1.11162
138.944	1.17641
138.952	1.23128
138.961	1.25911
138.969	1.31436
138.977	1.34852
138.985	1.35979
138.994	1.38609
139.002	1.36199
139.01	1.35037
139.019	1.32895
139.027	1.33676
139.035	1.29507
139.043	1.247
139.052	1.20249
139.06	1.13457
139.068	1.11141
139.076	1.02539
139.085	0.959428
139.093	0.897957
139.101	0.827028
139.109	0.756087
139.118	0.678565
139.126	0.625585
139.134	0.576546
139.142	0.511056
139.151	0.456877
139.159	0.382974
139.167	0.329348
139.175	0.293278
139.184	0.254541
139.192	0.228469
139.2	0.168114
139.208	0.171629
139.217	0.129605
139.225	0.105066
139.233	0.0803835
139.241	0.0578603
139.25	0.0689921
139.258	0.0500117
139.266	0.0267954
139.274	0.0188074
139.283	0.0218779
139.291	0.0366069
139.299	0.0130161
139.307	-0.00287675
139.316	0.00694128
139.324	0.00449106
139.332	-0.0214628
139.34	0.00362853
139.349	0.000829567
139.357	0.00930796
139.365	0.0202309
139.373	0.0125494
139.382	-0.00174884
139.39	-0.0103816
139.398	0.0262274
139.406	0.000946472
139.415	0.000391743
139.423	-6.2588e-05
139.431	0.00210643
139.439	-0.00135593
139.448	-0.00567583
139.456	-0.00542672
139.464	-0.000298894
139.472	-0.00541479
139.481	-0.00711533
139.489	0.0010731
139.497	-0.00254392
139.506	0.0150438
139.514	-0.0265072
139.522	0.0109167
139.53	0.0124619
139.539	-0.0207332
139.547	-0.00342643
139.555	-0.00371413
139.563	-0.0140749
139.572	-0.00777806
139.58	-0.0111057
139.588	0.0175227
139.596	0.00935681
139.605	0.0127156
139.613	0.00721673
139.621	-0.0112905
139.629	-0.0052452
139.638	0.00489375
139.646	-0.0122213
139.654	0.00712999
139.662	-0.00240325
139.671	-0.00374821
139.679	0.0071096
139.687	0.00444263
139.695	-0.00360966
139.704	0.0115933
139.712	-0.0108106
139.72	0.00615936
139.728	0.00593101
139.737	-0.00309546
139.745	0.00326133
139.753	-0.0125111
139.761	0.00924027
139.77	-0.00184902
139.778	-0.00522723
139.786	0.0104901
139.794	-0.00704344
139.803	-0.0140846
139.811	-0.0155663
139.819	0.0060601
139.827	-0.0128043
139.836	0.0175479
139.844	-0.0208193
139.852	0.0169646
139.86	0.00211017
139.869	-0.000967131
139.877	-0.00544919
139.885	0.00399136
139.893	-0.000376347
139.902	0.011033
139.91	0.00114228
139.918	0.00150302
139.926	-0.00363612
139.935	-0.000569456
139.943	0.00307802
139.951	-0.0171017
139.959	-0.0134819
139.968	0.00743264
139.976	0.00170865
139.984	-0.00183983
139.992	0.000184339
140.001	0.00347582
140.009	-0.0053976
140.017	-0.00778305
140.026	0.00195845
140.034	-0.00978373
140.042	0.00408253
140.05	-0.0170258
140.059	0.0102916
140.067	0.00472597
140.075	0.0025603
140.083	0.00982691
140.092	0.0166547
140.1	0.0101437
140.108	-0.0184087
140.116	-0.0127958
140.125	-0.00624819
140.133	0.000260911
140.141	0.00517659
140.149	-0.00725744
140.158	0.00186767
140.166	-0.00755383
140.174	-0.00611518
140.182	-0.0140666
140.191	-0.00923233
140.199	-0.0135168
140.207	-0.00975873
140.215	0.0105364
140.224	-0.00949399
140.232	0.0263238
140.24	0.00493318
140.248	0.00184836
140.257	-0.00858358
140.265	0.0070031
140.273	-0.00575638
140.281	0.0012201
140.29	0.0256008
140.298	-0.000960599
140.306	0.0114927
140.314	-0.00703176
140.323	-0.000349885
140.331	0.017708
140.339	-0.00626967
140.347	0.0181245
140.356	0.00707752
140.364	-0.00562467
140.372	0.00632408
140.38	0.00972554
140.389	0.0062181
140.397	-0.0157022
140.405	-0.00727137
140.413	-0.00247519
140.422	-0.000744334
140.43	0.00620672
140.438	0.00177701
140.446	-0.0133534
140.455	0.00380198
140.463	0.00610586
140.471	0.0055979
140.479	0.0108078
140.488	0.00833922
140.496	0.0045918
140.504	-0.000701657
140.513	-0.0166096
140.521	0.00429618
140.529	0.00207688
140.537	0.00271579
140.546	-0.0127675
140.554	-0.0108106
140.562	0.0105315
140.57	-0.000395552
140.579	0.00681501
140.587	0.000283184
140.595	0.000297561
140.603	0.00938284
140.612	-0.00516045
140.62	0.000961208
140.628	-0.00462275
140.636	-0.00434496
140.645	-0.00309172
140.653	0.00222134
140.661	-0.00478749
140.669	0.0125576
140.678	-0.00894607
140.686	-0.00186872
140.694	-0.00439731
140.702	0.0144698
140.711	0.00196555
140.719	0.0103184
140.727	-0.0148556
140.735	0.0026705
140.744	0.00889631
140.752	0.00082284
140.76	0.0106548
140.768	-0.00517288
140.777	0.0140935
140.785	0.022989
140.793	-0.00362839
140.801	-0.00445503
140.81	0.0145338
140.818	0.0157957
140.826	-0.0052286
140.834	-0.00420187
140.843	-0.00281785
140.851	-0.0134445
140.859	-0.00918652
140.867	-0.0100414
140.876	-0.00767798
140.884	-0.000346849
140.892	0.00234215
140.9	0.015505
140.909	-0.00998354
140.917	0.00984322
140.925	-0.00213989
140.933	-0.000494637
140.942	0.00674819
140.95	-0.0112272
140.958	0.0038241
140.966	0.00166452
140.975	0.00492451
140.983	0.00289169
140.991	0.024553
140.999	-0.0063774
141.008	-0.00530997
141.016	-0.00623141
141.024	-0.00555477
141.033	-0.00637387
141.041	0.0118902
141.049	0.014205
141.057	-0.00570746
141.066	-0.00832356
141.074	0.00471416
141.082	-0.00552223
141.09	0.00632932
141.099	0.00202923
141.107	-0.0151574
141.115	0.0154751
141.123	0.0179588
141.132	-0.00612789
141.14	-0.00387702
141.148	0.00285865
141.156	0.00334457
141.165	0.00658544
141.173	0.020102
141.181	-0.00176947
141.189	-0.00798297
141.198	-0.0137932
141.206	-0.0073093
141.214	-0.00033127
141.222	0.0179456
141.231	-0.00517611
141.239	0.00223788
141.247	-0.000164229
141.255	0.0118839
141.264	0.0252693
141.272	-0.00530869
141.28	-0.00489439
141.288	0.0104416
141.297	0.00681891
141.305	0.0184671
141.313	0.00583928
141.321	-0.00359292
141.33	0.00590655
141.338	0.011087
141.346	0.00820482
141.354	0.00507274
141.363	0.0106667
141.371	0.011693
141.379	0.0138216
141.387	0.0064871
141.396	-0.00167118
141.404	0.00146714
141.412	0.0120651
141.42	-0.00816936
141.429	0.00368673
141.437	-0.00393339
141.445	0.000287448
141.453	0.0127845
141.462	0.00191099
141.47	0.000464365
141.478	-0.0135986
141.486	0.00746254
141.495	0.00645484
141.503	0.0216325
141.511	-0.00307778
141.52	0.0021915
141.528	0.00249384
141.536	0.0157745
141.544	-0.000952955
141.553	0.00279022
141.561	0.00607897
141.569	0.00186609
141.577	-0.00446434
141.586	0.0019409
141.594	0.0107363
141.602	-0.0102652
141.61	0.0013297
141.619	-0.00700121
141.627	0.0119505
141.635	-0.0152319
141.643	-0.00558922
141.652	0.00377212
141.66	0.0156552
141.668	-0.000657503
141.676	-0.005552
141.685	0.0188116
141.693	-0.0144801
141.701	-0.0219881
141.709	0.00440014
141.718	-0.00502054
141.726	-0.0102123
141.734	0.00708356
141.742	0.00243801
141.751	-0.00564079
141.759	-0.012803
141.767	0.00872457
141.775	0.00650201
141.784	-0.000991759
141.792	0.0184664
141.8	-0.0107008
141.808	-0.0152553
141.817	-0.00691908
141.825	-0.00045586
141.833	0.00243339
141.841	-0.00241236
141.85	0.00352055
141.858	-0.0125154
141.866	0.0144376
141.874	-0.000821509
141.883	0.011173
141.891	0.00342726
141.899	0.00456754
141.907	0.00569769
141.916	0.00447712
141.924	0.00642728
141.932	0.0132916
141.94	0.00196534
141.949	0.00709024
141.957	-0.000897033
141.965	0.0144017
141.973	-0.00676314
141.982	0.0180106
141.99	-0.000399736
141.998	-0.014305
142.007	0.00128527
142.015	-0.00680419
142.023	0.00841584
142.031	-0.00651235
142.04	-0.00444145
142.048	-0.0188657
142.056	-0.00448005
142.064	-0.024177
142.073	-0.0157507
142.081	0.00772939
142.089	0.00803442
142.097	0.00450139
142.106	-0.0093268
142.114	-3.77816e-06
142.122	0.000612802
142.13	-0.0107003
142.139	0.0162284
142.147	0.0103778
142.155	-6.98059e-05
142.163	0.00310381
142.172	0.00581421
142.18	-0.0155421
142.188	0.00385657
142.196	0.00133884
142.205	0.000430794
142.213	0.0104753
142.221	0.0347594
142.229	0.0274633
142.238	0.0205236
142.246	0.0381945
142.254	0.0539036
142.262	0.0579702
142.271	0.0596765
142.279	0.0646821
142.287	0.0920894
142.295	0.105044
142.304	0.128256
142.312	0.146169
142.32	0.173241
142.328	0.182794
142.337	0.229209
142.345	0.24835
142.353	0.299819
142.361	0.307058
142.37	0.368155
142.378	0.391283
142.386	0.422592
142.394	0.464927
142.403	0.507584
142.411	0.555861
142.419	0.596899
142.427	0.624584
142.436	0.666693
142.444	0.72231
142.452	0.748841
142.46	0.762765
142.469	0.781265
142.477	0.799774
142.485	0.817255
142.493	0.80804
142.502	0.817301
142.51	0.79922
142.518	0.810436
142.527	0.798152
142.535	0.767076
142.543	0.76326
142.551	0.70673
142.56	0.672205
142.568	0.653936
142.576	0.624606
142.584	0.591653
142.593	0.529768
142.601	0.504161
142.609	0.452057
142.617	0.410362
142.626	0.381622
142.634	0.341465
142.642	0.283132
142.65	0.279684
142.659	0.24701
142.667	0.197645
142.675	0.181024
142.683	0.157659
142.692	0.133431
142.7	0.105805
142.708	0.0873444
142.716	0.0786902
142.725	0.0775372
142.733	0.0599232
142.741	0.0411001
142.749	0.0443122
142.758	0.00120053
142.766	0.0354053
142.774	0.00174224
142.782	0.0115873
142.791	0.000811254
142.799	-0.00353223
142.807	0.0189395
142.815	0.000993069
142.824	0.00782061
142.832	0.00285388
142.84	0.00728855
142.848	0.00266343
142.857	-0.0114132
142.865	0.0110145
142.873	-0.00416196
142.881	-0.0149978
142.89	-0.00386794
142.898	0.0153061
142.906	0.00871644
142.914	-0.00333385
142.923	-0.0033845
142.931	-0.00314037
142.939	0.0208205
142.947	0.00385615
142.956	0.00432576
142.964	0.0103202
142.972	0.00239968
142.98	-0.00258247
142.989	-0.00195817
142.997	-0.000712464
143.005	-0.000369876
143.014	0.00727784
143.022	0.000520464
143.03	0.00732705
143.038	-0.000806747
143.047	0.00078662
143.055	-0.0199818
143.063	0.00916338
143.071	0.00346495
143.08	0.00998014
143.088	-0.0289625
143.096	0.0208838
143.104	-0.00139589
143.113	0.0110818
143.121	-0.0103991
143.129	0.00612774
143.137	-0.0105342
143.146	-0.00623769
143.154	0.0191403
143.162	-0.00190682
143.17	0.00217433
143.179	0.00870068
143.187	0.00495682
143.195	0.00150419
143.203	0.00364961
143.212	0.0240342
143.22	-0.000576188
143.228	0.00201099
143.236	0.0105065
143.245	0.0110553
143.253	0.0118703
143.261	0.0063873
143.269	-0.01143
143.278	0.0163343
143.286	-0.0114635
143.294	0.00302635
143.302	-0.00754276
143.311	-0.000641383
143.319	0.00328762
143.327	0.00321357
143.335	0.00421921
143.344	0.0161371
143.352	0.00453534
143.36	-0.00244157
143.368	0.00964087
143.377	0.0118947
143.385	-0.0122761
143.393	0.00597401
143.401	0.00701174
143.41	-0.00297562
143.418	0.0137571
143.426	-0.00150052
143.434	0.00125583
143.443	-0.00173062
143.451	0.000155953
143.459	-0.0109625
143.467	-0.0144001
143.476	0.0159457
143.484	-0.00846867
143.492	-0.00991249
143.501	-0.0215317
143.509	-0.00638634
143.517	-0.013226
143.525	0.0164274
143.534	0.0101089
143.542	-0.00686579
143.55	0.0225472
143.558	0.00985069
143.567	-0.00320091
143.575	-0.0249265
143.583	0.0230051
143.591	-0.0137612
143.6	-0.0162662
143.608	0.0104862
143.616	0.0247563
143.624	0.0143337
143.633	0.00630624
143.641	0.00684799
143.649	0.00974123
143.657	0.00919642
143.666	0.00493717
143.674	0.00383334
143.682	0.00301533
143.69	-0.0028219
143.699	0.00326421
143.707	-0.00917028
143.715	0.0088664
143.723	0.00253273
143.732	0.00451523
143.74	0.0211405
143.748	0.0378125
143.756	0.0384969
143.765	0.020016
143.773	0.0333369
143.781	0.0613776
143.789	0.052223
143.798	0.071331
143.806	0.0921571
143.814	0.0916845
143.822	0.118825
143.831	0.122561
143.839	0.149742
143.847	0.180497
143.855	0.184523
143.864	0.229496
143.872	0.250845
143.88	0.283607
143.888	0.308183
143.897	0.347953
143.905	0.364082
143.913	0.386813
143.921	0.419948
143.93	0.450683
143.938	0.470729
143.946	0.493667
143.954	0.506876
143.963	0.525129
143.971	0.532479
143.979	0.575344
143.987	0.553121
143.996	0.562556
144.004	0.56236
144.012	0.574684
144.021	0.555187
144.029	0.559378
144.037	0.525518
144.045	0.517269
144.054	0.48557
144.062	0.492421
144.07	0.434156
144.078	0.422646
144.087	0.398294
144.095	0.367831
144.103	0.333323
144.111	0.3055
144.12	0.279354
144.128	0.250376
144.136	0.235498
144.144	0.223284
144.153	0.172403
144.161	0.142686
144.169	0.135594
144.177	0.144093
144.186	0.0938032
144.194	0.103469
144.202	0.0907274
144.21	0.0568395
144.219	0.0579448
144.227	0.0597633
144.235	0.0321405
144.243	0.027457
144.252	0.0182266
144.26	0.00932014
144.268	0.00916304
144.276	0.000265424
144.285	0.010261
144.293	0.000116635
144.301	0.00845474
144.309	-0.0108045
144.318	0.00697913
144.326	0.0111495
144.334	-0.0177943
144.342	0.00536153
144.351	0.0134944
144.359	-0.0111878
144.367	0.017399
144.375	0.00468577
144.384	-0.00668783
144.392	-0.000294641
144.4	0.00577297
144.408	0.000895942
144.417	0.00548425
144.425	-0.00913838
144.433	0.00174164
144.441	-0.0141036
144.45	-0.00108887
144.458	-0.00902276
144.466	-0.00734379
144.474	0.0123693
144.483	0.0109196
144.491	0.00609707
144.499	-0.0109173
144.508	-0.00315722
144.516	0.01214
144.524	0.00142982
144.532	0.0232115
144.541	0.00395947
144.549	0.00195857
144.557	-0.00303623
144.565	0.00141425
144.574	-0.00141227
144.582	0.00724038
144.59	0.0097912
144.598	-0.00754653
144.607	-0.0128773
144.615	-0.0177621
144.623	0.00590162
144.631	-0.00991588
144.64	-0.0200187
144.648	0.00591238
144.656	0.027631
144.664	0.00351481
144.673	0.0130859
144.681	0.006957
144.689	0.00697283
144.697	0.0194468
144.706	0.010219
144.714	0.0193481
144.722	0.0242615
144.73	0.0196992
144.739	0.0427642
144.747	0.038864
144.755	0.042323
144.763	0.066211
144.772	0.0647332
144.78	0.0889883
144.788	0.105927
144.796	0.136706
144.805	0.153119
144.813	0.173489
144.821	0.21024
144.829	0.24731
144.838	0.273363
144.846	0.305243
144.854	0.332225
144.862	0.37754
144.871	0.430339
144.879	0.474475
144.887	0.527396
144.895	0.579505
144.904	0.63427
144.912	0.677987
144.92	0.732234
144.928	0.774889
144.937	0.798789
144.945	0.850109
144.953	0.894942
144.961	0.916401
144.97	0.961233
144.978	0.991374
144.986	1.00277
144.994	0.996353
145.003	1.01453
145.011	0.995449
145.019	0.978253
145.028	0.956723
145.036	0.935011
145.044	0.903768
145.052	0.873989
145.061	0.834211
145.069	0.789365
145.077	0.747602
145.085	0.706977
145.094	0.655112
145.102	0.58076
145.11	0.520205
145.118	0.506002
145.127	0.43525
145.135	0.400765
145.143	0.347644
145.151	0.300213
145.16	0.285325
145.168	0.252123
145.176	0.206409
145.184	0.156937
145.193	0.151043
145.201	0.136966
145.209	0.0975497
145.217	0.0960426
145.226	0.0783155
145.234	0.0707072
145.242	0.0545325
145.25	0.0337957
145.259	0.0472451
145.267	0.0268155
145.275	0.022435
145.283	0.00870049
145.292	0.00979061
145.3	0.00229436
145.308	0.00694002
145.316	0.0238167
145.325	-0.00857685
145.333	-0.0122156
145.341	0.0176797
145.349	0.000138709
145.358	-0.00502369
145.366	0.0116357
145.374	-0.005145
145.382	0.0189269
145.391	0.00726388
145.399	-0.00452927
145.407	0.0218239
145.415	-0.00587853
145.424	0.00754729
145.432	0.00308167
145.44	0.0130793
145.448	0.015658
145.457	0.000349573
145.465	-0.00751399
145.473	0.00461343
145.481	-0.00676791
145.49	0.0201401
145.498	0.00136947
145.506	-0.00365049
145.515	0.00184859
145.523	-0.0134701
145.531	-0.00971539
145.539	0.0120046
145.548	-0.00656863
145.556	-0.0104689
145.564	0.00536665
145.572	0.0118571
145.581	0.00718958
145.589	0.00996051
145.597	-0.00756793
145.605	-0.0142181
145.614	0.0150133
145.622	-0.00322679
145.63	-0.00250833
145.638	0.0132819
145.647	0.0055623
145.655	0.00455888
145.663	0.02165
145.671	-0.00643518
145.68	0.0092784
145.688	0.000570131
145.696	0.00268592
145.704	0.0152847
145.713	0.00507836
145.721	0.00538296
145.729	0.0107251
145.737	-0.00364953
145.746	-0.0083921
145.754	-0.0104481
145.762	-0.0196636
145.77	0.0205621
145.779	-0.0110321
145.787	-0.00221254
145.795	-0.00276813
145.803	0.00307407
145.812	0.00815737
145.82	0.00860473
145.828	-0.00583077
145.836	-0.00167122
145.845	0.0028258
145.853	-0.00248691
145.861	0.0160735
145.869	0.00490975
145.878	0.00734878
145.886	0.00662881
145.894	0.0117347
145.902	0.00181022
145.911	-0.0129683
145.919	0.00399688
145.927	-0.00651357
145.935	-0.00528617
145.944	0.00586364
145.952	0.0123828
145.96	0.000212716
145.968	0.00308833
145.977	0.0170221
145.985	0.00240753
145.993	0.0260168
146.002	0.0056551
146.01	-0.0176076
146.018	0.00753342
146.026	0.00381158
146.035	0.0128975
146.043	0.00673181
146.051	-0.00138456
146.059	-0.012243
146.068	-0.00209023
146.076	-0.0085052
146.084	-0.00580523
146.092	0.00588578
146.101	0.016699
146.109	0.00394672
146.117	-0.0119588
146.125	0.00444603
146.134	0.0119663
146.142	-0.00609783
146.15	-0.00134017
146.158	0.000146882
146.167	-0.00784898
146.175	0.0064828
146.183	-0.00120948
146.191	0.00419532
146.2	-0.00887492
146.208	-0.00437458
146.216	0.00722381
146.224	-0.00372833
146.233	0.0172696
146.241	-0.00399636
146.249	0.00224685
146.257	0.00932591
146.266	-0.0141837
146.274	-0.0176081
146.282	-0.0152566
146.29	0.0126258
146.299	-0.00551858
146.307	0.025582
146.315	-0.00564248
146.323	0.00184551
146.332	0.0154211
146.34	0.0200609
146.348	0.020615
146.356	0.0120837
146.365	0.0102406
146.373	0.00592527
146.381	0.00778361
146.389	-0.00551186
146.398	-0.00818199
146.406	-3.37446e-05
146.414	-0.00170185
146.422	-0.00453228
146.431	0.00696387
146.439	0.00955305
146.447	0.000884069
146.455	0.0147753
146.464	-0.0114169
146.472	-0.00193659
146.48	-0.00716822
146.488	-0.0186654
146.497	-0.000826807
146.505	-0.00121748
146.513	0.0151345
146.522	0.00630812
146.53	-0.0102419
146.538	0.0185409
146.546	0.0122103
146.555	0.00582098
146.563	-0.00226484
146.571	-0.00959439
146.579	-0.00372207
146.588	0.0108875
146.596	0.0188459
146.604	0.0154324
146.612	-0.00488849
146.621	-0.0111962
146.629	0.00140886
146.637	-0.0176844
146.645	0.00323168
146.654	-0.00147603
146.662	-0.00466037
146.67	-0.015947
146.678	0.005136
146.687	-0.00532701
146.695	-0.0116992
146.703	-0.0287226
146.711	-0.000275149
146.72	0.0177225
146.728	0.0166126
146.736	-0.00457096
146.744	-0.00602212
146.753	0.00468774
146.761	-0.00998385
146.769	0.00301792
146.777	0.0076608
146.786	0.0122693
146.794	-0.00100154
146.802	-0.00203674
146.81	-0.00877983
146.819	-0.0082688
146.827	-0.00226479
146.835	0.00367366
146.843	0.00913585
146.852	-0.00803179
146.86	0.0149269
146.868	-0.00271124
146.876	-0.000213673
146.885	-0.00747212
146.893	-0.0242424
146.901	0.00884045
146.909	0.00736844
146.918	-0.00281328
146.926	0.000669907
146.934	0.00515939
146.942	-0.0156255
146.951	-0.00529053
146.959	0.00794265
146.967	-0.0125429
146.975	0.00293558
146.984	-0.0135658
146.992	0.0046643
147	-0.000356415
147.009	-0.0161513
147.017	0.0116474
147.025	-0.00734592
147.033	-0.00810252
147.042	0.00200569
147.05	0.0114864
147.058	-0.0101582
147.066	0.000616798
147.075	0.00428817
147.083	0.00693106
147.091	0.00176442
147.099	-0.00367028
147.108	-0.0082759
147.116	0.000861439
147.124	-0.0107214
147.132	-0.0292135
147.141	0.0043656
147.149	0.00903935
147.157	-0.0236293
147.165	-0.0100973
147.174	0.00619154
147.182	0.020575
147.19	0.000207937
147.198	-0.00728003
147.207	-0.00182896
147.215	0.0137488
147.223	-0.00645964
147.231	-0.00799192
147.24	-0.00482744
147.248	-0.00953329
147.256	0.0012267
147.264	0.0162468
147.273	0.00323079
147.281	-0.00252354
147.289	-0.00291811
147.297	-0.0156319
147.306	0.0088311
147.314	-0.000778372
147.322	-0.0018048
147.33	0.0319311
147.339	0.00298753
147.347	-0.00751791
147.355	-0.00426358
147.363	0.0114845
147.372	0.0011327
147.38	-0.0143828
147.388	0.00919229
147.396	-0.00668144
147.405	0.018733
147.413	0.0108005
147.421	-0.00447322
147.429	0.0128102
147.438	0.000678555
147.446	0.00852774
147.454	0.00484733
147.462	-0.00846357
147.471	-0.0064355
147.479	0.0102996
147.487	-0.00334775
147.495	-0.00403648
147.504	-0.00955123
147.512	0.00423599
147.52	0.0206252
147.529	-0.0106753
147.537	0.000242195
147.545	0.0141222
147.553	-0.000796414
147.562	0.00452372
147.57	-0.0106239
147.578	0.00428307
147.586	-0.00187144
147.595	0.0098573
147.603	0.0118739
147.611	0.0258956
147.619	0.00579633
147.628	0.00325796
147.636	0.00194384
147.644	-0.00353166
147.652	0.00338484
147.661	-0.00295401
147.669	0.00168461
147.677	0.013176
147.685	-0.0100654
147.694	0.0113988
147.702	0.0131712
147.71	-0.00118069
147.718	-0.0212185
147.727	-0.00607822
147.735	0.0129699
147.743	-0.000228681
147.751	-0.00999302
147.76	-0.00504775
147.768	0.0084062
147.776	0.00546734
147.784	-0.00238932
147.793	-0.00366824
147.801	-0.00391758
147.809	-0.0092241
147.817	0.0161538
147.826	-0.0032232
147.834	0.0121716
147.842	0.0152132
147.85	0.00998311
147.859	-0.0043162
147.867	0.0040373
147.875	-0.000241956
147.883	-0.00903702
147.892	0.00324359
147.9	-0.0117904
147.908	0.0118768
147.916	-0.00464617
147.925	0.0020116
147.933	0.00283288
147.941	-0.00258905
147.949	0.00586694
147.958	-0.00474904
147.966	0.00871297
147.974	-0.0134598
147.982	0.0012638
147.991	0.0193893
147.999	-0.0100033
148.007	-0.00677745
148.016	0.00513908
148.024	0.00179582
148.032	0.0035063
148.04	0.00489187
148.049	0.00634721
148.057	0.011097
148.065	0.00409819
148.073	-0.00241258
148.082	0.00672574
148.09	0.0189988
148.098	-0.00132634
148.106	-0.00974529
148.115	0.0110708
148.123	-0.00120381
148.131	-0.0217267
148.139	0.00847422
148.148	-0.00535328
148.156	-0.000905333
148.164	0.0033198
148.172	0.001905
148.181	0.00709452
148.189	-0.00435486
148.197	0.00513106
148.205	-0.00259547
148.214	0.0073881
148.222	0.00615367
148.23	-0.00935439
148.238	0.0108598
148.247	-0.00535963
148.255	0.00808058
148.263	0.00367287
148.271	0.0183818
148.28	-0.00223466
148.288	-0.00349317
148.296	-0.000194196
148.304	-0.0030318
148.313	0.00799942
148.321	-0.0161631
148.329	-0.0105368
148.337	-0.010678
148.346	0.00950308
148.354	0.0171061
148.362	-0.00104449
148.37	-0.00168821
148.379	0.000700527
148.387	0.0116188
148.395	-0.00927352
148.403	0.00238371
148.412	0.00975201
148.42	0.005011
148.428	0.00189591
148.436	0.0100106
148.445	-0.0270321
148.453	0.00677914
148.461	-0.00654015
148.469	-0.0183054
148.478	0.00511347
148.486	0.0137388
148.494	-0.00137111
148.503	0.00953385
148.511	0.0161305
148.519	0.0131606
148.527	0.0164166
148.536	0.00744628
148.544	0.000790895
148.552	-0.0159666
148.56	-0.00238404
148.569	-0.00832274
148.577	0.0218656
148.585	-0.00153819
148.593	0.00154179
148.602	0.00594669
148.61	0.00103398
148.618	0.0177729
148.626	-0.00510318
148.635	0.00347005
148.643	-0.0053712
148.651	-0.010452
148.659	-0.00246464
148.668	0.0044524
148.676	0.00203079
148.684	0.00131154
148.692	-0.00341028
148.701	0.0128549
148.709	0.00241587
148.717	0.029732
148.725	0.0286816
148.734	0.0202509
148.742	0.0401513
148.75	0.0458086
148.758	0.0685148
148.767	0.0928742
148.775	0.0772717
148.783	0.116388
148.791	0.135756
148.8	0.169325
148.808	0.193334
148.816	0.215773
148.824	0.255808
148.833	0.290414
148.841	0.352162
148.849	0.388196
148.857	0.456937
148.866	0.490333
148.874	0.539551
148.882	0.589379
148.89	0.645956
148.899	0.708516
148.907	0.787521
148.915	0.849708
148.923	0.88696
148.932	0.967326
148.94	1.00566
148.948	1.05968
148.956	1.11679
148.965	1.14601
148.973	1.16396
148.981	1.17998
148.989	1.18182
148.998	1.2025
149.006	1.20571
149.014	1.18789
149.023	1.17841
149.031	1.15484
149.039	1.11906
149.047	1.07558
149.056	1.03881
149.064	0.991715
149.072	0.922573
149.08	0.890709
149.089	0.816612
149.097	0.757579
149.105	0.703935
149.113	0.639132
149.122	0.587503
149.13	0.523887
149.138	0.460359
149.146	0.418438
149.155	0.354942
149.163	0.322481
149.171	0.279688
149.179	0.240234
149.188	0.206978
149.196	0.158963
149.204	0.145243
149.212	0.127856
149.221	0.107757
149.229	0.0779076
149.237	0.0854133
149.245	0.0509581
149.254	0.058218
149.262	0.0434962
149.27	0.0250295
149.278	0.0428652
149.287	0.00795242
149.295	0.0248365
149.303	0.022229
149.311	0.00277869
149.32	0.0212347
149.328	0.00309523
149.336	0.00714122
149.344	0.0058157
149.353	0.00106624
149.361	0.00990278
149.369	0.00926267
149.377	-0.0165096
149.386	0.0137555
149.394	-0.0161088
149.402	0.0106971
149.41	0.0115328
149.419	-0.0107209
149.427	-0.00397502
149.435	-0.0109638
149.443	-0.00208432
149.452	-0.00303549
149.46	0.00782739
149.468	0.0131241
149.476	0.013971
149.485	-0.00561212
149.493	-0.00208583
149.501	-0.0168301
149.51	-0.00805591
149.518	0.00965034
149.526	0.016157
149.534	-0.0123427
149.543	-0.00592415
149.551	-0.000263745
149.559	0.00280181
149.567	-0.00809591
149.576	0.00424069
149.584	-0.00473835
149.592	-0.000144493
149.6	0.00546286
149.609	6.42337e-05
149.617	-0.00436385
149.625	-0.00109609
149.633	-0.000883627
149.642	-0.00370011
149.65	-0.00258796
149.658	0.0159865
149.666	0.00560919
149.675	-0.0029548
149.683	0.00696954
149.691	-0.00333819
149.699	0.0117312
149.708	0.00369642
149.716	-0.00107302
149.724	0.00447717
149.732	-0.0157088
149.741	-0.0112677
149.749	-0.0119393
149.757	0.00142943
149.765	0.0173251
149.774	0.022313
149.782	0.00638051
149.79	0.00500844
149.798	-0.0180106
149.807	-0.00542674
149.815	-0.00787784
149.823	-0.00620848
149.831	-0.00168144
149.84	-0.00472091
149.848	-0.019793
149.856	0.0074791
149.864	-0.0107274
149.873	0.00239247
149.881	0.0207408
149.889	-0.00919385
149.897	-0.0253029
149.906	-0.00286004
149.914	0.0110096
149.922	0.0195835
149.93	-0.0122955
149.939	0.00496699
149.947	-0.0046531
149.955	-0.00105948
149.963	0.0264434
149.972	-0.0150297
149.98	0.0025374
149.988	0.00467693
149.996	0.0108579
150.005	0.000979832
150.013	0.00308051
150.021	-0.00391649
150.03	0.00269127
150.038	-0.00343192
150.046	0.00621572
150.054	-0.0036961
150.063	0.003771
150.071	-0.000292628
150.079	0.0112605
150.087	-0.000513937
150.096	-0.0177303
150.104	0.0126192
150.112	-0.00905732
150.12	-0.00653766
150.129	-0.00595661
150.137	0.0137444
150.145	-0.0213567
150.153	0.0313775
150.162	0.0105606
150.17	0.00223239
150.178	-0.00054894
150.186	0.00285554
150.195	0.00521122
150.203	0.00645216
150.211	0.00555604
150.219	0.000895807
150.228	-0.00197338
150.236	-0.00151273
150.244	-0.00194908
150.252	0.0113377
150.261	0.00593557
150.269	-0.0294039
150.277	0.00655901
150.285	0.00194736
150.294	-0.000187088
150.302	-0.00388518
150.31	0.0112411
150.318	0.00947526
150.327	-0.00772878
150.335	0.00407052
150.343	-0.00971657
150.351	-0.0137962
150.36	-0.00626717
150.368	0.00862393
150.376	0.00953125
150.384	0.00513085
150.393	0.00725096
150.401	0.00516178
150.409	-0.00641482
150.417	0.00431923
150.426	0.0080041
150.434	0.00754291
150.442	0.0118891
150.45	0.00708304
150.459	0.00351448
150.467	0.0107015
150.475	-0.000265213
150.483	-0.00881875
150.492	-0.00163067
[truncated: 1 more rows]

## Sheet: ChirPine fid preview
Point	Time (s)	FID real (scaled)	FID imaginary (scaled)
0	0	0.0588512	0
6	0.00123508	-0.0117167	-0.0179878
12	0.00247015	0.0046252	0.0101981
18	0.00370523	-0.00147115	-0.0449131
24	0.0049403	-0.0157106	0.0108267
30	0.00617538	0.00893121	-0.000439466
36	0.00741046	-0.028258	-8.1788e-06
42	0.00864553	0.00540446	0.012506
48	0.00988061	0.00385653	-0.00364337
54	0.0111157	0.000775804	0.010915
60	0.0123508	0.0050288	-0.00296731
66	0.0135858	-0.00250272	-0.00206767
72	0.0148209	0.00316703	0.000131473
78	0.016056	-0.000680556	-0.00157526
84	0.0172911	-0.000978091	0.000548863
90	0.0185261	2.57152e-05	-0.000548229
96	0.0197612	-0.000476612	0.000130906
102	0.0209963	-7.1154e-05	0.000350128
108	0.0222314	-0.000153909	3.2696e-05
114	0.0234664	9.92335e-06	4.86408e-05
120	0.0247015	-4.76805e-05	2.45158e-05
126	0.0259366	-8.12108e-05	3.86385e-05
132	0.0271717	7.77638e-05	-0.000141662
138	0.0284068	0.000147413	-0.000187691
144	0.0296418	-3.67825e-05	0.000154877
150	0.0308769	-0.000137813	-9.54461e-05
156	0.032112	-0.000233559	-2.28438e-05
162	0.0333471	-7.58681e-05	-4.4426e-05
168	0.0345821	0.000197995	6.69667e-06
174	0.0358172	8.27943e-05	-8.01881e-05
180	0.0370523	-6.53966e-05	-0.000132439
186	0.0382874	1.61769e-05	-0.000118158
192	0.0395224	-9.01455e-05	-0.000105017
198	0.0407575	-7.53565e-05	4.30646e-05
204	0.0419926	-5.87418e-05	-0.000129007
210	0.0432277	-4.01859e-05	-4.12723e-05
216	0.0444627	-4.97649e-05	-5.51838e-05
222	0.0456978	-5.25559e-05	0.000166066
228	0.0469329	-3.18576e-05	8.06027e-05
234	0.048168	6.56879e-06	0.000112209
240	0.049403	0.000162124	-3.65405e-05
246	0.0506381	-8.20804e-05	-1.01601e-05
252	0.0518732	9.96199e-05	5.39288e-05
258	0.0531083	-0.000128666	0.000104791
264	0.0543434	6.03036e-05	9.84108e-06
270	0.0555784	0.000115777	-3.69224e-05
276	0.0568135	2.69325e-05	4.36872e-05
282	0.0580486	7.45238e-05	0.000122809
288	0.0592837	0.00027915	6.61544e-06
294	0.0605187	-6.8593e-05	-4.56477e-05
300	0.0617538	-6.33996e-05	-0.000121673
306	0.0629889	-7.2011e-05	7.83379e-05
312	0.064224	-0.000363041	7.21222e-06
318	0.065459	6.17731e-05	-0.000157603
324	0.0666941	1.18279e-05	0.0001254
330	0.0679292	-0.000148598	6.71938e-05
336	0.0691643	-8.7672e-05	8.34134e-06
342	0.0703993	4.98241e-06	0.00010694
348	0.0716344	0.000151718	9.44659e-05
354	0.0728695	2.64773e-06	-1.50531e-05
360	0.0741046	0.000151152	8.35002e-05
366	0.0753396	8.36722e-05	-9.2145e-05
372	0.0765747	-2.26998e-05	-0.000108845
378	0.0778098	1.93638e-06	2.32407e-05
384	0.0790449	-7.84515e-05	3.56283e-05
390	0.08028	8.66165e-05	3.15334e-05
396	0.081515	-7.54386e-05	0.000303398
402	0.0827501	-2.48604e-05	1.67258e-05
408	0.0839852	-7.13761e-05	4.6761e-05
414	0.0852203	-3.5206e-06	-0.00014864
420	0.0864553	3.10198e-05	2.76594e-05
426	0.0876904	-5.06731e-05	-0.000110892
432	0.0889255	4.70069e-05	3.24147e-05
438	0.0901606	4.49484e-05	-6.93574e-06
444	0.0913956	-5.19523e-05	-6.34748e-05
450	0.0926307	-0.0001755	-1.71614e-05
456	0.0938658	-6.92753e-05	6.63757e-05
462	0.0951009	-0.000196873	0.000105872
468	0.0963359	-0.000150028	-6.26135e-05
474	0.097571	2.67626e-05	0.000163952
480	0.0988061	-0.000145221	9.70855e-05
486	0.100041	0.000282576	-0.00025001
492	0.101276	0.000138375	-5.95501e-05
498	0.102511	-2.42961e-05	-2.77269e-05
504	0.103746	-6.14897e-05	9.14996e-05
510	0.104981	-0.000114706	-5.18962e-05
516	0.106217	-8.95744e-05	-6.17806e-05
522	0.107452	3.30066e-06	-6.82721e-05
528	0.108687	-0.000184395	0.000130553
534	0.109922	-5.77896e-05	-8.24797e-05
540	0.111157	-4.06385e-05	-5.67806e-05
546	0.112392	-8.23707e-05	-5.73818e-05
552	0.113627	0.000132854	8.51944e-05
558	0.114862	-2.89312e-05	2.42913e-05
564	0.116097	8.59496e-05	5.47174e-05
570	0.117332	0.000111536	7.83035e-05
576	0.118567	2.81133e-05	-0.000201479
582	0.119802	0.000111236	-6.83248e-05
588	0.121037	0.000166222	-0.000122769
594	0.122273	0.000168762	-6.80147e-05
600	0.123508	7.51058e-06	-1.01712e-05
606	0.124743	-6.71077e-05	-0.000165935
612	0.125978	5.00791e-05	-0.000184187
618	0.127213	9.64501e-05	9.34879e-05
624	0.128448	-0.000202911	6.03817e-05
630	0.129683	9.38465e-06	-7.71957e-05
636	0.130918	-6.34269e-05	0.000165542
642	0.132153	3.82412e-05	-0.000110326
648	0.133388	-0.000172713	0.000165654
654	0.134623	-0.000132593	8.1538e-05
660	0.135858	0.000102512	-2.60345e-05
666	0.137093	-7.41443e-06	0.000119026
672	0.138329	0.000147192	-0.000156349
678	0.139564	0.000138237	-0.000121152
684	0.140799	-0.00010324	2.754e-05
690	0.142034	0.000103265	0.000208158
696	0.143269	0.000105059	-7.60594e-05
702	0.144504	7.59574e-06	-6.74263e-05
708	0.145739	-1.80404e-05	8.53194e-06
714	0.146974	-6.30045e-06	0.00013335
720	0.148209	0.000196073	-0.000106062
726	0.149444	0.00018523	-7.28492e-05
732	0.150679	-7.39662e-05	-3.83465e-05
738	0.151914	-7.08216e-06	9.7463e-05
744	0.153149	-1.32001e-05	-0.000117462
750	0.154385	7.97752e-05	2.53707e-05
756	0.15562	-1.2281e-05	-1.23031e-05
762	0.156855	-9.45832e-05	-3.61654e-06
768	0.15809	-5.54194e-05	1.36315e-05
774	0.159325	-0.000119272	-5.36051e-05
780	0.16056	6.98168e-05	-0.000153376
786	0.161795	-4.60997e-05	-3.08864e-05
792	0.16303	-7.09677e-05	-2.04773e-05
798	0.164265	-8.18005e-05	-9.70188e-05
804	0.1655	-0.000157753	5.10299e-05
810	0.166735	4.56188e-05	0.000133394
816	0.16797	2.69067e-05	-8.60915e-07
822	0.169205	0.00011895	-1.83135e-05
828	0.170441	7.0872e-05	8.38455e-05
834	0.171676	-0.000173902	6.05295e-05
840	0.172911	-3.96624e-06	-9.81658e-05
846	0.174146	4.84969e-05	-2.78194e-05
852	0.175381	-3.86088e-05	-7.35131e-05
858	0.176616	3.29547e-06	0.000107179
864	0.177851	-5.08053e-05	2.59552e-05
870	0.179086	8.7857e-05	-5.57308e-05
876	0.180321	0.000162933	1.05037e-05
882	0.181556	8.8696e-06	-5.5867e-05
888	0.182791	6.13657e-05	-6.16948e-05
894	0.184026	-1.6113e-05	8.0338e-05
900	0.185261	-2.14779e-05	3.43581e-05
906	0.186497	4.84506e-05	-0.000141793
912	0.187732	9.25524e-05	-1.28106e-05
918	0.188967	7.79403e-05	-1.94464e-05
924	0.190202	-5.74731e-05	-3.82964e-05
930	0.191437	3.099e-05	7.85479e-07
936	0.192672	0.000146847	-0.000144067
942	0.193907	7.7241e-05	-0.000119506
948	0.195142	1.38171e-05	1.73636e-05
954	0.196377	-0.000136687	5.91611e-05
960	0.197612	-9.93235e-05	-4.42012e-05
966	0.198847	3.02697e-08	7.04769e-05
972	0.200082	-5.9124e-05	-8.83114e-05
978	0.201317	-3.73237e-05	0.000124435
984	0.202552	-4.35277e-05	-6.78261e-05
990	0.203788	-5.7332e-05	-0.000134104
996	0.205023	-1.85018e-05	-5.44278e-05
1002	0.206258	-1.77107e-05	-4.018e-05
1008	0.207493	0.00020629	-1.77399e-05
1014	0.208728	-6.2023e-05	-4.40105e-05
1020	0.209963	-7.03004e-05	-8.92896e-06
1026	0.211198	2.30164e-05	-3.07105e-05
1032	0.212433	0.00010356	-4.32835e-05
1038	0.213668	6.73435e-05	8.65575e-05
1044	0.214903	5.67695e-06	-0.000103739
1050	0.216138	7.44066e-05	-0.000139699
1056	0.217373	6.75036e-05	6.93379e-06
1062	0.218608	-7.19552e-05	3.19447e-05
1068	0.219844	0.000163322	2.73972e-05
1074	0.221079	2.86914e-06	-0.000156137
1080	0.222314	0.000124216	-6.11063e-05
1086	0.223549	-3.09169e-06	-4.19695e-05
1092	0.224784	-5.12829e-05	8.66277e-05
1098	0.226019	-8.03623e-05	4.42299e-05
1104	0.227254	5.25038e-05	8.94636e-06
1110	0.228489	5.11264e-05	3.29872e-06
1116	0.229724	7.74469e-05	1.56424e-05
1122	0.230959	0.000151084	6.70922e-05
1128	0.232194	9.82534e-06	-2.8567e-05
1134	0.233429	4.44443e-05	3.80763e-05
1140	0.234664	-1.45372e-05	7.65249e-05
1146	0.2359	6.09844e-05	9.47355e-06
1152	0.237135	-6.91519e-06	3.22183e-06
1158	0.23837	3.85598e-05	4.12719e-05
1164	0.239605	9.22703e-05	-1.71473e-05
1170	0.24084	-2.51387e-05	1.51653e-06
1176	0.242075	-4.98541e-05	1.24075e-05
1182	0.24331	4.49191e-05	-6.12919e-05
1188	0.244545	2.84555e-06	-3.56572e-05
1194	0.24578	-4.50903e-05	6.93908e-05
1200	0.247015	1.81929e-05	5.55067e-06
1206	0.24825	2.74594e-05	5.51471e-06
1212	0.249485	-2.84712e-05	-6.00569e-05
1218	0.25072	2.3803e-05	-6.31452e-05
1224	0.251956	-7.13245e-05	4.02961e-05
1230	0.253191	1.57136e-05	4.92552e-05
1236	0.254426	4.24087e-05	-7.15365e-05
1242	0.255661	-2.09025e-05	-5.52329e-06
1248	0.256896	-1.32595e-05	-8.14617e-05
1254	0.258131	3.36714e-05	-5.28878e-06
1260	0.259366	6.50922e-05	-4.48309e-05
1266	0.260601	1.08415e-05	4.50534e-05
1272	0.261836	1.18526e-05	-3.77508e-06
1278	0.263071	-2.00296e-05	0.000130975
1284	0.264306	-5.64008e-05	-3.56496e-05
1290	0.265541	1.54424e-05	-4.99522e-05
1296	0.266776	-9.77861e-06	-2.63089e-05
1302	0.268012	-2.54181e-05	-8.44999e-06
1308	0.269247	-2.97964e-05	-1.4711e-05
1314	0.270482	-3.14999e-05	-2.83724e-05
1320	0.271717	9.46591e-06	-9.26492e-05
1326	0.272952	-6.51662e-05	2.33638e-05
1332	0.274187	2.85062e-06	-1.88041e-05
1338	0.275422	-1.39575e-05	0.000116385
1344	0.276657	-6.69142e-06	-6.54917e-05
1350	0.277892	6.74629e-05	-4.33891e-05
1356	0.279127	7.75695e-05	-4.59856e-05
1362	0.280362	-8.56603e-06	5.4893e-05
1368	0.281597	8.0085e-05	3.82442e-06
1374	0.282832	1.19941e-05	5.44665e-06
1380	0.284068	4.43447e-05	-4.00931e-05
1386	0.285303	-3.81213e-05	-4.41586e-05
1392	0.286538	-1.12269e-05	-8.08649e-06
1398	0.287773	4.16901e-06	-1.81138e-05
1404	0.289008	-1.45509e-06	1.51898e-05
1410	0.290243	-1.03646e-05	1.61595e-05
1416	0.291478	4.37809e-05	-8.32131e-05
1422	0.292713	-1.9426e-05	4.20019e-06
1428	0.293948	8.00198e-05	5.24374e-05
1434	0.295183	6.53672e-05	2.23473e-05
1440	0.296418	1.10705e-05	-1.54369e-05
1446	0.297653	6.50992e-06	-2.6836e-05
1452	0.298888	6.6422e-05	7.0296e-05
1458	0.300124	-2.6113e-07	2.11093e-05
1464	0.301359	2.09147e-05	2.20922e-05
1470	0.302594	6.08772e-05	1.42077e-05
1476	0.303829	2.08174e-05	-4.38954e-05
1482	0.305064	3.42131e-05	-5.3989e-05
1488	0.306299	2.41003e-05	-3.79171e-05
1494	0.307534	-9.05448e-06	3.64739e-05
1500	0.308769	2.67322e-05	-1.16721e-06
1506	0.310004	9.84374e-06	1.77527e-05
1512	0.311239	-2.91482e-05	-3.89233e-05
1518	0.312474	-5.32845e-05	-2.92115e-06
1524	0.313709	-2.22626e-05	3.91055e-05
1530	0.314944	-6.92942e-05	1.13785e-05
1536	0.316179	-3.22249e-06	-1.90415e-06
1542	0.317415	2.67555e-05	-3.34189e-05
1548	0.31865	-3.21001e-05	-4.88804e-05
1554	0.319885	-4.30566e-05	-2.08134e-06
1560	0.32112	-3.91575e-05	-1.33167e-05
1566	0.322355	8.1681e-06	6.98944e-06
1572	0.32359	4.89884e-05	4.10469e-05
1578	0.324825	-1.18724e-05	-5.06161e-07
1584	0.32606	2.72991e-05	-1.37813e-05
1590	0.327295	-5.38246e-06	2.02588e-05
1596	0.32853	-9.55886e-06	-1.07182e-05
1602	0.329765	2.56993e-05	1.10783e-05
1608	0.331	-2.28004e-05	-3.18534e-05
1614	0.332235	-1.7601e-05	-1.24893e-05
1620	0.333471	-9.11892e-06	-8.18498e-06
1626	0.334706	3.97665e-05	-1.19919e-06
1632	0.335941	2.23722e-05	2.20479e-05
1638	0.337176	-6.51584e-06	-4.35313e-06
1644	0.338411	-2.02974e-06	-2.16883e-05
1650	0.339646	1.53667e-05	1.53788e-05
1656	0.340881	-2.22212e-05	1.47753e-05
1662	0.342116	9.61746e-06	2.16606e-05
1668	0.343351	1.21691e-05	-1.75818e-05
1674	0.344586	-2.96261e-05	-4.79434e-06
1680	0.345821	1.38761e-05	1.04386e-05
1686	0.347056	-4.4098e-06	5.41238e-07
1692	0.348291	7.72858e-06	3.87445e-05
1698	0.349527	3.16965e-05	-2.11754e-05
1704	0.350762	-2.54727e-06	-2.35069e-05
1710	0.351997	-2.83073e-05	-1.03261e-05
1716	0.353232	-5.38837e-06	-1.05505e-05
1722	0.354467	-1.51586e-05	-3.47491e-06
1728	0.355702	-5.74318e-07	3.23934e-06
1734	0.356937	-2.44079e-05	3.9693e-06
1740	0.358172	8.51575e-06	2.36085e-05
1746	0.359407	1.83735e-05	7.59959e-06
1752	0.360642	1.97085e-05	-2.50635e-05
1758	0.361877	8.61874e-06	-1.13125e-05
1764	0.363112	5.9822e-06	8.1029e-07
1770	0.364347	9.65273e-08	-3.49603e-06
1776	0.365583	-1.28699e-05	1.99226e-05
1782	0.366818	-3.93742e-06	2.23265e-05
1788	0.368053	3.77721e-06	-7.40824e-06
1794	0.369288	1.05906e-05	-3.20311e-06
1800	0.370523	2.74459e-06	-4.34666e-06
1806	0.371758	2.11677e-05	5.38341e-06
1812	0.372993	2.47547e-05	5.78196e-06
1818	0.374228	-1.74791e-05	1.95255e-05
1824	0.375463	-6.84865e-06	-7.51958e-06
1830	0.376698	1.51453e-05	-4.48993e-06
1836	0.377933	-1.33839e-05	-2.11868e-05
1842	0.379168	3.77186e-06	-1.6476e-06
1848	0.380403	-3.24307e-06	2.45028e-06
1854	0.381639	8.73196e-06	2.22356e-05
1860	0.382874	-2.27187e-06	1.33756e-05
1866	0.384109	1.50768e-06	3.75764e-06
1872	0.385344	5.49338e-06	-1.53546e-05
1878	0.386579	-9.2809e-06	-8.99485e-06
1884	0.387814	-1.78194e-06	2.94454e-06
1890	0.389049	1.70941e-06	4.96298e-06
1896	0.390284	-1.90241e-05	-2.397e-06
1902	0.391519	-6.92755e-06	9.72311e-07
1908	0.392754	4.72759e-06	1.57385e-05
1914	0.393989	1.08933e-05	-5.80497e-06
1920	0.395224	6.08988e-07	2.75489e-06
1926	0.396459	1.06988e-05	-7.36535e-06
1932	0.397695	1.2954e-05	6.81352e-07
1938	0.39893	6.51208e-06	-1.33605e-05
1944	0.400165	-7.42384e-06	-5.51879e-07
1950	0.4014	1.3088e-05	7.34123e-07
1956	0.402635	1.74031e-06	7.21695e-06
1962	0.40387	2.86566e-06	2.60882e-06
1968	0.405105	-1.58334e-07	-2.7478e-06
1974	0.40634	1.69076e-06	6.00804e-06
1980	0.407575	2.60422e-06	2.72231e-06
1986	0.40881	-5.76931e-06	-4.24755e-06
1992	0.410045	-4.22714e-07	6.79213e-07
1998	0.41128	2.07301e-06	3.28519e-06
2004	0.412515	-2.9003e-06	-6.3265e-06
2010	0.413751	4.26328e-06	5.56691e-06
2016	0.414986	-2.72626e-06	-1.31527e-06
2022	0.416221	3.66491e-06	7.07769e-06
2028	0.417456	-4.77039e-06	3.55134e-06
2034	0.418691	3.17338e-06	5.46593e-06
2040	0.419926	4.91694e-07	7.0917e-08
2046	0.421161	-2.89192e-06	3.61456e-07
2052	0.422396	3.50496e-06	-3.82743e-06
2058	0.423631	4.53915e-06	1.89737e-06
2064	0.424866	3.70385e-06	1.23237e-06
2070	0.426101	2.48022e-06	1.77228e-07
2076	0.427336	4.58352e-06	-5.56304e-06
2082	0.428571	2.69825e-06	8.66846e-06
2088	0.429807	-4.94173e-09	-2.67885e-06
2094	0.431042	-1.17293e-06	-4.44518e-06
2100	0.432277	3.12488e-07	6.57201e-06
2106	0.433512	4.39352e-07	2.63905e-06
2112	0.434747	-2.86913e-06	5.15869e-06
2118	0.435982	-1.22126e-06	6.14462e-07
2124	0.437217	-9.44168e-07	1.49483e-06
2130	0.438452	7.49863e-07	-2.79263e-07
2136	0.439687	-1.6707e-06	1.6856e-06
2142	0.440922	2.8484e-06	-2.26971e-07
2148	0.442157	2.59256e-06	-3.51698e-07
2154	0.443392	-4.98453e-07	-1.12143e-06
2160	0.444627	-2.04853e-06	-5.97895e-07
2166	0.445862	-2.31013e-06	3.60619e-07
2172	0.447098	-9.00333e-07	3.75889e-07
2178	0.448333	2.63433e-07	-3.56823e-07
2184	0.449568	1.00001e-06	1.39826e-06
2190	0.450803	-3.24717e-06	-3.75336e-07
2196	0.452038	2.0326e-07	1.48741e-06
2202	0.453273	8.27128e-07	-1.05973e-06
2208	0.454508	-1.63762e-06	6.51271e-07
2214	0.455743	4.70037e-07	1.7612e-06
2220	0.456978	8.66618e-07	-7.58878e-07
2226	0.458213	9.25611e-07	5.75862e-07
2232	0.459448	9.14707e-07	4.86827e-07
2238	0.460683	5.67647e-07	1.69918e-07
2244	0.461918	-1.54071e-07	-6.92547e-07
2250	0.463154	5.11051e-07	2.27014e-07
2256	0.464389	-1.08601e-06	9.95216e-07
2262	0.465624	1.05609e-06	1.98491e-07
2268	0.466859	-3.10331e-07	4.70545e-07
2274	0.468094	-4.52403e-07	1.07149e-06
2280	0.469329	-1.06995e-06	-1.48316e-06
2286	0.470564	-5.63597e-07	8.43225e-07
2292	0.471799	5.70474e-07	-3.55212e-07
2298	0.473034	-1.09983e-06	-1.90201e-07
2304	0.474269	4.5941e-07	4.27799e-07
2310	0.475504	-5.10162e-07	-8.91544e-07
2316	0.476739	4.06004e-08	8.80068e-07
2322	0.477974	9.36844e-08	-3.74691e-07
2328	0.47921	-8.98756e-07	8.68757e-08
2334	0.480445	8.86093e-07	4.41479e-07
2340	0.48168	4.21634e-07	-3.6186e-07
2346	0.482915	-1.19633e-06	2.4207e-06
2352	0.48415	2.06722e-06	-1.67651e-06
2358	0.485385	-1.2872e-06	-6.07757e-07
2364	0.48662	4.2488e-06	2.19855e-06
2370	0.487855	-2.9182e-06	-4.05035e-06
2376	0.48909	-2.49893e-06	2.35473e-06
2382	0.490325	2.9954e-06	-4.26138e-06
2388	0.49156	-3.82381e-06	2.101e-06
2394	0.492795	1.72279e-06	1.84801e-06
2400	0.49403	-2.36582e-06	-1.98634e-06
2406	0.495266	6.85813e-07	2.00146e-06
2412	0.496501	8.1891e-07	-8.56065e-07
2418	0.497736	-5.55222e-07	9.0683e-08
2424	0.498971	5.16089e-07	1.04436e-07
2430	0.500206	-2.70463e-07	-6.30242e-07
2436	0.501441	5.82547e-07	1.08441e-06
2442	0.502676	-4.38487e-07	-1.41605e-06
2448	0.503911	-2.84135e-06	1.33933e-06
2454	0.505146	2.90536e-06	-8.85063e-07
2460	0.506381	-2.53171e-06	1.43246e-06
2466	0.507616	2.4393e-06	4.10032e-06
2472	0.508851	-5.87136e-07	-4.20183e-06
2478	0.510086	2.69644e-07	1.94549e-06
2484	0.511322	3.34705e-06	-1.26827e-06
2490	0.512557	-2.77315e-06	-3.5362e-07
2496	0.513792	4.38784e-07	-1.9878e-07
2502	0.515027	-4.85771e-07	-1.65466e-06
2508	0.516262	-5.2012e-07	1.55662e-06
2514	0.517497	5.63229e-07	1.42735e-07
2520	0.518732	-4.12674e-07	-3.58737e-07
2526	0.519967	2.2195e-07	7.72159e-07
2532	0.521202	3.99752e-07	-3.6055e-07
2538	0.522437	-6.07868e-07	3.51499e-07
2544	0.523672	7.80998e-07	2.86963e-07
2550	0.524907	-2.94195e-07	-6.07916e-07
2556	0.526142	-2.36044e-07	-3.80823e-08
2562	0.527378	1.1614e-07	-1.72967e-07
2568	0.528613	-2.09784e-07	3.68767e-07
2574	0.529848	8.48687e-09	6.62115e-07
2580	0.531083	-2.25741e-07	6.66505e-07
2586	0.532318	-6.66822e-07	1.72538e-07
2592	0.533553	-3.27595e-07	-7.03775e-07
2598	0.534788	-6.13122e-07	-2.9941e-07
2604	0.536023	-7.9513e-07	5.0468e-07
2610	0.537258	-4.58738e-07	-8.24742e-07
2616	0.538493	-1.60254e-06	1.44631e-06
2622	0.539728	1.51081e-06	-9.85041e-07
2628	0.540963	-2.09194e-06	1.77374e-07
2634	0.542198	7.37471e-07	5.66471e-07
2640	0.543434	-4.80014e-07	-5.10729e-07
2646	0.544669	4.19363e-07	1.04955e-06
2652	0.545904	-1.45899e-06	-1.90018e-06
2658	0.547139	-5.50151e-07	9.38615e-07
2664	0.548374	9.86488e-07	9.45182e-07
2670	0.549609	-2.85999e-07	1.66484e-06
2676	0.550844	6.73238e-07	-2.33808e-07
2682	0.552079	5.96564e-07	3.17387e-07
2688	0.553314	-1.70674e-06	7.72597e-07
2694	0.554549	-4.21331e-07	1.12001e-06
2700	0.555784	1.14006e-06	-1.25856e-06
2706	0.557019	2.41806e-06	5.914e-07
2712	0.558254	-5.08118e-08	-1.07007e-06
2718	0.55949	1.29139e-06	2.0327e-07
2724	0.560725	-1.01638e-06	1.70803e-07
2730	0.56196	-6.34867e-07	9.80194e-07
2736	0.563195	-8.77786e-07	9.69873e-07
2742	0.56443	1.37296e-06	-1.74305e-06
2748	0.565665	5.28246e-07	-1.85886e-06
2754	0.5669	-1.72423e-06	4.42564e-06
2760	0.568135	-1.39811e-06	-2.9033e-06
2766	0.56937	1.2434e-06	-5.21393e-07
2772	0.570605	3.82426e-06	-7.95916e-07
2778	0.57184	4.23721e-06	-3.61777e-06
2784	0.573075	3.06871e-07	-1.14235e-06
2790	0.57431	-2.56795e-07	-3.73442e-06
2796	0.575545	-1.7104e-06	1.2121e-06
2802	0.576781	-3.67811e-07	1.38383e-06
2808	0.578016	2.83002e-06	-1.66733e-06
2814	0.579251	-1.65652e-06	-6.30853e-07
2820	0.580486	-8.47745e-07	-1.78028e-06
2826	0.581721	5.31236e-06	-5.14622e-06
2832	0.582956	-3.86839e-06	-7.34837e-07
2838	0.584191	1.0857e-06	-9.66561e-07
2844	0.585426	-2.42927e-06	-1.85486e-06
2850	0.586661	-1.03833e-06	1.84487e-07
2856	0.587896	-1.44603e-06	-8.16512e-07
2862	0.589131	-1.13257e-06	-3.81329e-06
2868	0.590366	-1.34495e-06	-2.21274e-06
2874	0.591601	-4.01384e-06	-2.19526e-07
2880	0.592837	-5.12228e-07	-2.21708e-06
2886	0.594072	-4.26604e-06	5.01175e-06
2892	0.595307	8.67409e-07	4.53069e-06
2898	0.596542	5.37619e-06	1.21411e-06
2904	0.597777	3.49358e-06	-8.69073e-08
2910	0.599012	2.01453e-06	5.93397e-08
2916	0.600247	9.65399e-08	-1.04242e-06
2922	0.601482	-6.3589e-07	-3.99184e-06
2928	0.602717	1.6493e-06	-3.2867e-07
2934	0.603952	1.15218e-06	1.59936e-06
2940	0.605187	5.26134e-06	1.47073e-07
2946	0.606422	1.61303e-06	3.30847e-06
2952	0.607657	3.55242e-06	-5.13092e-06
2958	0.608893	-9.76414e-08	-2.52746e-06
2964	0.610128	-3.96451e-06	5.2894e-06
2970	0.611363	-4.20848e-06	-8.96802e-07
2976	0.612598	4.82934e-06	-6.75724e-06
2982	0.613833	4.08951e-06	3.22389e-06
2988	0.615068	-3.56861e-06	-7.47614e-06
2994	0.616303	-3.31528e-06	-3.65881e-06
3000	0.617538	-7.17104e-06	-6.13705e-06
3006	0.618773	-1.1436e-06	-5.95695e-06
3012	0.620008	-6.5936e-06	-3.36458e-06
3018	0.621243	2.95826e-06	5.22598e-06
3024	0.622478	6.83863e-06	-4.90801e-06
3030	0.623713	-4.9612e-06	1.68127e-06
3036	0.624949	1.57015e-06	-4.16847e-06
3042	0.626184	8.2055e-06	-7.73466e-06
3048	0.627419	-5.44873e-06	9.2963e-06
3054	0.628654	2.22576e-06	-4.82408e-06
3060	0.629889	7.72111e-06	-2.30118e-07
3066	0.631124	-5.006e-06	-9.54314e-06
3072	0.632359	-1.20153e-06	-1.08365e-06
3078	0.633594	1.4391e-06	-2.36147e-06
3084	0.634829	-2.66786e-06	-1.64178e-06
3090	0.636064	6.4767e-06	6.62937e-06
3096	0.637299	-6.41095e-06	-8.58245e-06
3102	0.638534	1.16959e-06	-1.5823e-06
3108	0.639769	-2.49175e-07	-5.98642e-06
3114	0.641005	1.15834e-08	-8.64132e-06
3120	0.64224	4.89549e-07	-1.36411e-06
3126	0.643475	-4.08502e-06	4.26862e-06
3132	0.64471	8.29951e-07	3.86996e-07
3138	0.645945	-5.09073e-07	8.12766e-06
3144	0.64718	-4.82614e-06	-2.52946e-06
3150	0.648415	-1.18947e-05	1.00245e-06
3156	0.64965	6.49298e-06	-6.30612e-06
3162	0.650885	4.11698e-06	-1.89211e-06
3168	0.65212	1.25776e-06	6.17222e-06
3174	0.653355	1.12396e-06	-9.42342e-06
3180	0.65459	7.71095e-06	6.78744e-06
3186	0.655825	-5.6403e-06	1.15228e-06
3192	0.657061	-3.76595e-06	8.90891e-07
3198	0.658296	3.01233e-06	1.1082e-05
3204	0.659531	-3.36654e-06	3.35836e-06
3210	0.660766	1.41032e-06	-1.36946e-06
3216	0.662001	5.00469e-06	2.89478e-06
3222	0.663236	-8.204e-07	-1.57001e-06
3228	0.664471	3.38438e-06	3.41903e-06
3234	0.665706	9.90806e-06	1.50145e-06
3240	0.666941	-8.59862e-06	-4.90385e-07
3246	0.668176	1.03396e-06	-4.29339e-07
3252	0.669411	6.08849e-06	-1.92229e-06
3258	0.670646	3.17167e-06	7.89916e-07
3264	0.671881	7.44978e-06	7.40893e-06
3270	0.673117	-1.03634e-05	-1.09382e-05
3276	0.674352	3.39256e-07	-6.66675e-06
3282	0.675587	1.0703e-05	5.64866e-07
3288	0.676822	2.29345e-06	8.85756e-07
3294	0.678057	-1.08131e-05	6.57584e-06
3300	0.679292	-4.84752e-06	-3.78176e-06
3306	0.680527	-4.36124e-07	2.34236e-06
3312	0.681762	6.15596e-07	-7.04824e-06
3318	0.682997	-2.63464e-06	-3.36947e-06
3324	0.684232	-1.36958e-05	5.5755e-06
3330	0.685467	-7.34244e-06	-2.00674e-06
3336	0.686702	-1.11151e-05	-3.21076e-06
3342	0.687937	-1.60539e-06	-9.7642e-06
3348	0.689172	-6.03872e-06	6.52548e-06
3354	0.690408	6.76568e-08	-3.94574e-06
3360	0.691643	1.48138e-07	-3.26022e-06
3366	0.692878	1.3647e-06	5.60277e-06
3372	0.694113	1.69892e-06	-6.35246e-06
3378	0.695348	3.32825e-06	6.48073e-06
3384	0.696583	-1.2677e-06	5.11829e-06
3390	0.697818	4.25458e-06	-3.70168e-06
3396	0.699053	-2.36129e-06	-2.80636e-06
3402	0.700288	-3.37056e-06	1.39515e-05
3408	0.701523	3.67395e-06	-3.46874e-06
3414	0.702758	-1.59184e-06	-3.38497e-06
3420	0.703993	6.38148e-06	-9.67495e-07
3426	0.705228	5.14035e-06	3.31014e-06
3432	0.706464	1.23733e-05	-7.2369e-06
3438	0.707699	-1.74539e-06	4.58747e-06
3444	0.708934	-3.80103e-06	8.09713e-06
3450	0.710169	-4.18069e-06	-1.12633e-06
3456	0.711404	-1.35943e-05	2.50832e-06
3462	0.712639	5.41399e-06	2.25443e-06
3468	0.713874	-1.11017e-05	1.55815e-06
3474	0.715109	6.29751e-06	-5.18384e-06
3480	0.716344	-5.50392e-06	-1.0589e-06
3486	0.717579	1.07875e-06	-5.19943e-06
3492	0.718814	-4.24592e-06	3.07735e-06
3498	0.720049	-5.60955e-06	3.55435e-06
3504	0.721284	-2.27157e-06	2.20415e-06
3510	0.72252	-4.53059e-06	-3.83828e-06
3516	0.723755	-1.28509e-06	-4.76627e-07
3522	0.72499	4.20179e-06	-1.57481e-06
3528	0.726225	2.19634e-06	3.0086e-06
3534	0.72746	-5.64533e-06	1.45521e-06
3540	0.728695	-3.04061e-07	5.79415e-06
3546	0.72993	5.93855e-06	-4.18837e-06
3552	0.731165	-6.42354e-06	-1.22209e-06
3558	0.7324	1.47692e-06	-3.28303e-06
3564	0.733635	-5.09431e-07	-4.53662e-06
3570	0.73487	-8.28379e-06	-5.78801e-06
3576	0.736105	-1.6798e-06	1.92445e-06
3582	0.73734	4.52306e-08	-4.62995e-06
3588	0.738576	-4.78187e-06	-2.53149e-06
3594	0.739811	-4.33898e-06	-1.86111e-06
3600	0.741046	-3.76177e-06	-1.19799e-07
3606	0.742281	9.07582e-07	4.12588e-06
3612	0.743516	-3.66922e-06	1.11563e-05
3618	0.744751	2.67945e-06	4.43233e-06
3624	0.745986	7.94116e-06	-4.4932e-06
3630	0.747221	4.43473e-07	7.81404e-06
3636	0.748456	-3.33822e-06	-2.75184e-06
3642	0.749691	-2.55818e-06	3.07769e-06
3648	0.750926	4.08393e-06	9.73052e-06
3654	0.752161	6.12892e-06	-5.35341e-06
3660	0.753396	-1.54347e-06	-5.67704e-06
3666	0.754632	-2.57184e-06	1.19837e-05
3672	0.755867	-1.40561e-05	-7.43602e-06
3678	0.757102	3.56591e-06	-9.59457e-07
3684	0.758337	7.40172e-06	-6.49967e-06
3690	0.759572	-3.33802e-06	1.2619e-06
3696	0.760807	4.72963e-06	-5.5347e-06
3702	0.762042	8.49039e-06	5.5416e-06
3708	0.763277	-2.65328e-06	6.36481e-07
3714	0.764512	8.88726e-07	-3.37055e-06
3720	0.765747	1.05961e-06	3.27752e-07
3726	0.766982	2.76977e-06	-1.41822e-06
3732	0.768217	1.03706e-05	-7.30018e-06
3738	0.769452	-2.57976e-06	5.81718e-06
3744	0.770688	2.14697e-07	1.16119e-06
3750	0.771923	-1.34777e-05	6.03456e-06
3756	0.773158	-5.79242e-06	5.26856e-06
3762	0.774393	1.39384e-05	-2.39031e-06
3768	0.775628	-1.27636e-07	6.99565e-06
3774	0.776863	-7.02047e-06	-3.62e-06
3780	0.778098	4.70397e-06	-1.04735e-05
3786	0.779333	-5.03144e-06	-5.09175e-06
3792	0.780568	7.35832e-06	-2.63502e-06
3798	0.781803	-8.99591e-06	4.12199e-06
3804	0.783038	-5.06947e-06	-6.81552e-06
3810	0.784273	-5.88456e-07	-1.93696e-06
3816	0.785508	1.07554e-05	2.5504e-06
3822	0.786744	5.74429e-06	-2.97466e-06
3828	0.787979	3.81525e-06	-1.16002e-06
3834	0.789214	2.96023e-06	5.16652e-06
3840	0.790449	-5.10789e-06	7.36015e-06
3846	0.791684	3.09172e-06	8.82727e-06
3852	0.792919	2.96711e-06	-8.72556e-06
3858	0.794154	-2.03676e-06	2.02039e-06
3864	0.795389	-1.971e-06	1.49656e-06
3870	0.796624	-2.8749e-06	-7.18446e-06
3876	0.797859	4.03229e-06	-3.97858e-06
3882	0.799094	2.21697e-06	4.24113e-07
3888	0.800329	2.09905e-06	-3.18709e-06
3894	0.801564	1.28441e-06	-5.85521e-06
3900	0.8028	-3.19829e-06	-6.91642e-06
3906	0.804035	1.45482e-06	1.56364e-06
3912	0.80527	2.5031e-06	2.18994e-06
3918	0.806505	5.83735e-06	1.21592e-06
3924	0.80774	-2.35431e-07	-2.8777e-06
3930	0.808975	4.87101e-06	-5.85183e-06
3936	0.81021	-4.93958e-06	2.58447e-06
3942	0.811445	6.50465e-06	4.86156e-06
3948	0.81268	4.14408e-06	-5.96813e-07
3954	0.813915	-7.23679e-07	-1.53384e-06
3960	0.81515	7.37289e-06	2.25322e-07
3966	0.816385	-9.02296e-07	-5.66515e-06
3972	0.81762	4.23355e-06	3.32344e-06
3978	0.818855	8.15238e-06	2.17017e-06
3984	0.820091	4.96591e-07	6.57281e-06
3990	0.821326	-2.8345e-06	-1.99487e-06
3996	0.822561	4.18517e-06	-2.21611e-06
4002	0.823796	-4.85193e-06	1.0663e-06
4008	0.825031	-4.39323e-06	2.98772e-06
4014	0.826266	-1.99069e-06	4.90397e-06
4020	0.827501	-3.11671e-07	-2.48958e-06
4026	0.828736	3.48404e-06	-5.41344e-06
4032	0.829971	1.14993e-06	3.87245e-06
4038	0.831206	-3.9516e-06	-3.1985e-06
4044	0.832441	-3.86852e-06	-4.06213e-06
4050	0.833676	4.02076e-07	-1.51804e-06
4056	0.834911	5.08413e-06	-3.07486e-08
4062	0.836147	-1.09941e-06	1.61812e-06
4068	0.837382	-2.65625e-06	3.08452e-06
4074	0.838617	-2.19765e-06	2.59131e-06
4080	0.839852	1.03396e-06	1.77906e-06
4086	0.841087	-7.96737e-07	-3.01141e-07
4092	0.842322	-1.64591e-06	1.76152e-06
4098	0.843557	-1.61565e-06	5.2302e-06
4104	0.844792	-4.33048e-06	4.66186e-07
4110	0.846027	-3.41521e-06	3.30971e-06
4116	0.847262	-6.67654e-07	-1.81581e-06
4122	0.848497	5.9639e-06	-4.97173e-06
4128	0.849732	7.04238e-07	2.16743e-06
4134	0.850967	3.66053e-06	-4.27873e-06
4140	0.852203	-1.21046e-06	-1.42593e-07
4146	0.853438	2.853e-06	3.91632e-06
4152	0.854673	2.54991e-06	-3.9894e-06
4158	0.855908	7.64311e-07	-2.16648e-06
4164	0.857143	2.52605e-06	-4.35973e-07
4170	0.858378	5.43742e-06	5.36113e-07
4176	0.859613	-2.4855e-07	4.96501e-07
4182	0.860848	6.65733e-07	-3.01667e-06
4188	0.862083	3.80779e-06	2.3431e-06
4194	0.863318	-7.11192e-06	-1.37668e-06
4200	0.864553	-1.01528e-06	-3.79571e-06
4206	0.865788	-7.45075e-07	8.00023e-07
4212	0.867023	1.79788e-06	-1.68155e-06
4218	0.868259	-2.47631e-07	-2.89026e-06
4224	0.869494	-2.18463e-06	-5.60633e-06
4230	0.870729	-1.42902e-06	1.01528e-06
4236	0.871964	2.99776e-06	2.51183e-06
4242	0.873199	7.13219e-07	5.75544e-06
4248	0.874434	-3.629e-07	8.70403e-07
4254	0.875669	3.0866e-06	7.35872e-07
4260	0.876904	-5.71507e-06	7.41602e-07
4266	0.878139	-4.70778e-07	1.45015e-06
4272	0.879374	-6.43705e-07	-1.16444e-06
4278	0.880609	1.62073e-06	-2.04261e-06
4284	0.881844	2.53245e-06	-7.99389e-07
4290	0.883079	2.27114e-06	-4.7235e-07
4296	0.884315	5.37561e-07	-1.61638e-06
4302	0.88555	-5.3288e-07	1.14933e-06
4308	0.886785	3.39711e-07	-1.10183e-06
4314	0.88802	-1.88149e-06	1.78049e-06
4320	0.889255	-4.19809e-06	4.34585e-07
4326	0.89049	1.80873e-06	3.84645e-06
4332	0.891725	-6.73561e-07	-1.59367e-06
4338	0.89296	-1.75491e-06	-6.60184e-07
4344	0.894195	-6.37868e-07	-2.07933e-06
4350	0.89543	-3.16584e-06	-2.31985e-06
4356	0.896665	1.50467e-06	-9.72365e-07
4362	0.8979	-2.03178e-07	1.72947e-06
4368	0.899135	-2.95894e-06	-2.092e-06
4374	0.900371	1.06397e-06	-3.74775e-07
4380	0.901606	1.63488e-07	-2.79577e-06
4386	0.902841	-4.93069e-07	-6.07602e-07
4392	0.904076	-5.04416e-07	1.40647e-07
4398	0.905311	-1.12901e-07	-5.02187e-07
4404	0.906546	-1.64625e-06	5.52728e-07
4410	0.907781	-1.73271e-06	-8.89623e-07
4416	0.909016	2.15047e-06	9.09649e-07
4422	0.910251	-1.6483e-06	-3.25574e-08
4428	0.911486	-1.32114e-06	-1.45524e-06
4434	0.912721	-7.94343e-07	3.43866e-07
4440	0.913956	6.74799e-08	-8.30096e-08
4446	0.915191	4.87768e-07	4.20121e-07
4452	0.916427	-2.58702e-07	-2.75625e-06
4458	0.917662	-5.87438e-07	1.24404e-06
4464	0.918897	6.22064e-07	5.97821e-07
4470	0.920132	-2.35789e-07	6.10547e-08
4476	0.921367	4.64822e-07	1.51631e-06
4482	0.922602	4.7879e-07	-1.66033e-06
4488	0.923837	-5.30194e-07	-1.1284e-06
4494	0.925072	-7.50023e-07	1.38588e-07
4500	0.926307	-3.19836e-07	-7.83536e-07
4506	0.927542	-6.64983e-07	-1.84881e-07
4512	0.928777	-2.2722e-07	-5.38597e-07
4518	0.930012	-1.06529e-07	-3.11969e-07
4524	0.931247	1.65924e-06	-1.96322e-07
4530	0.932483	8.32558e-07	1.48304e-07
4536	0.933718	3.16698e-07	-8.96901e-08
4542	0.934953	1.14399e-06	-1.50339e-06
4548	0.936188	2.8621e-07	-1.86746e-07
4554	0.937423	2.86084e-07	2.84151e-07
4560	0.938658	3.38406e-07	1.41268e-07
4566	0.939893	1.87193e-07	3.75335e-07
4572	0.941128	3.96264e-07	-6.86567e-07
4578	0.942363	2.95714e-07	-2.17557e-07
4584	0.943598	3.72133e-07	6.27371e-07
4590	0.944833	-4.93325e-07	-1.62288e-07
4596	0.946068	4.85463e-07	6.82983e-07
4602	0.947303	2.08743e-07	-3.10718e-07
4608	0.948538	6.65669e-07	-5.23542e-08
4614	0.949774	-1.00031e-07	2.32237e-07
4620	0.951009	3.09651e-07	-4.48628e-07
4626	0.952244	-1.26403e-07	-4.93783e-08
4632	0.953479	3.99721e-07	-2.56166e-08
4638	0.954714	1.01526e-07	-3.05153e-07
4644	0.955949	-1.81088e-07	8.00108e-08
4650	0.957184	2.08027e-07	-4.63335e-07
4656	0.958419	-1.49073e-07	1.94303e-08
4662	0.959654	2.59811e-07	-3.11055e-07
4668	0.960889	-5.11727e-07	-2.72258e-08
4674	0.962124	7.61339e-07	1.98614e-07
4680	0.963359	-2.24991e-07	-5.05173e-07
4686	0.964594	-1.07155e-07	2.34708e-07
4692	0.96583	2.78654e-07	-9.92489e-08
4698	0.967065	1.72743e-07	1.49931e-07
4704	0.9683	-4.10486e-08	9.3608e-08
4710	0.969535	-1.40567e-07	-5.06439e-09
4716	0.97077	-5.95006e-08	4.08033e-08
4722	0.972005	-1.00121e-07	1.9211e-08
4728	0.97324	7.7241e-08	1.54585e-07
4734	0.974475	1.75816e-07	-6.16997e-08
4740	0.97571	3.77651e-08	-3.00327e-07
4746	0.976945	-8.74735e-08	-1.19945e-07
4752	0.97818	-1.48404e-07	5.73548e-08
4758	0.979415	-1.0791e-07	-1.06907e-07
4764	0.98065	3.70478e-07	-1.69821e-07
4770	0.981886	4.91445e-07	1.45481e-07
4776	0.983121	1.12521e-07	6.26297e-08
4782	0.984356	-2.54122e-07	-3.3576e-07
4788	0.985591	4.42047e-07	-3.36801e-07
4794	0.986826	1.96888e-07	-7.54104e-07
4800	0.988061	-4.32966e-07	5.27343e-07
4806	0.989296	-3.01523e-07	-4.63576e-07
4812	0.990531	-8.91679e-07	1.95917e-07
4818	0.991766	4.28877e-07	6.31323e-07
4824	0.993001	4.70819e-08	2.01545e-07
4830	0.994236	1.19699e-07	3.60725e-07
4836	0.995471	-9.20979e-08	1.45339e-07
4842	0.996706	3.50994e-08	-1.12762e-08
4848	0.997942	-2.57126e-07	-2.92753e-08
4854	0.999177	8.01047e-08	-1.18216e-08
4860	1.00041	1.01407e-07	-1.78907e-07
4866	1.00165	-1.02111e-07	-1.53496e-07
4872	1.00288	-3.06381e-07	9.35724e-07
4878	1.00412	2.22517e-07	-2.57146e-07
4884	1.00535	-6.45429e-07	2.69613e-07
4890	1.00659	1.29006e-06	6.4093e-07
4896	1.00782	-3.20599e-08	-2.11639e-07
4902	1.00906	3.93909e-07	3.61887e-07
4908	1.01029	2.63308e-07	-1.13647e-06
4914	1.01153	-3.13644e-07	2.02142e-07
4920	1.01276	-1.2968e-07	-8.93473e-08
4926	1.014	-4.6761e-07	-9.51954e-09
4932	1.01523	2.28666e-07	-6.60679e-08
4938	1.01647	-1.78366e-07	5.60262e-08
4944	1.0177	1.07955e-07	1.82828e-07
4950	1.01894	-6.68873e-08	-3.29135e-07
4956	1.02017	-1.45518e-07	1.3739e-07
4962	1.02141	-2.90382e-08	-2.1521e-07
4968	1.02264	-1.17652e-07	-3.2218e-08
4974	1.02388	-1.2571e-07	2.26961e-08
4980	1.02511	-4.47252e-08	-2.68684e-07
4986	1.02635	1.48529e-07	-1.36817e-08
4992	1.02758	-3.52756e-08	-2.64522e-07
4998	1.02882	-2.41383e-07	-4.21516e-07
5004	1.03005	1.33009e-07	3.11687e-07
5010	1.03129	8.07836e-08	-4.5937e-07
5016	1.03252	-1.35241e-07	5.33903e-07
5022	1.03376	5.09387e-08	8.03483e-08
5028	1.03499	-3.32765e-07	-1.12619e-08
5034	1.03623	1.53164e-07	9.62709e-08
5040	1.03746	9.37636e-08	-1.68806e-07
5046	1.0387	-3.02761e-07	-2.10452e-08
5052	1.03993	2.22132e-07	3.21566e-07
5058	1.04117	4.83392e-08	-2.95072e-07
5064	1.0424	2.96281e-07	3.68337e-08
5070	1.04364	5.92624e-08	8.48195e-08
5076	1.04487	-5.95675e-07	3.32307e-07
5082	1.04611	3.86503e-07	-4.13603e-07
5088	1.04734	-1.45489e-08	2.19385e-08
5094	1.04858	5.5822e-07	1.24043e-07
5100	1.04981	-1.06693e-08	-5.14206e-07
5106	1.05105	1.43627e-07	-2.87437e-07
5112	1.05228	1.71756e-07	-2.53247e-07
5118	1.05352	7.06434e-08	-2.67849e-07
5124	1.05476	4.70636e-07	6.30726e-07
5130	1.05599	8.85991e-07	-2.49887e-07
5136	1.05723	-5.81527e-08	3.05483e-07
5142	1.05846	1.45223e-08	-6.80103e-07
5148	1.0597	-3.68405e-07	-6.21422e-07
5154	1.06093	1.68373e-07	1.60128e-07
5160	1.06217	-7.17947e-07	-6.93198e-07
5166	1.0634	3.51161e-07	3.94738e-07
5172	1.06464	2.76099e-07	-6.98136e-08
5178	1.06587	-7.69013e-07	8.66706e-07
5184	1.06711	6.77843e-07	-1.52518e-07
5190	1.06834	5.78624e-07	3.37202e-07
5196	1.06958	1.34696e-07	-6.97476e-07
5202	1.07081	3.41478e-07	-9.0852e-07
5208	1.07205	5.82433e-07	-2.36502e-07
5214	1.07328	-1.25541e-06	1.07701e-06
5220	1.07452	-8.70576e-07	1.91417e-07
5226	1.07575	2.63948e-07	-2.78008e-07
5232	1.07699	-8.05072e-09	-7.29564e-07
5238	1.07822	8.71054e-07	1.18547e-06
5244	1.07946	1.10303e-07	4.57488e-07
5250	1.08069	-1.72226e-06	-7.03292e-07
5256	1.08193	4.63118e-07	9.56184e-07
5262	1.08316	-7.64895e-08	-5.00338e-07
5268	1.0844	-6.87964e-07	1.64135e-07
5274	1.08563	-5.50583e-07	1.30723e-06
5280	1.08687	-1.60505e-07	-3.62406e-07
5286	1.0881	2.84541e-07	-5.31286e-07
5292	1.08934	1.02803e-06	-5.13991e-07
5298	1.09057	-9.80701e-07	1.52498e-06
5304	1.09181	-9.48531e-07	4.62172e-07
5310	1.09304	2.07256e-07	-1.32543e-08
5316	1.09428	1.77934e-06	-7.97532e-07
5322	1.09551	-1.76216e-06	-1.01684e-06
5328	1.09675	2.05533e-07	-6.42346e-07
5334	1.09798	4.87761e-07	-1.37978e-06
5340	1.09922	1.9e-06	-5.75354e-08
5346	1.10045	-1.15745e-06	-1.58757e-06
5352	1.10169	4.94394e-07	-2.64427e-07
5358	1.10292	-1.48018e-07	-9.23809e-07
5364	1.10416	9.73343e-07	-1.50478e-07
5370	1.10539	-1.04224e-07	-1.07251e-06
5376	1.10663	-1.48325e-06	5.3846e-07
5382	1.10786	1.23671e-07	3.92394e-08
5388	1.1091	3.37709e-08	3.99375e-07
5394	1.11033	-1.47789e-06	-3.64277e-07
5400	1.11157	-2.05345e-06	-1.66057e-06
5406	1.1128	1.67924e-07	8.83984e-07
5412	1.11404	-2.01214e-07	1.87887e-06
5418	1.11527	6.95502e-07	1.22959e-06
5424	1.11651	-1.26194e-06	-4.90368e-07
5430	1.11774	-2.83478e-07	-1.29691e-06
5436	1.11898	7.74072e-07	-5.03392e-07
5442	1.12021	1.39995e-06	-1.39358e-06
5448	1.12145	5.36448e-07	-3.19553e-06
5454	1.12268	-8.75385e-07	2.44768e-07
5460	1.12392	8.50459e-09	1.03664e-06
5466	1.12515	3.79376e-08	6.73127e-07
5472	1.12639	1.39049e-06	3.02878e-08
5478	1.12762	-3.8456e-06	-1.73624e-06
5484	1.12886	-1.30565e-06	-7.51442e-07
5490	1.13009	2.42405e-07	-2.11111e-06
5496	1.13133	-8.86798e-07	9.27041e-07
5502	1.13256	-1.12558e-06	1.27426e-06
5508	1.1338	6.25029e-07	-6.47265e-08
5514	1.13503	1.50708e-06	-7.40854e-07
5520	1.13627	-1.75655e-06	4.60637e-07
5526	1.13751	4.52251e-07	1.80584e-06
5532	1.13874	-3.15952e-06	-1.2706e-06
5538	1.13998	-1.99991e-07	1.66979e-06
5544	1.14121	-3.35942e-07	-2.58566e-06
5550	1.14245	5.45086e-07	4.1623e-07
5556	1.14368	-8.43719e-07	-1.2051e-06
5562	1.14492	-4.34329e-07	-4.59878e-07
5568	1.14615	-1.2351e-06	6.61464e-07
5574	1.14739	7.45356e-07	4.31668e-07
5580	1.14862	-8.20891e-07	-5.02157e-07
5586	1.14986	1.26433e-06	7.04532e-07
5592	1.15109	4.2281e-06	-4.75358e-07
5598	1.15233	-2.89604e-06	-1.55197e-06
5604	1.15356	1.5177e-06	-6.76257e-07
5610	1.1548	-1.48948e-06	1.69105e-06
5616	1.15603	1.34389e-06	1.91628e-06
5622	1.15727	3.97821e-06	-1.75919e-06
5628	1.1585	1.06783e-06	-1.75399e-06
5634	1.15974	-8.4416e-07	-1.75219e-06
5640	1.16097	2.41713e-07	-1.97604e-06
5646	1.16221	-2.07687e-06	-6.7661e-07
5652	1.16344	-6.23113e-07	-3.55688e-06
5658	1.16468	-6.43467e-07	1.47717e-06
5664	1.16591	-1.54269e-06	-2.89902e-08
5670	1.16715	1.79897e-06	-5.12933e-07
5676	1.16838	2.12375e-07	-1.71997e-06
5682	1.16962	2.71613e-07	1.05651e-06
5688	1.17085	3.38288e-06	-9.70648e-07
5694	1.17209	-2.89846e-06	2.52829e-06
5700	1.17332	-2.72755e-06	4.52148e-07
5706	1.17456	-1.12782e-06	-2.19607e-06
5712	1.17579	-1.96047e-06	-2.82278e-06
5718	1.17703	1.21281e-06	-8.92775e-07
5724	1.17826	-4.58091e-07	-1.5847e-06
5730	1.1795	-2.68122e-06	-3.81175e-07
5736	1.18073	-2.36645e-06	-3.56054e-06
5742	1.18197	2.25718e-06	5.53789e-07
5748	1.1832	-4.08483e-07	2.24069e-06
5754	1.18444	-6.41722e-07	-2.64495e-06
5760	1.18567	-2.08003e-06	1.72576e-06
5766	1.18691	-1.27824e-06	2.65717e-07
5772	1.18814	1.01379e-06	3.89038e-06
5778	1.18938	1.52819e-06	1.0435e-06
5784	1.19061	-7.40208e-07	-4.06745e-06
5790	1.19185	1.19569e-06	-1.73618e-06
5796	1.19308	-2.17096e-06	2.40748e-07
5802	1.19432	-1.1727e-07	6.1461e-07
5808	1.19555	2.5729e-06	9.10353e-07
5814	1.19679	-2.93048e-07	1.5641e-06
5820	1.19802	7.61738e-07	-3.67822e-07
5826	1.19926	-1.3832e-06	2.40744e-06
5832	1.20049	-9.68314e-07	7.83361e-07
5838	1.20173	-1.81559e-07	-2.38466e-06
5844	1.20296	-1.52918e-06	-6.00619e-08
5850	1.2042	-2.03288e-06	-2.91026e-06
5856	1.20543	-5.72133e-07	1.00671e-06
5862	1.20667	-6.48632e-07	-1.35716e-06
5868	1.2079	-1.06589e-07	6.33251e-07
5874	1.20914	-2.39006e-07	-6.85717e-07
5880	1.21037	-1.27798e-06	2.54413e-06
5886	1.21161	3.03524e-06	6.09064e-08
5892	1.21284	-3.68857e-07	3.09698e-07
5898	1.21408	1.05655e-06	-2.47632e-07
5904	1.21531	-8.87145e-07	2.00138e-07
5910	1.21655	-6.15089e-07	1.01428e-06
5916	1.21779	-2.77865e-08	2.91449e-06
5922	1.21902	3.07837e-06	1.45044e-06
5928	1.22026	1.37228e-06	-1.64134e-06
5934	1.22149	1.5878e-06	5.97693e-06
5940	1.22273	4.46569e-07	6.04656e-06
5946	1.22396	1.61323e-06	5.36174e-07
5952	1.2252	8.7745e-07	4.87398e-08
5958	1.22643	-4.75077e-07	1.22106e-06
5964	1.22767	3.97709e-06	-2.14851e-06
5970	1.2289	1.93145e-07	-4.14972e-07
5976	1.23014	1.19359e-06	6.27143e-08
5982	1.23137	-3.47309e-06	1.28424e-06
5988	1.23261	-1.57219e-06	5.76571e-07
5994	1.23384	4.04296e-07	3.24407e-06
6000	1.23508	2.46222e-06	-1.21789e-06
6006	1.23631	2.00731e-06	3.07198e-06
6012	1.23755	-1.83898e-06	3.22092e-06
6018	1.23878	-2.87903e-06	2.15064e-06
6024	1.24002	1.77513e-06	1.26886e-06
6030	1.24125	4.45592e-06	-3.66804e-08
6036	1.24249	3.40419e-06	3.21201e-06
6042	1.24372	-6.9845e-07	-1.83335e-06
6048	1.24496	-6.49662e-07	-2.84131e-06
6054	1.24619	7.87691e-07	3.97005e-06
6060	1.24743	-5.14963e-06	-2.35043e-06
6066	1.24866	-5.30808e-07	2.71767e-06
6072	1.2499	3.62226e-06	-4.44007e-07
6078	1.25113	-7.71143e-07	2.11747e-07
6084	1.25237	-3.42115e-06	-2.91381e-06
6090	1.2536	4.29073e-07	4.811e-07
6096	1.25484	-8.28886e-07	-2.202e-06
6102	1.25607	8.2717e-08	3.50622e-07
6108	1.25731	1.13548e-06	-3.2362e-06
6114	1.25854	1.54651e-06	2.17521e-06
6120	1.25978	1.23425e-06	-1.51212e-06
6126	1.26101	1.53268e-06	4.97163e-06
6132	1.26225	1.86778e-06	-2.6819e-06
6138	1.26348	-2.00152e-06	-2.56778e-06
6144	1.26472	3.03577e-06	-4.84056e-07
6150	1.26595	-4.17377e-06	2.94865e-06
6156	1.26719	-8.75193e-07	-8.6291e-07
6162	1.26842	5.0161e-07	-7.77321e-08
6168	1.26966	-1.94254e-08	-4.21518e-06
6174	1.27089	-1.74407e-06	7.09193e-07
6180	1.27213	6.64526e-07	1.04162e-06
6186	1.27336	-3.76454e-06	-1.17032e-06
6192	1.2746	-2.84928e-07	2.57887e-07
6198	1.27583	6.34354e-07	1.36745e-06
6204	1.27707	-1.9543e-06	3.67373e-06
6210	1.2783	3.34415e-06	-6.09062e-07
6216	1.27954	-5.02385e-07	3.51256e-06
6222	1.28077	-1.36817e-06	3.17667e-06
6228	1.28201	-2.98697e-06	7.97723e-07
6234	1.28324	5.60201e-07	1.18863e-06
6240	1.28448	6.54557e-07	-1.91796e-06
6246	1.28571	8.18781e-07	-3.3573e-06
6252	1.28695	-1.00833e-06	-9.83188e-07
6258	1.28818	-7.49239e-07	7.72325e-07
6264	1.28942	3.35663e-06	1.66554e-06
6270	1.29065	-7.74892e-07	2.46587e-06
6276	1.29189	1.24542e-06	-4.21535e-08
6282	1.29312	-8.57886e-07	-1.41985e-06
6288	1.29436	5.54184e-07	1.18389e-06
6294	1.29559	1.0929e-06	2.89002e-06
6300	1.29683	7.09724e-07	-1.44403e-06
6306	1.29807	-1.40921e-06	-6.82523e-07
6312	1.2993	1.20844e-06	-3.03365e-06
6318	1.30054	1.56631e-06	-2.195e-06
6324	1.30177	-2.17062e-06	-2.0087e-06
6330	1.30301	8.74154e-07	-1.03269e-06
6336	1.30424	-3.14716e-08	-1.25623e-06
6342	1.30548	-1.02328e-06	-1.86865e-06
6348	1.30671	-1.31572e-06	5.9525e-07
6354	1.30795	2.69461e-08	-7.22501e-07
6360	1.30918	-1.43495e-06	2.50119e-06
6366	1.31042	2.10096e-07	-1.64505e-06
6372	1.31165	2.26636e-07	1.14721e-06
6378	1.31289	-3.99911e-06	-2.36128e-06
6384	1.31412	-5.21669e-07	-5.64519e-07
6390	1.31536	-6.56055e-07	-2.39264e-06
6396	1.31659	2.7716e-06	-9.36948e-07
6402	1.31783	-1.53757e-06	-1.98853e-06
6408	1.31906	2.0838e-06	-9.04805e-07
6414	1.3203	-3.73642e-07	4.11358e-06
6420	1.32153	2.64118e-06	-1.52021e-06
6426	1.32277	-2.02765e-06	3.28181e-06
6432	1.324	9.11366e-07	-6.64188e-07
6438	1.32524	2.87203e-06	-8.94813e-07
6444	1.32647	-1.48303e-06	1.97654e-06
6450	1.32771	8.49344e-07	-1.68794e-07
6456	1.32894	-3.85321e-07	-1.00602e-06
6462	1.33018	-2.76785e-06	1.48577e-06
6468	1.33141	-5.59199e-07	-1.27794e-06
6474	1.33265	1.87275e-06	-1.39149e-06
6480	1.33388	1.21212e-06	-2.12085e-06
6486	1.33512	3.95347e-08	1.28911e-07
6492	1.33635	2.12899e-07	4.93122e-07
6498	1.33759	1.35184e-06	1.44039e-06
6504	1.33882	6.78958e-08	-5.87455e-07
6510	1.34006	4.90799e-07	3.10509e-06
6516	1.34129	1.11537e-06	-1.436e-06
6522	1.34253	-4.66756e-07	1.79361e-06
6528	1.34376	7.72229e-08	1.48192e-06
6534	1.345	3.52559e-07	1.65701e-06
6540	1.34623	1.80771e-07	1.67674e-06
6546	1.34747	1.9726e-06	-7.30737e-07
6552	1.3487	-6.15497e-07	3.91855e-07
6558	1.34994	-2.7928e-06	-9.32827e-07
6564	1.35117	4.46643e-08	-8.01069e-07
6570	1.35241	-3.19029e-08	-9.96629e-08
6576	1.35364	-2.75699e-06	-1.03363e-07
6582	1.35488	3.50668e-07	-1.12561e-06
6588	1.35611	-3.32307e-07	1.13768e-06
6594	1.35735	3.296e-07	-2.3501e-06
6600	1.35858	1.51997e-06	-1.35133e-06
6606	1.35982	3.87268e-07	-7.86185e-07
6612	1.36105	1.85579e-06	-1.71358e-06
6618	1.36229	-7.12118e-07	1.74631e-06
6624	1.36352	2.7233e-07	2.07792e-07
6630	1.36476	-4.43317e-07	9.97737e-07
6636	1.36599	6.58426e-07	-1.06605e-06
6642	1.36723	-9.62625e-07	-4.49161e-07
6648	1.36846	-9.36356e-07	-3.85298e-07
6654	1.3697	9.84353e-07	1.96854e-07
6660	1.37093	1.75612e-06	2.56853e-07
6666	1.37217	-3.31309e-07	1.11295e-07
6672	1.3734	7.21127e-07	-1.38651e-06
6678	1.37464	4.64667e-07	8.16972e-07
6684	1.37587	7.91728e-07	4.5711e-07
6690	1.37711	1.42708e-07	7.82982e-08
6696	1.37834	-4.91528e-07	7.39739e-07
6702	1.37958	6.21201e-07	1.27747e-06
6708	1.38082	-1.55247e-06	-1.63493e-07
6714	1.38205	-1.85495e-07	-7.17057e-07
6720	1.38329	3.10076e-07	-2.3419e-06
6726	1.38452	-3.1616e-07	9.35329e-08
6732	1.38576	-5.66468e-07	1.04771e-07
6738	1.38699	-6.13132e-07	3.6671e-08
6744	1.38823	-1.2459e-06	5.40623e-07
6750	1.38946	-3.75064e-07	2.75171e-07
6756	1.3907	-1.06062e-06	7.18299e-07
6762	1.39193	9.08371e-07	-4.84355e-07
6768	1.39317	2.68034e-08	-2.54688e-08
6774	1.3944	8.0405e-07	-1.28674e-07
6780	1.39564	1.87574e-07	2.70228e-08
6786	1.39687	-7.72792e-07	1.11314e-07
6792	1.39811	-4.74547e-07	9.21432e-07
6798	1.39934	1.12953e-06	8.55858e-07
6804	1.40058	-1.08474e-07	-5.55535e-07
6810	1.40181	1.0168e-06	4.08029e-07
6816	1.40305	3.62844e-07	-6.76562e-07
6822	1.40428	1.97802e-07	-6.63994e-07
6828	1.40552	6.71502e-07	2.63353e-07
6834	1.40675	-4.76165e-07	-4.49954e-07
6840	1.40799	4.78501e-07	-1.2252e-07
6846	1.40922	-6.80702e-07	9.5587e-07
6852	1.41046	-3.51356e-07	1.93158e-07
6858	1.41169	-4.64316e-07	3.66431e-07
6864	1.41293	6.90952e-07	-5.44596e-07
6870	1.41416	-5.49278e-07	-4.30662e-07
6876	1.4154	-8.48936e-08	7.26344e-07
6882	1.41663	8.3652e-07	-4.14358e-09
6888	1.41787	4.06346e-07	-1.91759e-07
6894	1.4191	1.61391e-07	4.29074e-07
6900	1.42034	2.50897e-07	-3.5289e-07
6906	1.42157	-4.74589e-07	1.90846e-07
6912	1.42281	3.98613e-08	3.48006e-07
6918	1.42404	-3.90457e-07	-4.46356e-07
6924	1.42528	6.07117e-07	6.2541e-07
6930	1.42651	1.64066e-07	1.01548e-08
6936	1.42775	-3.93547e-08	-2.8337e-07
6942	1.42898	6.54142e-08	-5.74503e-07
6948	1.43022	-4.6652e-07	-2.21654e-07
6954	1.43145	5.36678e-08	-4.73833e-07
6960	1.43269	-3.75282e-07	-3.27438e-07
6966	1.43392	-4.63214e-07	-3.44798e-07
6972	1.43516	-5.03517e-08	-5.56555e-07
6978	1.43639	-2.41524e-07	3.01849e-07
6984	1.43763	7.98202e-08	2.0475e-07
6990	1.43886	1.46437e-07	-6.1473e-07
6996	1.4401	-3.89297e-08	4.23238e-08
7002	1.44133	-5.43226e-08	-6.98967e-08
7008	1.44257	8.5982e-08	1.03038e-08
7014	1.4438	5.61915e-08	6.58834e-08
7020	1.44504	-1.46158e-07	-1.6703e-07
7026	1.44627	-1.68663e-07	8.0417e-08
7032	1.44751	-1.53022e-07	-1.02958e-07
7038	1.44874	-2.11308e-08	1.2012e-07
7044	1.44998	1.9834e-07	-2.00377e-07
7050	1.45121	-1.72988e-07	-2.91725e-07
7056	1.45245	-5.50541e-07	4.40397e-08
7062	1.45368	2.55523e-07	-1.79719e-07
7068	1.45492	-1.66507e-07	5.52591e-08
7074	1.45615	3.33852e-07	5.24475e-08
7080	1.45739	-1.18882e-07	8.40697e-09
7086	1.45862	-7.33812e-08	2.00856e-07
7092	1.45986	1.81631e-07	-1.58594e-07
7098	1.4611	-1.43984e-07	1.94067e-07
7104	1.46233	7.45761e-08	1.70129e-07
7110	1.46357	-1.52223e-08	-3.43924e-08
7116	1.4648	1.82355e-08	1.38179e-07
7122	1.46604	-7.87975e-09	-3.90554e-07
7128	1.46727	-1.91554e-07	1.53819e-07
7134	1.46851	3.94629e-08	1.98438e-07
7140	1.46974	-3.68118e-08	-4.14588e-08
7146	1.47098	-2.7446e-07	-9.85062e-10
7152	1.47221	2.97211e-07	-1.89043e-07
7158	1.47345	-3.99774e-07	-1.09282e-07
7164	1.47468	-1.31047e-07	-8.69107e-08
7170	1.47592	-1.15149e-08	-3.81877e-07
7176	1.47715	2.51297e-08	2.8853e-07
7182	1.47839	3.27699e-07	-2.07766e-07
7188	1.47962	-4.56057e-07	-9.70454e-08
7194	1.48086	1.75161e-08	-1.05357e-07
7200	1.48209	-2.23309e-09	-3.85149e-07
7206	1.48333	-4.0926e-08	3.59269e-07
7212	1.48456	2.67663e-07	4.16591e-08
7218	1.4858	-5.4216e-07	-3.55831e-07
7224	1.48703	1.37202e-08	2.42634e-07
7230	1.48827	3.16248e-08	-1.66632e-07
7236	1.4895	-1.67776e-07	2.42671e-07
7242	1.49074	2.57615e-07	-7.64691e-08
7248	1.49197	2.13856e-08	-2.10457e-07
7254	1.49321	2.90535e-07	1.77e-07
7260	1.49444	4.43498e-08	-3.29687e-07
7266	1.49568	-1.03761e-07	7.77433e-08
7272	1.49691	2.67634e-07	-1.44915e-07
7278	1.49815	-2.02167e-07	-2.80266e-07
7284	1.49938	1.46254e-07	3.04229e-07
7290	1.50062	-1.22317e-07	-2.95516e-07
7296	1.50185	-1.29034e-07	4.00649e-07
7302	1.50309	4.71456e-07	-1.59213e-07
7308	1.50432	-3.86832e-07	2.75899e-07
7314	1.50556	7.12207e-07	5.37985e-08
7320	1.50679	-1.08364e-07	-7.01867e-07
7326	1.50803	-1.60807e-07	5.64772e-07
7332	1.50926	-7.55545e-08	-4.32515e-07
7338	1.5105	-3.44147e-07	2.78572e-07
7344	1.51173	4.65068e-07	-6.53112e-08
7350	1.51297	-3.40663e-07	-1.41676e-07
7356	1.5142	3.95035e-08	3.20038e-07
7362	1.51544	-1.8361e-07	-1.38675e-07
7368	1.51667	-9.30827e-08	-7.08716e-08
7374	1.51791	-4.13686e-09	-2.04388e-07
7380	1.51914	2.00574e-07	-1.37168e-07
7386	1.52038	-1.62029e-07	8.58665e-08
7392	1.52161	5.70334e-07	-2.32889e-08
7398	1.52285	-2.9381e-07	1.16734e-07
7404	1.52408	3.71968e-08	1.87624e-07
7410	1.52532	-5.22351e-08	-1.96728e-07
7416	1.52655	-1.03473e-07	2.70986e-07
7422	1.52779	9.22867e-08	-1.95882e-08
7428	1.52902	-3.75793e-07	1.36504e-07
7434	1.53026	-8.32937e-08	8.59534e-08
7440	1.53149	-1.3889e-07	-4.34667e-09
7446	1.53273	4.25657e-08	2.71511e-07
7452	1.53396	3.20366e-07	-2.42682e-07
7458	1.5352	-2.774e-07	3.37757e-07
7464	1.53643	-8.47929e-08	-1.8161e-07
7470	1.53767	-2.01879e-07	-3.33138e-07
7476	1.5389	1.46202e-07	7.3673e-08
7482	1.54014	2.23794e-07	-4.20101e-07
7488	1.54138	2.44749e-08	8.30008e-08
7494	1.54261	-6.18691e-08	-2.80712e-07
7500	1.54385	-3.23257e-07	1.2751e-07
7506	1.54508	8.86096e-08	1.96952e-07
7512	1.54632	1.77312e-07	9.55343e-08
7518	1.54755	-7.80689e-08	-9.41835e-08
7524	1.54879	6.41058e-08	1.74188e-07
7530	1.55002	-2.97022e-07	-3.98865e-07
7536	1.55126	-2.86731e-07	5.03202e-07
7542	1.55249	2.81476e-07	-3.32979e-07
7548	1.55373	-1.95816e-07	-5.98695e-07
7554	1.55496	3.29572e-07	1.22924e-07
7560	1.5562	-1.3685e-07	-7.16202e-08
7566	1.55743	2.22969e-07	-3.82805e-09
7572	1.55867	5.36074e-08	-5.69461e-07
7578	1.5599	-1.32522e-07	1.41886e-07
7584	1.56114	1.64665e-07	-4.7386e-07
7590	1.56237	8.93936e-08	-4.1993e-07
7596	1.56361	7.11481e-08	-1.82325e-07
7602	1.56484	-5.00857e-08	-6.26786e-08
7608	1.56608	-2.16845e-07	-4.93239e-07
7614	1.56731	-1.67907e-07	2.82204e-07
7620	1.56855	1.64226e-07	-6.81674e-07
7626	1.56978	-1.65654e-07	7.21044e-09
7632	1.57102	6.66716e-08	4.44807e-08
7638	1.57225	3.85813e-07	2.09385e-07
7644	1.57349	4.35407e-09	8.47373e-07
7650	1.57472	-4.66935e-07	-2.69134e-07
7656	1.57596	-5.39094e-07	-1.34918e-07
7662	1.57719	-3.42505e-08	4.1134e-08
7668	1.57843	5.19686e-08	-2.57051e-07
7674	1.57966	-5.06432e-09	2.27866e-07
7680	1.5809	2.84527e-08	-7.11918e-07
7686	1.58213	2.69929e-07	5.49849e-07
7692	1.58337	4.97662e-07	-1.63503e-07
7698	1.5846	-1.54209e-07	9.33163e-07
7704	1.58584	3.28028e-07	-6.62602e-07
7710	1.58707	-9.91916e-07	-4.70329e-07
7716	1.58831	3.11976e-08	-7.84319e-07
7722	1.58954	-1.97773e-07	-6.08471e-07
7728	1.59078	-7.92592e-07	6.59626e-07
7734	1.59201	-6.21981e-07	-4.74732e-07
7740	1.59325	-8.317e-07	2.06922e-07
7746	1.59448	-3.9455e-07	1.04862e-06
7752	1.59572	9.25153e-07	-1.57921e-07
7758	1.59695	-5.09618e-07	3.67982e-07
7764	1.59819	-4.89537e-07	-8.74043e-07
7770	1.59942	-9.83189e-07	-3.97608e-07
7776	1.60066	-5.42732e-07	-3.64364e-07
7782	1.60189	4.23264e-07	-2.29346e-07
7788	1.60313	6.73082e-07	4.82627e-07
7794	1.60436	1.02976e-06	2.64229e-07
7800	1.6056	7.35564e-07	-7.89305e-07
7806	1.60683	5.35051e-07	4.20986e-07
7812	1.60807	2.19291e-07	-1.41335e-07
7818	1.6093	-9.97015e-07	-7.03472e-07
7824	1.61054	1.8606e-07	-4.63309e-08
7830	1.61177	9.60616e-07	2.13876e-07
7836	1.61301	5.72641e-08	7.71151e-07
7842	1.61424	-1.15172e-07	-6.85401e-08
7848	1.61548	-1.72937e-07	3.26898e-07
7854	1.61671	-8.89975e-07	-6.54523e-07
7860	1.61795	-4.22282e-07	5.18714e-07
7866	1.61918	-8.21066e-07	-5.67822e-07
7872	1.62042	3.33831e-07	-9.01488e-07
7878	1.62166	-7.89457e-07	1.01398e-06
7884	1.62289	6.5583e-07	-3.53892e-07
7890	1.62413	2.30629e-07	-9.69101e-07
7896	1.62536	-6.15838e-08	-9.68195e-08
7902	1.6266	-6.09042e-07	3.01288e-07
7908	1.62783	-2.01767e-07	5.77342e-07
7914	1.62907	-1.08719e-06	-5.75584e-07
7920	1.6303	-1.20262e-08	-1.37642e-07
7926	1.63154	-1.3707e-07	-2.3113e-07
7932	1.63277	-5.5086e-07	-9.17605e-07
7938	1.63401	-1.16337e-06	-2.57691e-07
7944	1.63524	3.60158e-07	-1.18838e-06
7950	1.63648	6.03019e-07	1.0044e-06
7956	1.63771	-9.05601e-07	-3.06584e-08
7962	1.63895	1.35908e-06	-4.19146e-07
7968	1.64018	-2.20527e-07	8.14668e-07
7974	1.64142	2.04852e-07	-6.20233e-07
7980	1.64265	4.52377e-07	1.92232e-07
7986	1.64389	2.96049e-07	1.17829e-06
7992	1.64512	-1.31461e-06	8.0487e-07
7998	1.64636	-1.38647e-06	6.18101e-07
8004	1.64759	1.01943e-06	6.43254e-07
8010	1.64883	-4.76693e-09	-6.41892e-07
8016	1.65006	7.93726e-07	5.92686e-07
8022	1.6513	-4.36778e-07	-9.15807e-07
8028	1.65253	-3.82938e-07	1.68818e-06
8034	1.65377	5.39488e-07	1.67454e-07
8040	1.655	-3.76704e-07	-3.48424e-07
8046	1.65624	-6.95452e-08	-1.44695e-07
8052	1.65747	-3.23155e-07	-4.73672e-07
8058	1.65871	-1.22618e-06	-3.68527e-07
8064	1.65994	-8.30111e-07	-8.93174e-07
8070	1.66118	-8.54575e-07	-7.42112e-07
8076	1.66241	4.44759e-07	6.9739e-07
8082	1.66365	1.4434e-06	9.38115e-08
8088	1.66488	-1.64865e-06	5.21725e-07
8094	1.66612	6.12908e-07	8.81819e-07
8100	1.66735	-1.52595e-06	-8.9065e-07
8106	1.66859	3.7296e-07	-1.14688e-06
8112	1.66982	1.69171e-06	6.39687e-07
8118	1.67106	-1.50945e-06	-3.93852e-07
8124	1.67229	5.89735e-07	2.50526e-06
8130	1.67353	-1.26307e-06	-4.09298e-08
8136	1.67476	5.01247e-08	5.0858e-07
8142	1.676	-1.9431e-06	2.03601e-07
8148	1.67723	-1.28077e-06	-1.01443e-06
8154	1.67847	6.75529e-07	1.63022e-06
8160	1.6797	2.31239e-07	-1.41571e-06
8166	1.68094	5.65276e-08	2.11105e-07
8172	1.68217	-6.22343e-07	-5.71113e-08
8178	1.68341	1.29596e-08	1.56622e-06
8184	1.68464	-4.52408e-07	3.4122e-07
8190	1.68588	3.21689e-07	3.11852e-07
8196	1.68711	1.81573e-06	-5.46221e-07
8202	1.68835	5.28829e-07	-1.17381e-06
8208	1.68958	-1.28722e-06	4.99983e-07
8214	1.69082	6.74221e-07	-1.07765e-06
8220	1.69205	-8.32196e-07	-9.83392e-07
8226	1.69329	-8.40873e-07	-1.21481e-06
8232	1.69452	1.43465e-06	-1.18073e-06
8238	1.69576	-9.87724e-08	-8.92652e-07
8244	1.69699	-1.01675e-06	1.07067e-06
8250	1.69823	-4.24114e-07	1.74721e-06
8256	1.69946	1.96526e-06	-8.66506e-07
8262	1.7007	-1.67695e-06	-8.87864e-07
8268	1.70193	1.168e-06	2.515e-06
8274	1.70317	-7.41613e-07	1.47748e-06
8280	1.70441	1.51099e-06	6.83401e-07
8286	1.70564	1.91781e-07	6.38822e-07
8292	1.70688	-7.31388e-07	-1.08708e-06
8298	1.70811	-7.51061e-07	2.34348e-07
8304	1.70935	-4.32912e-07	1.58805e-06
8310	1.71058	1.01856e-06	-5.76551e-07
8316	1.71182	4.75155e-07	8.77483e-07
8322	1.71305	1.76642e-06	1.95071e-06
8328	1.71429	-3.32961e-06	-5.81901e-07
8334	1.71552	1.34522e-06	1.99762e-06
8340	1.71676	-6.29179e-07	9.4239e-07
8346	1.71799	1.5273e-06	-3.32888e-07
8352	1.71923	8.82624e-07	-8.60197e-08
8358	1.72046	2.25119e-06	-2.01797e-07
8364	1.7217	2.71346e-06	-1.45765e-06
8370	1.72293	6.72323e-07	-2.52915e-06
8376	1.72417	2.73326e-07	-1.44473e-07
8382	1.7254	-3.55719e-07	7.87201e-07
8388	1.72664	8.97205e-07	9.48846e-07
8394	1.72787	-1.12771e-06	4.75012e-07
8400	1.72911	2.73009e-07	-1.88574e-06
8406	1.73034	-5.99033e-07	2.31395e-07
8412	1.73158	-2.56783e-07	1.68537e-06
8418	1.73281	-1.07969e-06	2.90216e-07
8424	1.73405	-4.99226e-07	-7.31878e-07
8430	1.73528	-4.71813e-07	-1.49045e-06
8436	1.73652	1.08522e-06	1.54557e-06
8442	1.73775	-2.1752e-07	-1.47597e-06
8448	1.73899	7.95079e-07	-9.22756e-07
8454	1.74022	1.8291e-06	-2.14554e-06
8460	1.74146	9.32296e-07	4.47371e-08
8466	1.74269	-2.19905e-06	4.38442e-07
8472	1.74393	6.89518e-07	1.19158e-06
8478	1.74516	2.9042e-06	-4.44537e-07
8484	1.7464	-4.62602e-08	3.06573e-06
8490	1.74763	8.37391e-07	-1.75758e-08
8496	1.74887	5.10698e-07	-1.6937e-06
8502	1.7501	-1.99316e-07	1.12349e-06
8508	1.75134	-2.57435e-06	1.29101e-06
8514	1.75257	-1.04556e-06	9.17739e-07
8520	1.75381	-6.74754e-07	-2.05846e-07
8526	1.75504	1.55134e-06	1.69734e-06
8532	1.75628	-1.32616e-06	1.65943e-08
8538	1.75751	-1.33539e-06	-5.65036e-07
8544	1.75875	3.90595e-07	-3.7645e-07
8550	1.75998	1.08711e-06	-8.04066e-08
8556	1.76122	9.65707e-07	-6.07841e-08
8562	1.76245	-1.48858e-06	-8.44555e-09
8568	1.76369	3.94826e-07	-8.36703e-07
8574	1.76492	-2.56361e-08	2.50713e-07
8580	1.76616	1.01062e-06	-4.58937e-07
8586	1.76739	-4.66882e-07	4.51505e-07
8592	1.76863	-1.76565e-06	6.37023e-07
8598	1.76986	-1.80121e-06	2.75282e-06
8604	1.7711	-4.67469e-07	3.1991e-06
8610	1.77233	-1.738e-07	-2.24942e-07
8616	1.77357	-9.70277e-07	1.75069e-06
8622	1.7748	1.15942e-06	-2.73172e-07
8628	1.77604	9.38553e-07	1.28771e-06
8634	1.77727	1.31943e-07	-2.49869e-06
8640	1.77851	8.5928e-07	1.50849e-06
8646	1.77974	5.16032e-07	3.01929e-07
8652	1.78098	-8.98075e-07	5.3128e-07
8658	1.78221	1.42311e-06	-6.78073e-08
8664	1.78345	4.1347e-07	-6.56936e-07
8670	1.78469	-4.22536e-07	-5.95638e-07
8676	1.78592	6.30127e-07	-9.25037e-08
8682	1.78716	5.99453e-07	1.58073e-06
8688	1.78839	1.33656e-06	-7.53334e-07
8694	1.78963	2.01555e-06	1.26623e-06
8700	1.79086	-5.90733e-07	-1.81658e-06
8706	1.7921	-8.23653e-07	1.87368e-06
8712	1.79333	2.03724e-06	-1.94038e-08
8718	1.79457	1.59979e-07	-8.56261e-07
8724	1.7958	-4.17688e-07	5.07487e-07
8730	1.79704	-1.28984e-06	7.98167e-07
8736	1.79827	-7.42632e-07	-2.44733e-07
8742	1.79951	-1.1379e-07	-6.12092e-07
8748	1.80074	-9.7979e-07	1.17424e-07
8754	1.80198	8.79882e-07	-1.37504e-06
8760	1.80321	-1.18469e-06	3.58782e-07
8766	1.80445	-4.39933e-07	1.94601e-06
8772	1.80568	3.81159e-07	8.00188e-08
8778	1.80692	5.37667e-07	-2.1844e-07
8784	1.80815	1.18716e-06	-4.17626e-07
8790	1.80939	3.26632e-07	-4.98869e-07
8796	1.81062	-5.00035e-07	1.50987e-07
8802	1.81186	-4.46639e-07	-6.76077e-07
8808	1.81309	1.56798e-06	3.45362e-07
8814	1.81433	-4.21648e-07	-1.15364e-06
8820	1.81556	3.85264e-07	-1.7318e-06
8826	1.8168	5.7721e-07	-3.11532e-07
8832	1.81803	5.86737e-07	-1.02137e-06
8838	1.81927	1.48679e-06	4.46795e-07
8844	1.8205	3.21764e-07	-3.7048e-07
8850	1.82174	-2.74765e-07	7.93814e-07
8856	1.82297	-1.02207e-06	7.35045e-07
8862	1.82421	-3.42225e-07	-1.24434e-06
8868	1.82544	3.42637e-08	3.27236e-07
8874	1.82668	8.17798e-07	-1.15156e-06
8880	1.82791	1.42347e-07	1.2078e-06
8886	1.82915	4.71076e-07	-2.59098e-07
8892	1.83038	-6.7431e-08	-9.43988e-07
8898	1.83162	-5.36063e-07	-6.42543e-07
8904	1.83285	5.25259e-08	-9.086e-07
8910	1.83409	-3.78932e-07	-5.41612e-07
8916	1.83532	-5.90915e-07	-2.21337e-07
8922	1.83656	-4.15531e-07	9.18354e-08
8928	1.83779	2.63708e-07	4.02249e-07
8934	1.83903	8.58799e-07	9.95473e-08
8940	1.84026	-1.62897e-07	-7.25746e-07
8946	1.8415	-5.07253e-07	6.71387e-07
8952	1.84273	-5.60989e-07	5.09866e-08
8958	1.84397	1.95021e-08	6.99463e-07
8964	1.8452	4.60133e-07	-8.17658e-07
8970	1.84644	7.4525e-07	-8.78235e-07
8976	1.84767	7.92866e-07	4.04164e-07
8982	1.84891	5.08791e-07	-2.57645e-07
8988	1.85014	-6.24217e-07	2.16754e-07
8994	1.85138	8.4163e-07	-4.07649e-07
9000	1.85261	-4.76676e-07	7.5328e-07
9006	1.85385	4.96183e-07	-6.09164e-07
9012	1.85508	5.5755e-07	6.08786e-07
9018	1.85632	-5.82558e-07	2.14142e-07
9024	1.85755	-5.57551e-08	-6.61053e-07
9030	1.85879	-6.51823e-07	-5.11348e-07
9036	1.86002	-4.83178e-08	2.80558e-07
9042	1.86126	1.24326e-08	2.10518e-08
9048	1.86249	-5.88298e-07	-1.14957e-06
9054	1.86373	4.92739e-07	-6.52968e-08
9060	1.86497	9.01819e-07	-7.19716e-07
9066	1.8662	-4.29018e-07	-1.37709e-07
9072	1.86744	-4.47858e-07	1.56663e-07
9078	1.86867	-5.17244e-07	6.49703e-07
9084	1.86991	9.78642e-07	-6.45373e-08
9090	1.87114	-8.85426e-07	-4.94555e-07
9096	1.87238	-3.16157e-07	-3.78067e-07
9102	1.87361	2.99272e-07	-4.64522e-07
9108	1.87485	-6.93515e-07	-6.52371e-07
9114	1.87608	3.9705e-07	-6.11296e-08
9120	1.87732	-3.93677e-07	-2.03156e-07
9126	1.87855	2.61583e-07	5.26369e-07
9132	1.87979	2.84545e-07	4.99145e-07
9138	1.88102	-9.63113e-09	-1.24162e-07
9144	1.88226	1.11466e-08	-5.80589e-07
9150	1.88349	-2.09562e-08	3.7296e-08
9156	1.88473	1.56335e-08	2.39381e-07
9162	1.88596	-1.96852e-07	5.78801e-07
9168	1.8872	-1.60383e-08	2.87325e-07
9174	1.88843	9.72182e-08	5.48175e-07
9180	1.88967	-2.15799e-07	-4.85363e-08
9186	1.8909	-4.5373e-07	-1.41727e-07
9192	1.89214	6.28131e-08	-8.90627e-07
9198	1.89337	-9.87419e-07	-3.42042e-07
9204	1.89461	4.64188e-07	-2.37473e-07
9210	1.89584	-3.59492e-07	2.71532e-07
9216	1.89708	7.65044e-07	-1.31178e-07
9222	1.89831	4.25107e-08	-6.28712e-07
9228	1.89955	-5.51144e-07	-3.97542e-07
9234	1.90078	6.35142e-07	-2.78424e-07
9240	1.90202	-2.98155e-07	-4.97897e-08
9246	1.90325	-5.23483e-07	6.94736e-08
9252	1.90449	-1.95897e-07	-7.50346e-07
9258	1.90572	-4.71682e-07	1.67498e-07
9264	1.90696	7.59976e-07	3.78396e-07
9270	1.90819	-2.43887e-07	4.45376e-08
9276	1.90943	2.71728e-07	8.7063e-08
9282	1.91066	-2.80965e-07	-7.34938e-09
9288	1.9119	2.18974e-08	-7.3786e-08
9294	1.91313	-7.2346e-08	4.37604e-08
9300	1.91437	-7.79047e-08	8.25247e-09
9306	1.9156	-2.38241e-07	-5.67218e-08
9312	1.91684	2.96546e-07	-4.0643e-07
9318	1.91807	2.93069e-07	-4.56065e-08
9324	1.91931	3.86472e-07	5.1669e-07
9330	1.92054	-1.43182e-07	-4.06156e-07
9336	1.92178	-2.80814e-07	1.70136e-07
9342	1.92301	-1.17303e-07	-2.71755e-07
9348	1.92425	-1.40085e-07	-7.75652e-08
9354	1.92548	-2.14791e-07	7.465e-09
9360	1.92672	3.83824e-08	-1.04393e-07
9366	1.92795	-9.65641e-08	1.3288e-07
9372	1.92919	-2.12328e-07	-2.40115e-08
9378	1.93042	-5.8543e-08	-1.03594e-07
9384	1.93166	1.92102e-08	1.28905e-07
9390	1.93289	-3.60973e-07	-1.81236e-07
9396	1.93413	1.84965e-08	-9.42194e-08
9402	1.93536	7.65418e-08	-9.63264e-08
9408	1.9366	-2.61423e-08	2.43025e-07
9414	1.93783	-3.3104e-07	2.16997e-07
9420	1.93907	-2.63795e-08	-1.17922e-07
9426	1.9403	-7.17185e-08	-1.05972e-07
9432	1.94154	7.79719e-10	-1.38309e-07
9438	1.94277	-7.6157e-08	1.16174e-07
9444	1.94401	6.12361e-08	2.04593e-07
9450	1.94524	-4.57637e-08	2.57562e-08
9456	1.94648	-1.62467e-07	2.57298e-07
9462	1.94772	3.91067e-07	-1.9817e-07
9468	1.94895	-3.82892e-07	7.93082e-08
9474	1.95019	1.76802e-07	4.47534e-08
9480	1.95142	-2.14785e-07	-1.8121e-07
9486	1.95266	-7.75912e-08	2.37848e-07
9492	1.95389	5.5915e-08	-2.49998e-07
9498	1.95513	-6.83318e-08	2.85281e-08
9504	1.95636	1.41863e-07	-1.10717e-07
9510	1.9576	-1.57975e-07	4.92021e-08
9516	1.95883	3.08201e-07	1.96282e-07
9522	1.96007	-3.40632e-08	-7.9044e-08
9528	1.9613	-1.58532e-07	-1.42587e-07
9534	1.96254	7.14051e-08	-8.90176e-08
9540	1.96377	1.18345e-07	-3.32652e-07
9546	1.96501	-1.32192e-07	-1.38302e-07
9552	1.96624	1.86772e-07	-7.19347e-08
9558	1.96748	-1.61409e-08	6.14322e-09
9564	1.96871	2.22482e-07	1.39471e-07
9570	1.96995	6.09353e-09	1.89659e-07
9576	1.97118	8.49963e-08	6.70133e-08
9582	1.97242	1.62003e-07	7.69219e-08
9588	1.97365	-3.34867e-07	-1.30328e-07
9594	1.97489	1.8617e-07	1.55074e-07
9600	1.97612	-2.85751e-07	-1.74444e-07
9606	1.97736	2.3733e-07	3.02196e-07
9612	1.97859	1.44414e-07	-2.15431e-07
9618	1.97983	-1.92293e-08	2.46499e-07
9624	1.98106	1.88679e-07	-1.92641e-08
9630	1.9823	-2.87483e-07	-9.02756e-08
9636	1.98353	1.38493e-07	-2.39417e-08
9642	1.98477	-1.73762e-07	-1.7611e-07
9648	1.986	-1.30387e-07	4.43177e-07
9654	1.98724	3.85706e-07	-4.17646e-08
9660	1.98847	-1.29679e-07	-6.99673e-08
9666	1.98971	6.07965e-08	3.1794e-07
9672	1.99094	1.44199e-08	-1.22867e-07
9678	1.99218	-2.34428e-07	3.17014e-08
9684	1.99341	1.42606e-08	3.1598e-07
9690	1.99465	-3.86597e-08	-1.38884e-07
9696	1.99588	-8.14042e-08	2.76527e-07
9702	1.99712	4.58138e-08	-1.52046e-08
9708	1.99835	-2.52003e-07	3.52475e-07
9714	1.99959	1.1365e-07	1.26228e-07
9720	2.00082	-1.05307e-07	2.41406e-08
9726	2.00206	5.40152e-07	1.6116e-07
9732	2.00329	3.89647e-08	-1.84522e-07
9738	2.00453	2.67256e-11	-6.21967e-08
9744	2.00576	9.55822e-08	-3.13276e-07
9750	2.007	-1.57224e-07	3.39604e-08
9756	2.00823	2.08082e-07	2.78856e-08
9762	2.00947	1.0789e-07	-8.38509e-08
9768	2.0107	-2.55266e-07	-1.43232e-07
9774	2.01194	-1.69108e-07	-3.46456e-08
9780	2.01317	2.13741e-07	-4.72439e-09
9786	2.01441	-1.61117e-07	4.07959e-07
9792	2.01564	6.17656e-08	-1.57602e-07
9798	2.01688	-3.63644e-07	-3.1637e-07
9804	2.01811	1.69704e-07	1.48683e-07
9810	2.01935	-2.765e-07	-2.52983e-07
9816	2.02058	7.89019e-08	8.06961e-08
9822	2.02182	1.6899e-07	-1.95457e-07
9828	2.02305	-2.32607e-07	3.3484e-08
9834	2.02429	2.98404e-07	-8.36518e-08
9840	2.02552	-3.5876e-07	-1.61654e-07
9846	2.02676	-1.58099e-07	-7.72575e-08
9852	2.028	1.7743e-07	-6.37816e-08
9858	2.02923	6.76284e-08	-4.16589e-08
9864	2.03047	2.19875e-07	3.05701e-07
9870	2.0317	7.72533e-08	1.10361e-07
9876	2.03294	-9.79053e-08	-2.66901e-07
9882	2.03417	2.73042e-07	-7.02556e-08
9888	2.03541	-1.79905e-07	1.78845e-07
9894	2.03664	-1.46948e-07	3.05277e-08
9900	2.03788	-1.19316e-07	1.83641e-08
9906	2.03911	-1.57263e-07	-1.9378e-07
9912	2.04035	1.83801e-07	1.402e-07
9918	2.04158	-4.86744e-07	1.04617e-07
9924	2.04282	1.6654e-07	1.54728e-07
9930	2.04405	-1.0079e-07	-5.67255e-07
9936	2.04529	-1.12256e-07	-2.09107e-09
9942	2.04652	1.66319e-08	-2.61922e-07
9948	2.04776	-5.24671e-08	3.30362e-09
9954	2.04899	4.22927e-07	2.12897e-07
9960	2.05023	-1.95885e-08	-2.51769e-07
9966	2.05146	-1.56933e-07	8.02756e-08
9972	2.0527	-1.0483e-07	2.98825e-08
9978	2.05393	1.38447e-08	1.75261e-07
9984	2.05517	1.07954e-08	7.17771e-08
9990	2.0564	-3.36333e-07	-2.05657e-07
9996	2.05764	-2.28549e-07	-2.95773e-07
10002	2.05887	-1.01928e-07	-2.54414e-07
10008	2.06011	-4.09505e-07	-1.0756e-07
10014	2.06134	-2.76492e-07	5.97912e-09
10020	2.06258	-1.44044e-07	-2.58887e-07
10026	2.06381	-2.20999e-07	6.83882e-09
10032	2.06505	3.82732e-07	-1.40709e-07
10038	2.06628	-8.32796e-08	1.46688e-07
10044	2.06752	-6.04047e-08	-7.7206e-08
10050	2.06875	1.73084e-07	-1.45212e-07
10056	2.06999	8.67105e-08	-2.54879e-07
10062	2.07122	-7.82845e-08	1.70666e-08
10068	2.07246	-1.86647e-07	1.32549e-07
10074	2.07369	6.12218e-08	-1.33664e-09
10080	2.07493	-2.12057e-07	2.83679e-07
10086	2.07616	4.30963e-07	-2.12208e-07
10092	2.0774	-8.1287e-08	-5.33728e-07
10098	2.07863	-1.64062e-07	2.52599e-07
10104	2.07987	3.33361e-07	1.71804e-09
10110	2.0811	6.06244e-08	-3.94332e-07
10116	2.08234	5.09983e-07	1.64104e-09
10122	2.08357	-8.38855e-08	3.64207e-07
10128	2.08481	4.28313e-08	-3.04507e-07
10134	2.08604	2.07718e-07	4.07659e-07
10140	2.08728	-2.70516e-07	-2.08715e-07
10146	2.08851	-2.57315e-07	2.36503e-07
10152	2.08975	2.38037e-07	3.93565e-07
10158	2.09098	-4.95107e-07	-2.83576e-07
10164	2.09222	4.013e-07	5.7076e-07
10170	2.09345	3.86989e-07	-7.72323e-07
10176	2.09469	3.73414e-08	1.68978e-07
10182	2.09592	1.08057e-07	-1.02724e-07
10188	2.09716	8.97741e-08	3.15192e-07
10194	2.09839	3.13306e-07	-2.10678e-07
10200	2.09963	-1.92908e-07	2.35402e-07
10206	2.10086	5.26353e-07	-2.87642e-07
10212	2.1021	1.32898e-07	8.50394e-08
10218	2.10333	3.66476e-07	-2.06858e-07
10224	2.10457	4.02323e-07	9.67154e-08
10230	2.1058	-4.79951e-08	-2.59751e-07
10236	2.10704	-1.57554e-07	-1.97326e-07
10242	2.10828	-7.30283e-07	-1.1066e-07
10248	2.10951	-6.52571e-07	-2.82963e-07
10254	2.11075	-1.23921e-07	-3.65306e-07
10260	2.11198	5.66411e-07	-8.4489e-08
10266	2.11322	3.51029e-08	-2.08622e-07
10272	2.11445	1.91053e-07	6.0106e-08
10278	2.11569	2.69133e-07	8.07435e-08
10284	2.11692	2.8316e-07	2.15762e-07
10290	2.11816	-5.72548e-07	-7.97858e-08
10296	2.11939	1.67045e-08	3.92499e-07
10302	2.12063	2.20882e-08	4.71905e-07
10308	2.12186	-2.28857e-08	8.88393e-07
10314	2.1231	1.35489e-07	-5.43149e-07
10320	2.12433	-2.39013e-07	-5.85148e-07
10326	2.12557	-5.79207e-07	1.53593e-07
10332	2.1268	3.87031e-07	-2.27484e-07
10338	2.12804	-1.49253e-08	-1.21511e-07
10344	2.12927	1.15866e-06	-2.17398e-07
10350	2.13051	-7.0759e-07	6.01728e-07
10356	2.13174	-1.67109e-07	-4.67673e-08
10362	2.13298	-4.13373e-07	4.66236e-07
10368	2.13421	-1.04505e-06	9.22157e-09
10374	2.13545	2.79619e-07	3.10308e-07
10380	2.13668	-3.08852e-07	-2.97118e-07
10386	2.13792	-2.56764e-07	-9.16802e-07
10392	2.13915	-1.1203e-07	4.63797e-08
10398	2.14039	-4.82276e-07	-1.30374e-07
10404	2.14162	-3.576e-07	-1.174e-06
10410	2.14286	-1.79431e-07	-3.49125e-07
10416	2.14409	-7.42962e-07	6.10819e-07
10422	2.14533	7.37962e-07	-3.51273e-07
10428	2.14656	5.53897e-07	5.98206e-07
10434	2.1478	1.02959e-06	2.46881e-07
10440	2.14903	6.12667e-07	-1.07654e-08
10446	2.15027	-3.97261e-07	6.1922e-07
10452	2.1515	1.01004e-06	1.82078e-07
10458	2.15274	-3.79042e-07	1.59435e-07
10464	2.15397	6.43267e-07	7.47149e-07
10470	2.15521	2.00005e-07	8.59359e-08
10476	2.15644	7.02031e-08	8.16441e-08
10482	2.15768	-8.83917e-07	4.27957e-07
10488	2.15891	-5.62607e-07	4.58253e-07
10494	2.16015	-2.15642e-07	-3.55951e-07
10500	2.16138	6.96176e-07	-1.19903e-06
10506	2.16262	-6.05127e-07	3.10147e-07
10512	2.16385	-2.57189e-09	-1.89275e-07
10518	2.16509	3.77296e-07	-5.3374e-07
10524	2.16632	-2.25402e-08	1.22663e-06
10530	2.16756	2.50485e-08	1.92888e-07
10536	2.16879	1.21188e-06	-7.35405e-08
10542	2.17003	-5.05983e-07	5.41468e-07
10548	2.17126	1.08868e-06	6.40929e-08
10554	2.1725	-2.0462e-07	7.88178e-07
10560	2.17373	-1.14816e-06	-6.42522e-07
10566	2.17497	-7.2987e-07	9.37859e-07
10572	2.1762	-5.7905e-07	-6.77862e-07
10578	2.17744	-7.54247e-07	-1.01534e-07
10584	2.17867	-4.52562e-07	-1.46544e-06
10590	2.17991	3.04496e-07	-3.62335e-08
10596	2.18114	-9.85063e-07	5.85402e-08
10602	2.18238	8.79079e-07	-2.86024e-07
10608	2.18361	-5.29799e-07	-4.02703e-07
10614	2.18485	2.35883e-07	-2.94544e-07
10620	2.18608	-6.68091e-07	-3.25056e-07
10626	2.18732	-6.10597e-07	2.80529e-07
10632	2.18855	-3.48307e-07	1.5457e-07
10638	2.18979	-6.80881e-07	-9.68644e-07
10644	2.19103	-4.75502e-07	3.7766e-07
10650	2.19226	-9.93758e-07	-1.17932e-07
10656	2.1935	-2.55542e-07	-6.1328e-08
10662	2.19473	-2.9901e-07	-8.36634e-08
10668	2.19597	7.28033e-07	7.38036e-08
10674	2.1972	4.04983e-07	1.64142e-07
10680	2.19844	-3.00023e-07	-1.06195e-08
10686	2.19967	5.13544e-08	3.63766e-08
10692	2.20091	3.83534e-07	1.37531e-07
10698	2.20214	4.34882e-07	1.38334e-06
10704	2.20338	1.00192e-07	2.01955e-07
10710	2.20461	-4.60871e-07	-4.43342e-07
10716	2.20585	-1.26613e-06	2.18101e-08
10722	2.20708	-9.36653e-07	1.60691e-07
10728	2.20832	3.70304e-08	-9.69852e-08
10734	2.20955	5.16965e-07	-8.56092e-07
10740	2.21079	1.31975e-06	-4.14091e-07
10746	2.21202	3.94385e-07	2.82197e-07
10752	2.21326	3.14056e-07	2.99296e-07
10758	2.21449	4.93477e-07	-6.91846e-07
10764	2.21573	6.58286e-07	1.48815e-07
10770	2.21696	-3.2107e-08	1.54854e-07
10776	2.2182	-7.62415e-07	-9.44627e-07
10782	2.21943	5.97482e-07	5.46651e-07
10788	2.22067	7.8026e-07	-3.46448e-08
10794	2.2219	-1.00469e-06	1.65173e-07
10800	2.22314	-5.161e-08	3.1466e-07
10806	2.22437	-7.07252e-07	-5.87877e-07
10812	2.22561	7.36347e-07	-1.27325e-06
10818	2.22684	-4.13648e-07	7.93555e-07
10824	2.22808	-5.46836e-07	-6.22848e-07
10830	2.22931	-7.84502e-07	3.32307e-07
10836	2.23055	1.06584e-06	7.07789e-07
10842	2.23178	-5.66431e-07	-5.39573e-08
10848	2.23302	7.55726e-07	4.13961e-07
10854	2.23425	-1.06985e-06	1.79669e-07
10860	2.23549	-2.15404e-07	-4.63794e-08
10866	2.23672	-1.49671e-07	-4.07574e-07
10872	2.23796	5.12944e-07	5.11193e-07
10878	2.23919	-8.68269e-07	-1.03225e-06
10884	2.24043	4.45455e-08	-1.66301e-07
10890	2.24166	-3.9793e-07	8.33584e-07
10896	2.2429	6.32973e-07	3.72129e-07
10902	2.24413	-4.22002e-07	-1.50422e-06
10908	2.24537	5.68353e-07	6.10121e-07
10914	2.2466	-8.99575e-07	-2.41475e-07
10920	2.24784	-4.53605e-07	-1.30416e-07
10926	2.24907	8.56384e-07	1.46326e-06
10932	2.25031	-2.18403e-07	1.03844e-06
10938	2.25154	3.0103e-07	2.96004e-07
10944	2.25278	9.35197e-07	-9.19975e-07
10950	2.25401	8.9981e-07	-3.12183e-07
10956	2.25525	8.15832e-07	4.27225e-07
10962	2.25648	-1.41011e-07	5.4832e-07
10968	2.25772	1.09162e-06	4.39092e-08
10974	2.25895	2.81152e-07	-3.93727e-07
10980	2.26019	3.94034e-07	-1.05844e-06
10986	2.26142	1.12088e-07	2.88156e-07
10992	2.26266	7.45066e-09	7.3804e-09
10998	2.26389	-8.16094e-07	1.26484e-06
11004	2.26513	8.28803e-07	2.22582e-07
11010	2.26636	-2.30263e-07	4.26826e-08
11016	2.2676	-9.3351e-08	3.58726e-07
11022	2.26883	1.49249e-06	-3.08274e-07
11028	2.27007	1.10813e-06	4.55564e-07
11034	2.27131	-1.73707e-07	5.20698e-07
11040	2.27254	5.20028e-08	7.32483e-07
11046	2.27378	1.0132e-06	4.72263e-07
11052	2.27501	1.21089e-07	-3.41905e-07
11058	2.27625	5.33973e-07	-1.62683e-07
11064	2.27748	-6.09051e-07	2.94927e-07
11070	2.27872	3.6441e-07	-7.61009e-08
11076	2.27995	-2.73263e-07	8.377e-07
11082	2.28119	1.18546e-06	6.04097e-08
11088	2.28242	-1.17173e-07	-7.34812e-08
11094	2.28366	3.7689e-07	3.37092e-07
11100	2.28489	-2.92867e-07	-1.92472e-07
11106	2.28613	-4.3961e-07	3.69498e-09
11112	2.28736	-7.12667e-07	-3.58659e-07
11118	2.2886	-5.81749e-07	-2.0714e-07
11124	2.28983	-2.6484e-07	-1.52774e-07
11130	2.29107	-2.35593e-07	-6.88529e-07
11136	2.2923	7.89504e-07	5.43551e-07
11142	2.29354	1.68342e-07	-7.6458e-08
11148	2.29477	7.28464e-08	-1.36852e-07
11154	2.29601	2.4475e-07	5.41941e-07
11160	2.29724	1.91114e-08	-4.74557e-08
11166	2.29848	1.74235e-07	-6.25029e-07
11172	2.29971	-5.51891e-07	2.50765e-07
11178	2.30095	-9.77657e-07	-1.36085e-07
11184	2.30218	2.36566e-07	1.78075e-07
11190	2.30342	8.57684e-07	3.80202e-07
11196	2.30465	7.22764e-11	-4.45088e-07
11202	2.30589	8.6778e-07	-4.62115e-07
11208	2.30712	-6.01541e-07	-2.1297e-07
11214	2.30836	1.05257e-06	2.86824e-07
11220	2.30959	1.14333e-07	1.87424e-07
11226	2.31083	-9.01101e-07	-6.6723e-07
11232	2.31206	8.09679e-08	-5.01072e-07
11238	2.3133	-2.69791e-07	-3.07217e-07
11244	2.31453	3.93535e-07	6.45994e-07
11250	2.31577	-7.37592e-07	-5.98339e-07
11256	2.317	-6.46363e-07	2.41666e-10
11262	2.31824	1.49262e-07	-8.09629e-07
11268	2.31947	7.79984e-07	-7.92586e-07
11274	2.32071	-4.34425e-07	9.54933e-07
11280	2.32194	-7.12681e-10	-2.2375e-07
11286	2.32318	-3.99542e-07	3.88855e-08
11292	2.32441	-1.56221e-07	4.20899e-07
11298	2.32565	2.83193e-07	-2.93035e-07
11304	2.32688	4.69492e-08	-5.26163e-08
11310	2.32812	-8.62005e-07	-2.03e-07
11316	2.32935	-1.33337e-07	-5.26247e-07
11322	2.33059	-4.33467e-07	-2.40382e-08
11328	2.33182	-3.73823e-07	-2.46354e-07
11334	2.33306	-2.46559e-07	5.11363e-07
11340	2.33429	-5.17718e-07	8.51828e-07
11346	2.33553	3.01909e-07	4.01175e-07
11352	2.33676	7.19348e-07	-3.92402e-07
11358	2.338	-5.80624e-07	5.34395e-07
11364	2.33923	-1.08459e-07	-6.31893e-07
11370	2.34047	-3.55264e-07	7.94632e-07
11376	2.3417	6.43339e-08	3.41861e-07
11382	2.34294	-2.6799e-07	-4.88442e-07
11388	2.34417	4.03754e-07	3.90115e-07
11394	2.34541	4.81476e-07	-1.47771e-07
11400	2.34664	-2.93742e-07	8.0462e-08
11406	2.34788	-2.29339e-07	-1.06502e-07
11412	2.34911	2.16666e-07	1.14043e-07
11418	2.35035	-6.05719e-07	1.22122e-07
11424	2.35159	3.81121e-07	-2.17892e-07
11430	2.35282	-1.98655e-07	-9.47528e-07
11436	2.35406	1.27751e-07	3.59023e-07
11442	2.35529	2.85932e-07	-6.12646e-07
11448	2.35653	-4.39689e-07	3.70157e-07
11454	2.35776	1.62091e-07	6.28311e-08
11460	2.359	1.11999e-07	-3.9815e-07
11466	2.36023	1.41891e-07	-1.58977e-07
11472	2.36147	-6.52465e-08	-3.17597e-07
11478	2.3627	-4.56149e-07	-3.22359e-07
11484	2.36394	-1.61408e-07	-6.89888e-07
11490	2.36517	1.07504e-07	2.85262e-07
11496	2.36641	3.40204e-08	-2.24158e-09
11502	2.36764	1.66012e-07	-3.1351e-07
11508	2.36888	-1.1312e-07	1.3581e-07
11514	2.37011	-6.78711e-07	-2.19933e-08
11520	2.37135	-3.83237e-07	3.42071e-07
11526	2.37258	1.78285e-07	2.67435e-07
11532	2.37382	-7.11338e-08	-3.94892e-07
11538	2.37505	-9.2227e-08	-2.27264e-07
11544	2.37629	3.35622e-07	1.02315e-07
11550	2.37752	3.53892e-07	-2.59961e-07
11556	2.37876	-1.46231e-07	1.07721e-07
11562	2.37999	-4.50355e-07	-6.10072e-07
11568	2.38123	-3.96365e-08	-2.91698e-07
11574	2.38246	2.93212e-07	2.42606e-07
11580	2.3837	5.83859e-08	-2.05001e-07
11586	2.38493	-1.28461e-07	-4.19016e-07
11592	2.38617	-1.92218e-07	2.2475e-07
11598	2.3874	-4.77699e-07	2.63697e-07
11604	2.38864	-1.41963e-07	3.46771e-08
11610	2.38987	-1.00049e-07	-1.07312e-07
11616	2.39111	-9.24245e-08	-8.6689e-08
11622	2.39234	1.05967e-07	2.94375e-08
11628	2.39358	-5.52599e-07	1.99863e-07
11634	2.39481	-4.31916e-08	4.51096e-08
11640	2.39605	-1.82746e-07	-3.10626e-07
11646	2.39728	-1.84677e-07	7.04795e-07
11652	2.39852	3.13182e-07	-4.47291e-08
11658	2.39975	-7.65914e-08	-9.79455e-08
11664	2.40099	4.48271e-07	-2.31627e-07
11670	2.40222	-1.98281e-07	9.42989e-08
11676	2.40346	-1.00084e-07	5.98985e-08
11682	2.40469	1.09039e-07	-1.10761e-08
11688	2.40593	7.45346e-08	-6.79641e-08
11694	2.40716	1.41541e-07	-2.15183e-08
11700	2.4084	-8.08899e-08	-2.5172e-07
11706	2.40963	1.12738e-07	-1.10152e-07
11712	2.41087	-1.09149e-07	-3.32719e-07
11718	2.4121	-1.32163e-07	-9.26188e-08
11724	2.41334	5.33718e-07	3.591e-07
11730	2.41457	-1.71343e-07	-3.57545e-07
11736	2.41581	-1.47027e-07	6.48952e-08
11742	2.41704	2.47163e-08	-3.61964e-07
11748	2.41828	-1.36396e-07	-6.06846e-08
11754	2.41951	8.17372e-09	1.06958e-07
11760	2.42075	-4.43478e-07	1.72518e-08
11766	2.42198	-3.59031e-07	1.62716e-07
11772	2.42322	2.26822e-07	7.47751e-08
11778	2.42445	-1.18088e-07	1.56698e-07
11784	2.42569	1.78684e-07	-1.23121e-07
11790	2.42692	-1.91488e-07	-3.4748e-08
11796	2.42816	4.14609e-08	7.33289e-09
11802	2.42939	7.3786e-09	-3.91242e-07
11808	2.43063	9.73935e-08	1.75741e-07
11814	2.43186	7.86772e-08	2.13634e-07
11820	2.4331	-2.75738e-07	-2.93892e-08
11826	2.43434	-1.91078e-07	2.91819e-07
11832	2.43557	-1.26472e-08	2.9136e-08
11838	2.43681	-2.72496e-07	8.77922e-08
11844	2.43804	1.6777e-07	3.78089e-07
11850	2.43928	-3.56282e-07	2.51452e-08
11856	2.44051	-6.83446e-08	2.87942e-08
11862	2.44175	1.11816e-07	-1.08027e-07
11868	2.44298	-3.06714e-07	3.16427e-07
11874	2.44422	2.33592e-07	1.71682e-07
11880	2.44545	-1.97695e-07	9.9202e-08
11886	2.44669	4.39533e-07	-1.0098e-07
11892	2.44792	9.65982e-08	-2.00763e-07
11898	2.44916	-3.92245e-07	2.17965e-07
11904	2.45039	-1.23746e-07	-7.00586e-08
11910	2.45163	7.07566e-08	8.23362e-08
11916	2.45286	-4.16311e-08	-3.09684e-08
11922	2.4541	1.56913e-07	-1.46541e-07
11928	2.45533	1.2226e-08	-1.43781e-08
11934	2.45657	2.54496e-08	3.77085e-08
11940	2.4578	1.64187e-07	-3.60823e-09
11946	2.45904	1.37599e-07	1.57569e-07
11952	2.46027	-1.02356e-07	-1.10815e-07
11958	2.46151	-1.21428e-07	2.14065e-07
11964	2.46274	-8.19576e-08	2.66674e-07
11970	2.46398	-3.0303e-08	-1.6298e-07
11976	2.46521	-1.02913e-07	3.31302e-07
11982	2.46645	6.6669e-08	-1.98348e-07
11988	2.46768	-2.234e-07	8.57676e-08
[truncated: 3,463 more rows]

## Sheet: ChirPine processed spectrum
Chemical Shift (ppm)	Signal Intensity (a.u.)
134	-0.00675178
134.008	-0.00144519
134.017	-0.0079242
134.025	-0.00307962
134.033	-0.0189361
134.041	0.00213294
134.05	1.20548e-05
134.058	-0.00817089
134.066	0.00659246
134.074	0.0093757
134.083	-0.0160756
134.091	-0.00762725
134.099	-0.00769142
134.107	-0.00939903
134.116	0.00829475
134.124	-0.00193826
134.132	-0.00264515
134.14	-0.0200386
134.149	0.00635418
134.157	-0.0123926
134.165	0.000599326
134.173	0.00277377
134.182	0.0136066
134.19	-0.0130882
134.198	-0.0301951
134.206	0.0018385
134.215	0.0180051
134.223	0.0123895
134.231	0.00209659
134.239	-0.00491636
134.248	0.00807123
134.256	-0.00973546
134.264	0.00476358
134.272	0.0050547
134.281	0.0106021
134.289	0.0275966
134.297	0.00392416
134.305	-0.00508964
134.314	-0.000255743
134.322	-0.0176908
134.33	-0.00694713
134.338	-0.00409282
134.347	-0.00524088
134.355	0.00152355
134.363	-0.0082242
134.371	0.0112103
134.38	2.07197e-06
134.388	-9.3001e-05
134.396	-0.00327894
134.404	0.00155191
134.413	0.00825099
134.421	-0.00867129
134.429	-0.00658114
134.437	-0.00303722
134.446	-0.0134586
134.454	-0.00819248
134.462	-0.00476205
134.47	0.00874414
134.479	0.00262599
134.487	0.00193648
134.495	0.00850986
134.504	-0.00137239
134.512	0.00390665
134.52	-0.00102924
134.528	0.00265804
134.537	-0.00582109
134.545	-0.0243787
134.553	-0.00132902
134.561	0.0142473
134.57	0.00929056
134.578	0.00969436
134.586	0.0124183
134.594	0.000966558
134.603	0.00208457
134.611	-0.00602237
134.619	-0.0029489
134.627	0.00644681
134.636	0.0124307
134.644	-0.000866832
134.652	-0.00379634
134.66	0.00094235
134.669	0.00724817
134.677	-0.0128191
134.685	-0.0208544
134.693	-0.00278173
134.702	-0.00871092
134.71	-0.000623963
134.718	0.00416656
134.726	0.00256633
134.735	0.0233921
134.743	0.0142689
134.751	0.0165611
134.759	0.0228133
134.768	0.00877933
134.776	0.0347397
134.784	0.0284389
134.792	0.0414769
134.801	0.0304127
134.809	0.0327854
134.817	0.0645656
134.825	0.0691134
134.834	0.0662017
134.842	0.0773022
134.85	0.108906
134.858	0.0982366
134.867	0.139788
134.875	0.128236
134.883	0.158033
134.891	0.163145
134.9	0.187445
134.908	0.19096
134.916	0.209556
134.924	0.225946
134.933	0.229209
134.941	0.259441
134.949	0.258585
134.957	0.271783
134.966	0.27295
134.974	0.264396
134.982	0.293396
134.99	0.322774
134.999	0.307823
135.007	0.299073
135.015	0.293899
135.024	0.292046
135.032	0.290711
135.04	0.265105
135.048	0.278147
135.057	0.262855
135.065	0.250397
135.073	0.234152
135.081	0.215785
135.09	0.207641
135.098	0.191882
135.106	0.167418
135.114	0.150361
135.123	0.142578
135.131	0.142994
135.139	0.101674
135.147	0.0866737
135.156	0.0910869
135.164	0.0789021
135.172	0.0699783
135.18	0.0614464
135.189	0.0484409
135.197	0.0581192
135.205	0.0206049
135.213	0.0225216
135.222	0.0247118
135.23	0.00493598
135.238	0.0158564
135.246	0.0310373
135.255	0.0119374
135.263	0.01178
135.271	-0.00500234
135.279	-0.000108808
135.288	0.00103949
135.296	0.000588808
135.304	0.0157563
135.312	0.00785628
135.321	-0.0093593
135.329	0.00380757
135.337	0.00600206
135.345	0.012171
135.354	0.016382
135.362	-0.00972178
135.37	-0.00779133
135.378	-0.0123429
135.387	-0.00217034
135.395	0.00478661
135.403	0.00996184
135.411	-0.000696282
135.42	-0.00315361
135.428	0.0015492
135.436	-0.00832929
135.444	0.0209108
135.453	-0.016066
135.461	0.00185469
135.469	0.020241
135.477	7.13578e-05
135.486	-0.00189813
135.494	-0.00357295
135.502	-0.00180292
135.511	0.0137291
135.519	-0.0221182
135.527	0.0153346
135.535	-0.0142394
135.544	-0.00266641
135.552	-0.00429237
135.56	0.00588558
135.568	-0.0159812
135.577	0.00462174
135.585	0.0202431
135.593	-0.0136317
135.601	0.00189707
135.61	-0.00661982
135.618	0.00425887
135.626	0.000191479
135.634	-0.00641487
135.643	0.00487872
135.651	0.0180435
135.659	-0.00190904
135.667	0.00719758
135.676	-0.0129327
135.684	-0.00956436
135.692	0.00472406
135.7	0.0148412
135.709	0.00355613
135.717	-0.00313058
135.725	-7.08594e-06
135.733	-0.0125041
135.742	0.00604515
135.75	0.00882333
135.758	-0.0045209
135.766	-0.00470042
135.775	0.00265878
135.783	-0.0043672
135.791	-0.000661326
135.799	0.0209972
135.808	-0.00247026
135.816	-0.0035834
135.824	-0.00647542
135.832	0.00744192
135.841	-0.00181224
135.849	-0.00649373
135.857	0.013213
135.865	0.014196
135.874	-0.00600424
135.882	-0.0186654
135.89	0.0100751
135.898	-0.0068463
135.907	0.00790626
135.915	-0.019701
135.923	0.00892597
135.931	-0.0121117
135.94	0.00730764
135.948	0.000142731
135.956	-0.00953939
135.964	-0.00407036
135.973	0.00686318
135.981	0.00105894
135.989	0.00584413
135.997	0.0197644
136.006	-0.0156424
136.014	0.0161721
136.022	0.00104356
136.031	-0.00898784
136.039	-0.0133031
136.047	-0.0018912
136.055	0.0092165
136.064	-0.00127549
136.072	0.0151115
136.08	-0.0145118
136.088	-0.000120889
136.097	-0.0125239
136.105	0.00363632
136.113	0.00886887
136.121	-0.00420762
136.13	-0.0260421
136.138	0.00198948
136.146	0.00436739
136.154	0.00404295
136.163	0.0123578
136.171	-0.0107105
136.179	0.00680216
136.187	0.0119251
136.196	-0.0177859
136.204	0.00319652
136.212	-0.0050418
136.22	-0.000815227
136.229	0.00347676
136.237	-0.00487229
136.245	-0.00675708
136.253	0.000341524
136.262	-0.0108725
136.27	-0.0108583
136.278	0.00679373
136.286	-0.0114879
136.295	0.00666313
136.303	0.00462591
136.311	-0.0172581
136.319	-0.00677565
136.328	0.0119411
136.336	-0.00981166
136.344	-0.00464404
136.352	0.00462061
136.361	0.00783391
136.369	-0.00251539
136.377	-0.0059751
136.385	0.0142237
136.394	0.017389
136.402	0.00978858
136.41	0.000853181
136.418	-0.00808266
136.427	-0.00830444
136.435	0.00522514
136.443	0.00418398
136.451	0.014016
136.46	0.0065045
136.468	-0.0150308
136.476	0.0105195
136.484	-0.00998061
136.493	-0.00383971
136.501	0.002502
136.509	0.0199567
136.518	0.0310992
136.526	0.00606723
136.534	-0.00183197
136.542	0.00534506
136.551	0.00887655
136.559	-0.00320668
136.567	0.0179521
136.575	0.00230071
136.584	0.00497743
136.592	0.00665924
136.6	0.00421587
136.608	0.00838941
136.617	-0.00617253
136.625	-0.00558302
136.633	-0.0110015
136.641	0.00439501
136.65	0.00778937
136.658	0.00457773
136.666	0.0167449
136.674	-5.59602e-05
136.683	0.00668742
136.691	-0.010917
136.699	-0.003871
136.707	0.00695538
136.716	0.00849102
136.724	-0.00293967
136.732	-0.000715993
136.74	-0.0151787
136.749	-0.00357029
136.757	0.00890383
136.765	0.00575205
136.773	0.00500666
136.782	0.000497737
136.79	7.06316e-05
136.798	-0.00660321
136.806	0.00698828
136.815	0.00420973
136.823	0.00492019
136.831	-0.00526035
136.839	-0.0215334
136.848	0.0109715
136.856	-0.00478837
136.864	-0.00862776
136.872	0.00693479
136.881	-0.00392013
136.889	0.0105994
136.897	0.00617006
136.905	0.00683569
136.914	-0.0136596
136.922	0.0121194
136.93	0.00261251
136.938	-0.00369277
136.947	0.00143388
136.955	-0.0177624
136.963	0.00408653
136.971	-0.0102937
136.98	-0.0135267
136.988	-0.0152236
136.996	0.0111269
137.005	-0.00629263
137.013	0.0153373
137.021	-0.00535801
137.029	-0.0170736
137.038	-0.0111652
137.046	0.0123581
137.054	-0.00155898
137.062	-0.00548287
137.071	0.00160018
137.079	0.00501783
137.087	0.011174
137.095	0.014485
137.104	-0.00359769
137.112	-0.0132605
137.12	-0.00413465
137.128	0.00260281
137.137	-0.00963759
137.145	-0.00957151
137.153	0.00343788
137.161	-0.000486524
137.17	0.00032797
137.178	-0.00758495
137.186	-0.00230401
137.194	-0.00924233
137.203	0.00890198
137.211	0.0103525
137.219	-0.0184619
137.227	-0.00929511
137.236	-0.0149653
137.244	-0.00650024
137.252	-0.00083438
137.26	-0.0144965
137.269	-0.0092186
137.277	-0.0100396
137.285	0.00207267
137.293	0.000693445
137.302	-0.00721737
137.31	0.00176821
137.318	-0.00546679
137.326	-0.00271654
137.335	0.0167345
137.343	0.0134046
137.351	-0.0129958
137.359	0.00829741
137.368	0.00811411
137.376	-0.0114824
137.384	0.00818811
137.392	0.0153798
137.401	-0.0112247
137.409	-0.00917387
137.417	0.0101784
137.425	0.00271753
137.434	0.00551856
137.442	0.00341146
137.45	0.00391505
137.458	-0.013253
137.467	0.01049
137.475	0.0117198
137.483	-0.00226007
137.491	-0.000387195
137.5	-0.0152447
137.508	0.00523466
137.516	0.00584745
137.525	-0.000448351
137.533	0.0114793
137.541	-0.00302255
137.549	0.00607258
137.558	-0.00962886
137.566	0.000515188
137.574	-0.000757717
137.582	0.00353887
137.591	-0.00202964
137.599	0.000828318
137.607	0.010999
137.615	-0.000891821
137.624	-0.0116842
137.632	0.0229817
137.64	0.0206364
137.648	-0.00449697
137.657	0.0172329
137.665	0.00756308
137.673	0.0178735
137.681	0.0212573
137.69	0.019519
137.698	0.0180836
137.706	0.0236187
137.714	0.0265382
137.723	0.0331522
137.731	0.0471744
137.739	0.0476699
137.747	0.0692213
137.756	0.0854104
137.764	0.0733943
137.772	0.0907045
137.78	0.102803
137.789	0.112308
137.797	0.118305
137.805	0.134978
137.813	0.142291
137.822	0.134775
137.83	0.165139
137.838	0.174074
137.846	0.165627
137.855	0.180858
137.863	0.193554
137.871	0.189774
137.879	0.206547
137.888	0.22213
137.896	0.191976
137.904	0.186013
137.912	0.201493
137.921	0.202972
137.929	0.189475
137.937	0.201149
137.945	0.166969
137.954	0.18005
137.962	0.158989
137.97	0.173477
137.978	0.166904
137.987	0.129624
137.995	0.121874
138.003	0.125959
138.012	0.103537
138.02	0.097177
138.028	0.0883949
138.036	0.0598364
138.045	0.0702468
138.053	0.0553607
138.061	0.049764
138.069	0.0621612
138.078	0.028795
138.086	0.0437328
138.094	0.0276457
138.102	0.0230451
138.111	0.0296979
138.119	0.0216555
138.127	0.0208929
138.135	0.0222303
138.144	0.00698499
138.152	0.00227151
138.16	-0.00405617
138.168	-0.00279024
138.177	0.0338544
138.185	0.0159078
138.193	-0.0107842
138.201	-0.0110912
138.21	0.00647658
138.218	0.00675232
138.226	0.00646985
138.234	-0.00180261
138.243	-0.000689668
138.251	0.00370308
138.259	0.00117544
138.267	-0.0219585
138.276	-0.00212541
138.284	-0.00838792
138.292	0.00184369
138.3	0.0299186
138.309	0.0037221
138.317	-0.00310167
138.325	0.00924177
138.333	0.00484355
138.342	0.00421256
138.35	0.00607655
138.358	0.020571
138.366	-0.0113051
138.375	0.00473888
138.383	-0.00926209
138.391	0.00555628
138.399	-0.0091861
138.408	-0.00417316
138.416	-0.00295057
138.424	0.00975838
138.432	0.00918468
138.441	-0.0124571
138.449	0.000549398
138.457	-0.00709576
138.465	-0.012585
138.474	-0.00217016
138.482	-0.00308482
138.49	0.0242672
138.498	0.0043296
138.507	-0.0137762
138.515	-0.00564774
138.523	0.0102138
138.532	0.0208844
138.54	-0.0158598
138.548	-0.0187992
138.556	0.0187097
138.565	0.00389614
138.573	-0.00868293
138.581	0.00534629
138.589	-0.0263575
138.598	3.37551e-05
138.606	0.00327821
138.614	0.0092427
138.622	-0.010139
138.631	0.000856872
138.639	-0.00925425
138.647	0.00255384
138.655	-0.00895346
138.664	-0.00408101
138.672	-0.00995815
138.68	0.00651136
138.688	0.00858451
138.697	-0.00234621
138.705	0.00038238
138.713	-0.0144859
138.721	-0.00299677
138.73	-0.000502046
138.738	0.0262079
138.746	-0.0111197
138.754	0.0146418
138.763	0.00996859
138.771	0.00280636
138.779	0.0175862
138.787	0.00372105
138.796	0.00389159
138.804	-0.000531207
138.812	0.0122357
138.82	0.0109647
138.829	-0.00625677
138.837	-0.0131925
138.845	-0.00202981
138.853	-0.00800038
138.862	-0.000635245
138.87	0.0123744
138.878	-0.00457301
138.886	-0.000428228
138.895	0.000580236
138.903	0.00848432
138.911	-0.0224689
138.919	-0.00606696
138.928	0.0021129
138.936	0.0120009
138.944	-0.00491887
138.952	-0.0187653
138.961	0.0061975
138.969	-0.00635302
138.977	-0.0118957
138.985	-0.00624203
138.994	-0.00184308
139.002	-0.00604415
139.01	-0.0220507
139.019	0.00897806
139.027	0.0127597
139.035	0.00653137
139.043	-0.0113532
139.052	-0.00198059
139.06	-1.56781e-05
139.068	0.00605894
139.076	0.00678447
139.085	-0.00719884
139.093	0.00102062
139.101	0.00485268
139.109	0.0149459
139.118	0.00757848
139.126	0.00861949
139.134	0.00182759
139.142	0.0154382
139.151	0.00588318
139.159	-0.00623648
139.167	0.0171697
139.175	0.0110928
139.184	0.000929239
139.192	0.00214065
139.2	0.0118797
139.208	0.0160106
139.217	0.0163995
139.225	0.0212796
139.233	0.0397202
139.241	0.0389389
139.25	0.0367275
139.258	0.0520825
139.266	0.0416062
139.274	0.0667541
139.283	0.0934602
139.291	0.0876906
139.299	0.0979621
139.307	0.118683
139.316	0.135382
139.324	0.161891
139.332	0.19192
139.34	0.209873
139.349	0.254742
139.357	0.296499
139.365	0.313333
139.373	0.374328
139.382	0.402435
139.39	0.446901
139.398	0.469909
139.406	0.525038
139.415	0.545137
139.423	0.603488
139.431	0.633186
139.439	0.671617
139.448	0.686072
139.456	0.717169
139.464	0.756401
139.472	0.760802
139.481	0.789931
139.489	0.781498
139.497	0.808179
139.506	0.786464
139.514	0.797989
139.522	0.78711
139.53	0.75722
139.539	0.748619
139.547	0.719711
139.555	0.682214
139.563	0.64475
139.572	0.599769
139.58	0.585392
139.588	0.527306
139.596	0.504132
139.605	0.460516
139.613	0.430204
139.621	0.381435
139.629	0.343419
139.638	0.317871
139.646	0.279625
139.654	0.247273
139.662	0.218921
139.671	0.171371
139.679	0.169218
139.687	0.145116
139.695	0.10853
139.704	0.0982372
139.712	0.0844213
139.72	0.0696203
139.728	0.0623129
139.737	0.0629904
139.745	0.0507221
139.753	0.0193687
139.761	0.0324957
139.77	0.0343934
139.778	0.0207037
139.786	0.0242492
139.794	0.0306201
139.803	0.0184419
139.811	0.00886246
139.819	0.0153618
139.827	0.00520965
139.836	0.00309945
139.844	-0.0013533
139.852	0.0172554
139.86	-0.00697611
139.869	0.0162179
139.877	0.005656
139.885	-0.0135131
139.893	0.00402454
139.902	-0.0207496
139.91	0.00643441
139.918	0.00897973
139.926	-0.00583365
139.935	0.00129849
139.943	0.0195854
139.951	-0.00502714
139.959	-0.0105682
139.968	0.0148308
139.976	0.0196355
139.984	4.34311e-05
139.992	0.010119
140.001	0.0134176
140.009	-0.00742295
140.017	-0.00485182
140.026	0.0123096
140.034	0.0168507
140.042	0.00562914
140.05	-0.00879793
140.059	0.0198707
140.067	-0.00530962
140.075	-0.00335133
140.083	0.00342341
140.092	0.0155416
140.1	0.00853977
140.108	0.00414866
140.116	0.00463289
140.125	0.000435149
140.133	0.0055814
140.141	-0.0252956
140.149	-0.00296607
140.158	0.00241322
140.166	-0.0115101
140.174	0.00386323
140.182	-0.00204471
140.191	0.0175548
140.199	0.0157302
140.207	-0.00465806
140.215	-0.00150838
140.224	-0.000739476
140.232	-0.00451659
140.24	0.00195025
140.248	-0.00758282
140.257	-0.0113062
140.265	0.00622711
140.273	0.0062953
140.281	-0.00804316
140.29	0.00895355
140.298	-0.00631578
140.306	0.00253165
140.314	0.00820344
140.323	-0.000336126
140.331	0.00454741
140.339	-0.0051643
140.347	-0.00196467
140.356	-0.00205859
140.364	-0.00746578
140.372	-0.00176774
140.38	-0.0154862
140.389	-0.00491154
140.397	-0.00284875
140.405	-0.0025618
140.413	-0.00241497
140.422	-0.000617642
140.43	0.00479442
140.438	0.00874517
140.446	-0.00649765
140.455	-0.012032
140.463	-0.0104204
140.471	-0.00487203
140.479	-0.00351921
140.488	-0.00769996
140.496	-0.0129612
140.504	-0.00456121
140.513	0.00181427
140.521	0.00595029
140.529	-0.00557423
140.537	-0.00412998
140.546	-0.00926698
140.554	-0.000314392
140.562	-0.00848429
140.57	0.00573128
140.579	-0.0178587
140.587	-0.0035963
140.595	0.00301107
140.603	0.00183835
140.612	0.0269303
140.62	0.003498
140.628	-0.0100405
140.636	-0.000954642
140.645	-0.0177625
140.653	-0.000805997
140.661	-0.00833056
140.669	0.0091539
140.678	-0.0054954
140.686	-0.00116766
140.694	-0.00635558
140.702	0.0173885
140.711	-0.00321243
140.719	0.0183256
140.727	0.00814152
140.735	0.00482067
140.744	0.00368733
140.752	0.00393797
140.76	-0.0192767
140.768	-0.00278883
140.777	0.00845158
140.785	-0.000488972
140.793	-0.0140519
140.801	-0.000524045
140.81	0.0170411
140.818	0.0124689
140.826	-0.00062004
140.834	0.00951449
140.843	-0.00366507
140.851	-0.0170387
140.859	-0.00924466
140.867	0.0156289
140.876	-0.00273993
140.884	-0.00243384
140.892	-0.00299838
140.9	0.0190414
140.909	0.0162596
140.917	0.0221878
140.925	-0.00159045
140.933	0.00295624
140.942	-0.0151664
140.95	0.0147693
140.958	-0.0116778
140.966	0.00216776
140.975	-0.010973
140.983	-0.00588867
140.991	-0.00837262
140.999	-0.00607875
141.008	-0.00539123
141.016	-0.00548269
141.024	0.00833334
141.033	-0.0110486
141.041	0.00220541
141.049	0.0121796
141.057	-0.00513196
141.066	-0.00717919
141.074	-0.00230525
141.082	0.0117973
141.09	0.00194108
141.099	-0.00531214
141.107	0.00483877
141.115	-0.0110229
141.123	0.0068136
141.132	0.00408607
141.14	-0.00307808
141.148	-0.00838586
141.156	-0.00886681
141.165	0.00534817
141.173	0.0122898
141.181	-0.00637308
141.189	0.00458387
141.198	-0.0208703
141.206	-0.00584618
141.214	-0.000310589
141.222	-0.00909683
141.231	-0.00936506
141.239	-0.0066778
141.247	0.00292193
141.255	-0.00187329
141.264	-0.0223823
141.272	-0.021207
141.28	-0.00606865
141.288	0.00457687
141.297	-0.027475
141.305	-0.0049973
141.313	-0.00526248
141.321	0.0138834
141.33	-0.00385022
141.338	0.00382989
141.346	0.00141257
141.354	-0.0213057
141.363	0.00768207
141.371	0.00215397
141.379	0.00508269
141.387	0.0392624
141.396	-0.0208411
141.404	0.017247
141.412	-0.00287448
141.42	0.00287329
141.429	-0.000455122
141.437	-0.00424236
141.445	-0.00569833
141.453	0.00329509
141.462	-0.0151717
141.47	0.00750579
141.478	-0.00416194
141.486	-0.0113007
141.495	-0.00450013
141.503	0.0125715
141.511	-0.00535335
141.52	0.00358454
141.528	-0.00730956
141.536	0.00757922
141.544	0.00685508
141.553	0.0184861
141.561	-0.00175564
141.569	0.00668655
141.577	0.000980675
141.586	0.0129587
141.594	-0.00718832
141.602	0.00745005
141.61	-0.00194697
141.619	-0.000641882
141.627	0.000917525
141.635	0.0025224
141.643	-0.00116229
141.652	0.00214713
141.66	0.0157812
141.668	0.0098545
141.676	0.00869155
141.685	-0.0045554
141.693	-0.00889241
141.701	0.00955301
141.709	0.00876047
141.718	0.0147267
141.726	-0.00603981
141.734	-0.00229549
141.742	-0.0163948
141.751	-0.00392471
141.759	0.00996571
141.767	-0.00466495
141.775	0.0064048
141.784	-0.00190503
141.792	0.00324057
141.8	-0.0114769
141.808	0.000852094
141.817	-0.0299114
141.825	-0.00186896
141.833	-0.0163047
141.841	0.0120599
141.85	0.00777407
141.858	0.00466671
141.866	0.0152101
141.874	-0.00948917
141.883	0.0174736
141.891	0.00932192
141.899	-0.00236555
141.907	0.0113562
141.916	-0.0110629
141.924	-0.00824514
141.932	-0.0060859
141.94	-0.00528978
141.949	-0.0105656
141.957	0.0122308
141.965	-0.00258854
141.973	0.00352505
141.982	-0.00570351
141.99	-0.018206
141.998	0.00270057
142.007	-0.0191225
142.015	-0.00068634
142.023	-0.0136832
142.031	0.0198728
142.04	0.00911363
142.048	0.00105754
142.056	0.0126371
142.064	-0.00846316
142.073	0.00543479
142.081	0.0019981
142.089	0.0026402
142.097	0.0127235
142.106	0.00732492
142.114	0.00288724
142.122	-0.0165489
142.13	-0.00960046
142.139	-0.00122709
142.147	0.000933724
142.155	-0.011302
142.163	0.0241168
142.172	0.0151639
142.18	0.00602118
142.188	0.000720369
142.196	-0.00212209
142.205	-0.00951918
142.213	0.000774805
142.221	0.00257753
142.229	-0.0124176
142.238	0.00334176
142.246	-0.00155259
142.254	-0.0190781
142.262	-0.00860385
142.271	-0.00413606
142.279	0.0188769
142.287	0.00556553
142.295	-0.0133548
142.304	0.00486036
142.312	-0.015473
142.32	0.0108269
142.328	-0.00471125
142.337	-0.000936362
142.345	0.013258
142.353	-0.0128716
142.361	-0.0139712
142.37	-0.00583599
142.378	0.0103838
142.386	-0.0151935
142.394	-0.0283216
142.403	-0.00451159
142.411	0.00551741
142.419	0.0120026
142.427	-0.00463161
142.436	-0.00411427
142.444	0.011539
142.452	-0.0186974
142.46	-0.00388521
142.469	0.00190424
142.477	0.00449219
142.485	-0.00509807
142.493	0.00034441
142.502	-0.0248833
142.51	-0.00658248
142.518	0.00453509
142.527	-0.00982294
142.535	0.000589842
142.543	0.00446873
142.551	-0.00342549
142.56	0.00170464
142.568	-0.00962733
142.576	-0.00206611
142.584	0.00610216
142.593	0.00156973
142.601	-0.00586531
142.609	0.00224216
142.617	0.0071461
142.626	-0.0204994
142.634	0.0115907
142.642	-0.00336255
142.65	0.0042549
142.659	0.0119725
142.667	-0.0137167
142.675	-0.00709441
142.683	-0.00288549
142.692	-0.00783754
142.7	0.0173494
142.708	-0.00856772
142.716	-0.00555547
142.725	0.00204389
142.733	-0.0120215
142.741	-0.00395681
142.749	0.00317453
142.758	-0.0033286
142.766	-0.000933869
142.774	-0.00529332
142.782	-0.0151447
142.791	0.00321593
142.799	0.0175493
142.807	0.000184016
142.815	0.00225264
142.824	0.00692723
142.832	-0.0126933
142.84	0.0170251
142.848	0.00202329
142.857	0.0163186
142.865	-0.00733033
142.873	0.0181806
142.881	0.00775155
142.89	0.0055304
142.898	0.00234024
142.906	-0.00248529
142.914	0.0120053
142.923	0.0014036
142.931	-0.0196707
142.939	-0.0111719
142.947	-0.00185846
142.956	0.00309999
142.964	-0.000565885
142.972	0.0121897
142.98	-0.019511
142.989	0.00143588
142.997	-0.0181798
143.005	0.00759712
143.014	-0.000944587
143.022	0.0041961
143.03	-0.00863883
143.038	0.0127946
143.047	0.0104172
143.055	0.00583544
143.063	-0.00129517
143.071	0.00579857
143.08	-0.00706893
143.088	0.00855556
143.096	0.0164948
143.104	0.0107061
143.113	-0.00729602
143.121	0.00361417
143.129	-0.0129314
143.137	0.0057239
143.146	0.00450603
143.154	-0.0186982
143.162	-0.0116178
143.17	-0.00283139
143.179	-0.0030086
143.187	-0.0120948
143.195	0.00388979
143.203	0.00251474
143.212	-0.00194269
143.22	-0.00755792
143.228	0.0104871
143.236	0.0165541
143.245	-0.00483561
143.253	-0.00612167
143.261	0.00491208
143.269	-0.00358029
143.278	-0.00139397
143.286	0.00739653
143.294	-0.0190936
143.302	0.013183
143.311	0.000726805
143.319	-0.00411493
143.327	-0.000892342
143.335	-0.000375706
143.344	-0.017312
143.352	0.0149494
143.36	0.000413257
143.368	0.00443002
143.377	0.0095155
143.385	-0.0102116
143.393	0.00473472
143.401	-0.00267641
143.41	0.00846771
143.418	-0.0212723
143.426	-0.000990929
143.434	-0.00602818
143.443	0.00432267
143.451	0.0047005
143.459	-0.00707617
143.467	-0.0071216
143.476	-0.00110644
143.484	-0.00896609
143.492	0.00842034
143.501	-0.00369131
143.509	-0.0290687
143.517	-0.0037465
143.525	-0.0103829
143.534	-0.016309
143.542	-0.0123688
143.55	0.00110211
143.558	0.013298
143.567	0.00314848
143.575	-0.00604133
143.583	0.0045926
143.591	-0.00454372
143.6	-0.00688011
143.608	-0.0114522
143.616	-0.0173924
143.624	-0.00372698
143.633	0.00181462
143.641	-0.00065029
143.649	-0.00373613
143.657	-0.00889355
143.666	0.00682817
143.674	-0.0121919
143.682	0.00903792
143.69	-0.00836682
143.699	-0.00539419
143.707	-0.0119453
143.715	-0.00155795
143.723	0.0141105
143.732	0.0106128
143.74	0.0165707
143.748	0.0136047
143.756	-0.000751169
143.765	0.0092258
143.773	0.00736754
143.781	0.0315408
143.789	0.00980331
143.798	0.0347536
143.806	0.0393354
143.814	0.0538639
143.822	0.0372265
143.831	0.0548077
143.839	0.0774677
143.847	0.056034
143.855	0.0549839
143.864	0.0601792
143.872	0.0952117
143.88	0.0787411
143.888	0.103626
143.897	0.121676
143.905	0.129161
143.913	0.141485
143.921	0.149144
143.93	0.169017
143.938	0.155473
143.946	0.166304
143.954	0.172588
143.963	0.194884
143.971	0.20076
143.979	0.200248
143.987	0.210277
143.996	0.188039
144.004	0.216512
144.012	0.213736
144.021	0.203193
144.029	0.209713
144.037	0.170189
144.045	0.175275
144.054	0.165953
144.062	0.172467
144.07	0.146001
144.078	0.154785
144.087	0.151234
144.095	0.134563
144.103	0.120443
144.111	0.0977696
144.12	0.0893966
144.128	0.100863
144.136	0.0870423
144.144	0.0701987
144.153	0.0582693
144.161	0.0346135
144.169	0.0371782
144.177	0.0606214
144.186	0.0229287
144.194	0.0324485
144.202	0.0360219
144.21	0.00933689
144.219	0.0201822
144.227	0.0246351
144.235	0.0127326
144.243	0.0390324
144.252	-0.00824973
144.26	0.0174181
144.268	0.00376525
144.276	0.0121069
144.285	0.00789385
144.293	-0.00458898
144.301	0.00443624
144.309	-0.0169108
144.318	0.00732031
144.326	0.00396902
144.334	0.00713857
144.342	0.0111499
144.351	0.00410347
144.359	0.00179969
144.367	-0.00857443
144.375	-0.00694832
144.384	0.0119945
144.392	0.0144557
144.4	-0.00231453
144.408	0.000507724
144.417	-0.00901219
144.425	0.0117516
144.433	0.00667109
144.441	0.0194241
144.45	-0.00877485
144.458	-0.00377408
144.466	0.00231892
144.474	0.00646849
144.483	-0.00215339
144.491	-0.00872608
144.499	0.00881844
144.508	0.00721727
144.516	-0.00915431
144.524	0.0135667
144.532	0.0117199
144.541	0.00136909
144.549	0.000833949
144.557	0.00559545
144.565	-0.00853824
144.574	0.000412718
144.582	-0.0213646
144.59	0.00898872
144.598	-0.0153016
144.607	0.0154693
144.615	-0.00270125
144.623	-0.00129497
144.631	-0.00515955
144.64	-0.00137016
144.648	0.0162119
144.656	-0.022177
144.664	0.0163452
144.673	0.0080812
144.681	-0.00593151
144.689	-0.0027914
144.697	0.0270199
144.706	0.00366666
144.714	0.00514069
144.722	0.0324177
144.73	0.0297656
144.739	0.0234645
144.747	0.0427798
144.755	0.039623
144.763	0.0718541
144.772	0.0843316
144.78	0.0940266
144.788	0.109635
144.796	0.143459
144.805	0.148368
144.813	0.16192
144.821	0.206558
144.829	0.254269
144.838	0.257638
144.846	0.301525
144.854	0.349508
144.862	0.387652
144.871	0.423568
144.879	0.491788
144.887	0.552466
144.895	0.5809
144.904	0.619932
144.912	0.663203
144.92	0.729949
144.928	0.785283
144.937	0.823296
144.945	0.859479
144.953	0.89049
144.961	0.917577
144.97	0.963582
144.978	0.985205
144.986	0.975125
144.994	1.01439
145.003	1.00536
145.011	1.00796
145.019	0.968203
145.028	0.949199
145.036	0.936546
145.044	0.912677
145.052	0.890248
145.061	0.839666
145.069	0.786908
145.077	0.732969
145.085	0.707371
145.094	0.635969
145.102	0.611894
145.11	0.5429
145.118	0.512564
145.127	0.455708
145.135	0.401643
145.143	0.354151
145.151	0.314823
145.16	0.284194
145.168	0.245303
145.176	0.206236
145.184	0.181191
145.193	0.157291
145.201	0.111761
145.209	0.116921
145.217	0.0844118
145.226	0.0669353
145.234	0.0480409
145.242	0.0353978
145.25	0.029972
145.259	0.0281892
145.267	0.0479334
145.275	0.0174493
145.283	0.0198107
145.292	0.0182282
145.3	0.012453
145.308	0.00789504
145.316	-0.00525334
145.325	0.0196514
145.333	0.0219919
145.341	-0.0138586
145.349	-0.00800834
145.358	-0.00113107
145.366	-0.00840873
145.374	0.00597081
145.382	-0.00661595
145.391	0.0221352
145.399	0.0122553
145.407	0.00237657
145.415	0.0104485
145.424	0.0111853
145.432	-0.00555073
145.44	-0.00810025
145.448	0.000824338
145.457	0.00864589
145.465	0.00141079
145.473	-0.0157563
145.481	-0.008019
145.49	-0.000733538
145.498	-0.000752538
145.506	0.0197281
145.515	-0.0138581
145.523	0.00505706
145.531	0.0148919
145.539	0.022715
145.548	-0.00404366
145.556	0.00491449
145.564	0.00569773
145.572	0.00195489
145.581	-0.000988404
145.589	0.00435978
145.597	-0.0253224
145.605	0.00682071
145.614	0.00126179
145.622	-0.00222474
145.63	0.0204686
145.638	-0.00674934
145.647	-0.00403076
145.655	0.0199155
145.663	-0.00832061
145.671	-0.00550115
145.68	-0.00147025
145.688	0.00840734
145.696	0.00207803
145.704	-0.0129263
145.713	-0.00532169
145.721	-0.00607354
145.729	-0.00077221
145.737	0.00425844
145.746	0.00418206
145.754	-0.0177601
145.762	0.0106394
145.77	0.00252569
145.779	0.0138453
145.787	0.00444198
145.795	0.0110132
145.803	0.00466545
145.812	0.0134623
145.82	0.00522251
145.828	-0.000979152
145.836	0.0227243
145.845	0.00889037
145.853	0.00573744
145.861	-0.012763
145.869	-0.0128831
145.878	0.00292715
145.886	0.00145521
145.894	-0.00614123
145.902	0.00140983
145.911	0.0158863
145.919	0.00695402
145.927	-0.0114101
145.935	-0.00111509
145.944	-0.00804966
145.952	-0.003877
145.96	-0.00413616
145.968	-0.00477646
145.977	-0.0125514
145.985	-0.00127655
145.993	-0.00560608
146.002	-0.0292945
146.01	0.0205297
146.018	0.0108877
146.026	-0.00376301
146.035	0.00018819
146.043	-0.0117165
146.051	0.0169572
146.059	0.0189729
146.068	0.00156694
146.076	0.0102353
146.084	0.00175287
146.092	-0.0133673
146.101	-0.00411823
146.109	0.00131928
146.117	-0.00454548
146.125	-0.00218653
146.134	-0.000913996
146.142	-0.000808785
146.15	0.000522585
146.158	-0.0106061
146.167	-0.00717016
146.175	-0.0128458
146.183	0.00977816
146.191	-0.0210565
146.2	0.0115359
146.208	0.0138635
146.216	-0.00302181
146.224	-0.0260314
146.233	-0.00361311
146.241	-0.000641842
146.249	-0.010106
146.257	-0.00515218
146.266	0.015302
146.274	0.00664927
146.282	-0.00924564
146.29	-0.015976
146.299	-0.00327017
146.307	-0.00213457
146.315	0.00496199
146.323	-0.00535317
146.332	0.005115
146.34	0.0193515
146.348	0.00815501
146.356	-0.000480885
146.365	-0.0018315
146.373	-0.00356673
146.381	0.0118064
146.389	-0.00627313
146.398	0.000452227
146.406	0.000511979
146.414	-0.00501784
146.422	-0.0137247
146.431	0.00322975
146.439	-0.00061004
146.447	0.0050024
146.455	-0.005336
146.464	0.0122082
146.472	-0.00876774
146.48	0.0171204
146.488	-0.0174764
146.497	0.0043477
146.505	0.00475431
146.513	-0.00795557
146.522	0.00424394
146.53	0.0127952
146.538	-0.0221682
146.546	0.00502745
146.555	-0.0249327
146.563	-0.00965665
146.571	0.0162917
146.579	-0.00581782
146.588	-0.0117388
146.596	-0.00197938
146.604	0.0206791
146.612	-0.0183168
146.621	-0.0105131
146.629	0.0149743
146.637	0.018577
146.645	-0.00103431
146.654	-0.0123905
146.662	0.0209584
146.67	0.0159444
146.678	0.00678948
146.687	-0.00812401
146.695	-0.000490269
146.703	-0.00160356
146.711	0.00330858
146.72	0.0145101
146.728	0.00879434
146.736	-0.0107735
146.744	0.0137654
146.753	0.00313201
146.761	0.00687173
146.769	0.0146671
146.777	-0.0111132
146.786	-0.000354298
146.794	-0.00530851
146.802	-0.0156695
146.81	0.00348082
146.819	0.025136
146.827	-0.0183704
146.835	-0.000278082
146.843	0.00647085
146.852	0.00132582
146.86	-0.000994156
146.868	-0.0127957
146.876	0.00260757
146.885	-0.00717222
146.893	-0.021344
146.901	0.0127202
146.909	0.0106563
146.918	0.00199195
146.926	0.00430657
146.934	0.0134788
146.942	0.00593061
146.951	0.0139763
146.959	0.00358828
146.967	0.021787
146.975	0.0145759
146.984	0.0167498
146.992	0.00646063
147	0.0274934
147.009	0.0231092
147.017	0.0334592
147.025	0.0420107
147.033	0.0520701
147.042	0.0991641
147.05	0.109432
147.058	0.136971
147.066	0.131084
147.075	0.173929
147.083	0.195002
147.091	0.240965
147.099	0.284408
147.108	0.357703
147.116	0.399417
147.124	0.478701
147.132	0.545367
147.141	0.640315
147.149	0.686908
147.157	0.804849
147.165	0.899888
147.174	0.979764
147.182	1.10466
147.19	1.20598
147.198	1.31007
147.207	1.41411
147.215	1.52392
147.223	1.6575
147.231	1.73834
147.24	1.84122
147.248	1.91262
147.256	1.99035
147.264	2.0756
147.273	2.10566
147.281	2.15604
147.289	2.18742
147.297	2.20037
147.306	2.1947
147.314	2.18279
147.322	2.15356
147.33	2.1079
147.339	2.03166
147.347	1.96782
147.355	1.90129
147.363	1.80803
147.372	1.68778
147.38	1.60181
147.388	1.47137
147.396	1.38221
147.405	1.29064
147.413	1.15294
147.421	1.04699
147.429	0.959252
147.438	0.836829
147.446	0.751766
147.454	0.67572
147.462	0.58135
147.471	0.509825
147.479	0.450788
147.487	0.38537
147.495	0.32813
147.504	0.272628
147.512	0.236199
147.52	0.193273
147.529	0.166202
147.537	0.128417
147.545	0.107509
147.553	0.0791114
147.562	0.0716232
147.57	0.0496917
147.578	0.0349648
147.586	0.0391126
147.595	0.0308679
147.603	0.0302897
147.611	0.013123
147.619	0.0175211
147.628	0.0157994
147.636	0.0122743
147.644	-0.00234483
147.652	0.00592863
147.661	0.00694597
147.669	0.00251734
147.677	-0.0190672
147.685	0.00291717
147.694	0.0230768
147.702	-0.00291516
147.71	-0.00679065
147.718	0.00408168
147.727	0.00336946
147.735	0.0120995
147.743	-0.0124588
147.751	0.00739665
147.76	0.0059611
147.768	-0.00138267
147.776	0.00341315
147.784	0.0103123
147.793	0.00873496
147.801	-0.0114224
147.809	0.00820675
147.817	-0.000643504
147.826	0.00073094
147.834	0.00073339
147.842	-0.00150152
147.85	0.0119177
147.859	-0.000836813
147.867	-0.0111952
147.875	-0.00393515
147.883	0.00178704
147.892	0.0122922
147.9	0.00603098
147.908	-0.00850533
147.916	0.0248519
147.925	0.00264776
147.933	0.0127539
147.941	-0.00151714
147.949	0.00533359
147.958	0.00839469
147.966	0.0121819
147.974	0.0105737
147.982	0.00872197
147.991	-0.00315087
147.999	-0.00571746
148.007	0.00332608
148.016	0.00933128
148.024	-0.00222721
148.032	0.0106517
148.04	0.0145262
148.049	-0.00916321
148.057	-0.00836921
148.065	-0.00140375
148.073	0.00307613
148.082	-0.00524567
148.09	0.013522
148.098	0.00424067
148.106	0.00039447
148.115	-0.0143591
148.123	-0.0131582
148.131	0.00281009
148.139	-0.021326
148.148	0.0101264
148.156	-0.00158154
148.164	0.0324309
148.172	0.0230792
148.181	-0.00181449
148.189	-0.00106337
148.197	0.00995582
148.205	0.0170317
148.214	-0.0163803
148.222	-0.0178638
148.23	-0.00622035
148.238	0.00582738
148.247	0.00496874
148.255	0.0106977
148.263	-0.011997
148.271	-0.0231614
148.28	0.00858014
148.288	-0.00828196
148.296	-0.0201849
148.304	0.00145064
148.313	0.00793176
148.321	-0.00122057
148.329	-0.00457848
148.337	-0.00159362
148.346	-0.00370583
148.354	-0.0134805
148.362	-0.00714681
148.37	0.0052128
148.379	0.00321679
148.387	0.0016806
148.395	-0.00995148
148.403	-0.00181503
148.412	-0.0217707
148.42	0.00178477
148.428	0.0142886
148.436	-0.0147413
148.445	-0.00585928
148.453	0.00329107
148.461	0.0125284
148.469	-0.00448225
148.478	-0.0069225
148.486	-0.0196892
148.494	0.00103438
148.503	0.0204208
148.511	0.00277358
148.519	-0.00022279
148.527	0.00322082
148.536	-0.00011092
148.544	-0.00813014
148.552	0.0082328
148.56	0.00225762
148.569	0.000176133
148.577	-0.00975366
148.585	0.0130351
148.593	0.00664703
148.602	-0.00552921
148.61	0.0100182
148.618	-0.00497571
148.626	-0.00782003
148.635	-0.00759703
148.643	-0.0177107
148.651	0.00471542
148.659	-0.0183114
148.668	-0.0122844
148.676	-0.0207559
148.684	-0.000860697
148.692	-0.0015032
148.701	-0.00326696
148.709	-0.0104258
148.717	-0.0117223
148.725	0.0046437
148.734	-0.00550552
148.742	0.00316358
148.75	-0.00885249
148.758	0.00181063
148.767	0.0130328
148.775	0.00586166
148.783	-0.00412414
148.791	0.00257199
148.8	-0.00240665
148.808	7.88018e-05
148.816	-0.00325611
148.824	-0.00164335
148.833	0.00212093
148.841	-0.00993359
148.849	-0.0101588
148.857	-0.0138854
148.866	-0.0160027
148.874	-0.0121728
148.882	0.00159463
148.89	-0.00892788
148.899	0.00513614
148.907	0.000347137
148.915	-0.019685
148.923	0.00654976
148.932	0.00810799
148.94	-0.00993863
148.948	0.00420192
148.956	-0.00856498
148.965	0.000976704
148.973	-0.012645
148.981	-0.0179311
148.989	-0.00382817
148.998	-0.00123729
149.006	-0.0039768
149.014	-0.0118403
149.023	-0.00399899
149.031	0.00269295
149.039	-0.00044893
149.047	0.00182501
149.056	-0.00670115
149.064	0.0117172
149.072	-0.0117617
149.08	0.0048756
149.089	0.0118189
149.097	0.00480908
149.105	-0.00202524
149.113	-0.00528297
149.122	0.0103609
149.13	-0.0142297
149.138	-0.00970124
149.146	-0.00397558
149.155	0.0123765
149.163	0.00379768
149.171	-0.00968046
149.179	-0.00310308
149.188	-0.00614323
149.196	-0.00709789
149.204	0.0097889
149.212	-0.0137174
149.221	0.0160878
149.229	0.0082823
149.237	0.0109086
149.245	-0.0046294
149.254	-0.00149941
149.262	-0.0143315
149.27	-0.00524662
149.278	0.00493655
149.287	0.0129606
149.295	-0.0110716
149.303	-0.00365506
149.311	-0.00151299
149.32	-0.0139579
149.328	0.00591349
149.336	-0.0072399
149.344	-0.0019539
149.353	-0.00451949
149.361	-0.00789339
149.369	-7.04499e-05
149.377	-0.0021561
149.386	-0.00371858
149.394	-0.00728462
149.402	0.00319525
149.41	0.0165362
149.419	0.00139887
149.427	0.00996118
149.435	-0.0139022
149.443	0.00157761
149.452	-0.0109737
149.46	-0.0147692
149.468	-0.00739371
149.476	0.011919
149.485	0.00950016
149.493	0.00243005
149.501	-0.015327
149.51	-0.00196281
149.518	0.003017
149.526	0.00175536
149.534	-0.0184379
149.543	-0.00890318
149.551	-0.000640778
149.559	0.00536291
149.567	-0.0219613
149.576	-0.00162124
149.584	0.00143049
149.592	0.00849612
149.6	0.00692858
149.609	0.00582571
149.617	-0.00799941
149.625	-0.01908
149.633	-0.00393053
149.642	0.0100163
149.65	0.0139345
149.658	0.00710549
149.666	0.00429341
149.675	0.0037964
149.683	-0.00556119
149.691	-0.0013006
149.699	0.0166907
149.708	-0.00942558
149.716	0.0161478
149.724	-0.00322028
149.732	0.0132543
149.741	-0.0140682
149.749	0.00585904
149.757	-0.0073677
149.765	-0.0141527
149.774	0.00218534
149.782	0.0100947
149.79	-0.00844941
149.798	-0.0149902
149.807	-0.000918448
149.815	-0.000874353
149.823	0.0054832
149.831	0.00949595
149.84	-0.000594152
149.848	0.018555
149.856	0.00224235
149.864	-0.00346427
149.873	-0.0161157
149.881	-0.0026266
149.889	-0.00336387
149.897	0.00960305
149.906	0.00462484
149.914	-0.0117937
149.922	0.00172254
149.93	0.00671531
149.939	0.0152803
149.947	0.00887504
149.955	0.00760847
149.963	0.00060086
149.972	0.00388312
149.98	0.012495
149.988	-0.0133278
149.996	-0.00349439
150.005	-0.00772569
150.013	0.00379153
150.021	0.0123022
150.03	-0.00596974
150.038	-0.023903
150.046	-0.00412221
150.054	0.00913474
150.063	0.0053763
150.071	0.00428186
150.079	-0.00279993
150.087	-0.0127903
150.096	0.00515294
150.104	-0.00834282
150.112	0.021841
150.12	0.00570507
150.129	-0.00580648
150.137	-0.00611385
150.145	-0.000929442
150.153	-0.00239502
150.162	0.0111683
150.17	0.00186416
150.178	-0.00731632
150.186	0.0189044
150.195	0.000493083
150.203	0.0076884
150.211	-0.00608227
150.219	0.00363116
150.228	0.0031111
150.236	-0.0188965
150.244	0.0201528
150.252	0.0129064
150.261	-0.00397195
150.269	-0.0110227
150.277	0.00347562
150.285	0.000866977
150.294	0.00355669
150.302	0.00191577
150.31	0.00506241
150.318	0.0144731
150.327	0.00568103
150.335	-0.0104966
150.343	0.0136256
150.351	0.0164061
150.36	0.0315206
150.368	-0.0112349
150.376	0.00242882
150.384	-0.020821
150.393	0.00553149
150.401	-0.005482
150.409	0.0192345
150.417	-0.00774615
150.426	-0.0168918
150.434	-0.00471264
150.442	-0.0197549
150.45	0.00751099
150.459	-0.0206508
150.467	0.000284576
150.475	-0.0207781
150.483	-0.00320298
150.492	0.0164338
[truncated: 1 more rows]

## Sheet: Eucalyptus fid preview
Point	Time (s)	FID real (scaled)	FID imaginary (scaled)
0	0	0.0697912	0
6	0.00123508	-0.00385471	-0.0124088
12	0.00247015	0.00374786	0.0169696
18	0.00370523	-0.0125893	-0.0481409
24	0.0049403	-0.0241577	-0.000792871
30	0.00617538	0.0130794	-0.00741841
36	0.00741046	-0.0214157	0.00455866
42	0.00864553	0.00496102	0.0211878
48	0.00988061	-0.00119533	-0.00156049
54	0.0111157	-0.00119672	0.00825764
60	0.0123508	0.00724375	-0.00501735
66	0.0135858	-0.000310368	-0.00225691
72	0.0148209	0.00340012	0.000477866
78	0.016056	-0.00121352	-0.00154066
84	0.0172911	-0.00109332	0.000631725
90	0.0185261	-6.30752e-05	-0.000773182
96	0.0197612	-0.000303042	0.000190974
102	0.0209963	0.000232297	0.00014835
108	0.0222314	-5.17551e-05	-1.29061e-05
114	0.0234664	7.9109e-05	5.79745e-05
120	0.0247015	0.000123143	-9.88204e-05
126	0.0259366	-3.54849e-05	0.000126119
132	0.0271717	8.03432e-05	-3.57444e-05
138	0.0284068	2.09197e-05	-7.93574e-05
144	0.0296418	6.48495e-05	-3.9149e-05
150	0.0308769	0.000126986	2.23687e-05
156	0.032112	-0.000114375	4.83614e-05
162	0.0333471	-8.38118e-05	0.000115639
168	0.0345821	5.54748e-06	3.44704e-05
174	0.0358172	-2.46286e-06	-0.00028936
180	0.0370523	-0.000220295	6.64135e-05
186	0.0382874	0.000198122	-1.29134e-05
192	0.0395224	8.02626e-05	0.000131946
198	0.0407575	-0.000230379	-5.10405e-05
204	0.0419926	-3.02851e-05	0.000217688
210	0.0432277	7.37968e-05	4.61279e-06
216	0.0444627	-8.51625e-05	-0.000109663
222	0.0456978	1.23851e-05	-0.000228234
228	0.0469329	-1.66374e-05	0.000165107
234	0.048168	8.78527e-05	0.000200656
240	0.049403	7.4009e-05	-0.00012272
246	0.0506381	0.000187077	-7.16668e-05
252	0.0518732	7.27508e-05	1.6864e-05
258	0.0531083	5.92444e-05	-2.66942e-05
264	0.0543434	-0.000125689	-0.000145191
270	0.0555784	5.92956e-05	-9.54902e-06
276	0.0568135	9.81444e-05	-3.57968e-06
282	0.0580486	-0.000150741	-2.05073e-05
288	0.0592837	0.000247868	0.00017089
294	0.0605187	-8.80153e-05	-3.48594e-05
300	0.0617538	-3.32069e-05	0.000145377
306	0.0629889	1.39108e-05	-3.01701e-05
312	0.064224	-0.000164052	0.000164897
318	0.065459	5.38116e-05	-3.82093e-05
324	0.0666941	-0.000108766	-0.000140945
330	0.0679292	-5.57102e-05	8.93381e-06
336	0.0691643	-9.72452e-05	0.00012485
342	0.0703993	-4.79308e-05	2.48755e-05
348	0.0716344	0.000264782	7.14739e-05
354	0.0728695	0.000197649	-0.000114923
360	0.0741046	8.19944e-05	1.52313e-05
366	0.0753396	7.49025e-05	0.000267355
372	0.0765747	-8.90977e-05	-2.1884e-05
378	0.0778098	3.06011e-05	-9.43811e-05
384	0.0790449	0.000131507	-4.8366e-05
390	0.08028	0.000206888	4.32544e-05
396	0.081515	-0.000186864	-3.95191e-05
402	0.0827501	0.00019795	1.96852e-05
408	0.0839852	0.000147954	0.000229612
414	0.0852203	0.000116603	-3.0656e-05
420	0.0864553	0.000185328	-1.44319e-05
426	0.0876904	1.60349e-05	9.94705e-06
432	0.0889255	-0.000135494	6.95973e-06
438	0.0901606	2.40177e-06	0.000122459
444	0.0913956	0.00013662	-0.000160949
450	0.0926307	0.000104645	0.000125143
456	0.0938658	-0.000111497	1.17853e-05
462	0.0951009	6.57921e-05	9.22657e-05
468	0.0963359	-0.000227631	0.000124156
474	0.097571	6.40191e-05	-9.13989e-05
480	0.0988061	-3.2885e-05	2.682e-05
486	0.100041	3.574e-05	6.18485e-05
492	0.101276	0.000205855	-0.000166879
498	0.102511	4.25004e-05	9.16112e-05
504	0.103746	-0.000155167	7.07827e-05
510	0.104981	-5.29829e-05	-0.000161253
516	0.106217	0.000127913	-5.54372e-05
522	0.107452	-0.000110803	0.000126875
528	0.108687	-2.53737e-05	3.23013e-07
534	0.109922	-8.79683e-05	-0.000106995
540	0.111157	-2.40969e-06	6.43108e-05
546	0.112392	-0.000194351	-0.000130524
552	0.113627	-3.23109e-06	3.75163e-06
558	0.114862	-0.00017927	0.000122277
564	0.116097	-3.12191e-05	-1.28308e-05
570	0.117332	-0.000138326	-1.34011e-05
576	0.118567	-1.18795e-05	9.78978e-05
582	0.119802	0.000142208	0.000142808
588	0.121037	1.50283e-05	4.88952e-05
594	0.122273	-9.43821e-05	-5.79694e-05
600	0.123508	-2.86834e-05	-4.28948e-05
606	0.124743	-0.000143861	-0.000150083
612	0.125978	4.40824e-05	9.81443e-05
618	0.127213	0.000260562	-0.000262874
624	0.128448	-0.000134652	-0.000167503
630	0.129683	6.62099e-05	0.00017583
636	0.130918	-6.64803e-05	-3.23584e-05
642	0.132153	8.13254e-05	-0.000145525
648	0.133388	5.22349e-05	9.32439e-05
654	0.134623	7.41526e-06	0.000169827
660	0.135858	-3.9418e-05	6.69436e-05
666	0.137093	-0.000120918	7.42099e-05
672	0.138329	-0.000132741	-1.59921e-05
678	0.139564	3.31353e-05	7.1821e-05
684	0.140799	0.000191707	-0.000161659
690	0.142034	-6.17094e-05	-7.4323e-05
696	0.143269	-2.24314e-05	-4.89857e-05
702	0.144504	6.76509e-05	-5.13438e-05
708	0.145739	2.72807e-05	-0.000149604
714	0.146974	0.000133085	-0.000146
720	0.148209	1.74998e-05	-1.45581e-05
726	0.149444	5.83913e-05	-3.83364e-05
732	0.150679	-0.000108343	-0.000122416
738	0.151914	8.30081e-05	4.31297e-05
744	0.153149	-2.86891e-05	-2.66741e-05
750	0.154385	-4.43146e-05	-5.11883e-05
756	0.15562	-7.86082e-05	5.76284e-05
762	0.156855	0.000161343	-0.000137909
768	0.15809	0.00012774	-6.03485e-05
774	0.159325	6.16213e-05	1.78103e-05
780	0.16056	6.76765e-05	0.000119339
786	0.161795	0.00026247	-5.79224e-05
792	0.16303	2.80439e-05	6.65575e-05
798	0.164265	-3.81428e-05	-5.21752e-05
804	0.1655	-5.99305e-05	-8.44651e-05
810	0.166735	-5.00709e-05	5.99277e-05
816	0.16797	2.82482e-05	0.00015912
822	0.169205	4.3245e-05	-0.000134191
828	0.170441	-5.44809e-05	-8.59663e-05
834	0.171676	-6.97541e-05	1.80096e-05
840	0.172911	1.43553e-06	-0.00016971
846	0.174146	9.33284e-06	0.000232086
852	0.175381	3.57355e-05	-3.43097e-05
858	0.176616	5.08492e-05	-6.91733e-05
864	0.177851	-4.34926e-05	-0.000173134
870	0.179086	-0.000126247	9.01192e-05
876	0.180321	-0.000161448	-4.37291e-06
882	0.181556	7.62642e-06	0.000139846
888	0.182791	-1.8233e-05	0.000144444
894	0.184026	-8.67207e-05	4.74793e-05
900	0.185261	4.47525e-05	7.4911e-05
906	0.186497	5.97959e-05	-6.81685e-06
912	0.187732	5.55106e-05	-8.38864e-06
918	0.188967	-8.64396e-06	-1.08191e-05
924	0.190202	0.000155329	6.37294e-05
930	0.191437	3.42273e-05	1.46759e-05
936	0.192672	-8.80025e-05	-1.80246e-05
942	0.193907	4.67159e-09	-3.66512e-05
948	0.195142	-3.35971e-05	3.57035e-05
954	0.196377	-4.53067e-05	0.000155398
960	0.197612	5.02641e-06	1.68385e-05
966	0.198847	1.34551e-05	-7.27421e-05
972	0.200082	2.35033e-05	2.40952e-05
978	0.201317	0.000212998	-3.03386e-05
984	0.202552	1.71161e-06	5.7401e-05
990	0.203788	-3.14542e-05	-4.53257e-05
996	0.205023	9.96438e-05	-3.26919e-05
1002	0.206258	-1.9382e-05	-4.6843e-05
1008	0.207493	-4.07571e-06	-2.97701e-05
1014	0.208728	-2.01361e-05	-2.48426e-05
1020	0.209963	8.90641e-05	7.93307e-05
1026	0.211198	-1.85444e-05	0.000232081
1032	0.212433	9.82253e-05	5.94778e-05
1038	0.213668	1.52987e-06	5.50236e-05
1044	0.214903	4.56317e-06	4.59166e-05
1050	0.216138	1.92072e-05	7.26771e-05
1056	0.217373	-9.62488e-05	0.000110326
1062	0.218608	5.21952e-05	8.91243e-05
1068	0.219844	0.000109066	3.75575e-05
1074	0.221079	3.14955e-05	-6.98339e-05
1080	0.222314	-1.80603e-05	-2.54703e-05
1086	0.223549	3.80389e-05	-4.90923e-05
1092	0.224784	9.57511e-05	-0.000108495
1098	0.226019	0.000107125	1.64324e-05
1104	0.227254	2.48739e-05	-2.25979e-05
1110	0.228489	-2.36915e-05	1.61712e-05
1116	0.229724	-2.75832e-05	8.38637e-05
1122	0.230959	5.74773e-06	9.65107e-07
1128	0.232194	9.02385e-05	-6.80892e-05
1134	0.233429	-2.47546e-05	-3.54349e-05
1140	0.234664	-1.36873e-05	-1.78765e-05
1146	0.2359	8.5892e-06	-1.68444e-06
1152	0.237135	-4.47535e-06	3.21585e-05
1158	0.23837	2.94947e-05	9.37557e-05
1164	0.239605	-2.57642e-05	1.02262e-05
1170	0.24084	4.89628e-06	6.8398e-05
1176	0.242075	-0.000154421	2.60291e-05
1182	0.24331	-2.69066e-05	-7.92516e-05
1188	0.244545	6.69039e-05	-0.000114375
1194	0.24578	-1.7004e-05	-2.60077e-05
1200	0.247015	-2.62225e-06	1.0661e-05
1206	0.24825	8.13398e-05	2.56459e-06
1212	0.249485	-5.96036e-06	-1.42e-05
1218	0.25072	2.90148e-05	1.5047e-05
1224	0.251956	-7.42905e-05	-2.07501e-05
1230	0.253191	1.41072e-05	5.9187e-05
1236	0.254426	4.14418e-05	-6.22006e-05
1242	0.255661	-0.0001111	9.80739e-05
1248	0.256896	-3.79867e-05	-5.64718e-05
1254	0.258131	5.52257e-05	1.59704e-05
1260	0.259366	-6.06891e-05	7.93339e-05
1266	0.260601	7.07476e-06	3.09314e-05
1272	0.261836	-4.28988e-05	-4.67714e-05
1278	0.263071	-4.0128e-05	8.98528e-05
1284	0.264306	3.81026e-05	-1.69216e-05
1290	0.265541	-2.26358e-05	-9.71617e-05
1296	0.266776	-1.23138e-05	-3.51903e-05
1302	0.268012	-3.42998e-05	5.64509e-05
1308	0.269247	-2.14677e-05	0.000112541
1314	0.270482	1.9245e-05	3.43031e-06
1320	0.271717	-0.000129189	1.42709e-05
1326	0.272952	-2.8739e-05	-4.22627e-05
1332	0.274187	5.96608e-05	6.14442e-06
1338	0.275422	-3.33105e-05	-3.62951e-05
1344	0.276657	3.63537e-05	5.14949e-05
1350	0.277892	-5.68953e-05	-1.64943e-05
1356	0.279127	-2.062e-05	-6.98865e-06
1362	0.280362	-6.62209e-05	8.21566e-06
1368	0.281597	1.65061e-05	-2.17731e-05
1374	0.282832	5.52548e-05	4.06246e-06
1380	0.284068	-1.12133e-05	-3.38195e-06
1386	0.285303	-4.46754e-05	-7.16535e-05
1392	0.286538	-8.13475e-06	-1.25627e-05
1398	0.287773	-7.38532e-05	-2.9519e-05
1404	0.289008	3.32947e-05	-2.52685e-05
1410	0.290243	1.01023e-05	-5.25386e-06
1416	0.291478	-5.52907e-05	-2.69198e-05
1422	0.292713	1.49222e-05	9.53777e-07
1428	0.293948	8.97225e-07	-4.35257e-05
1434	0.295183	3.231e-05	-4.72698e-05
1440	0.296418	-4.18058e-05	3.47739e-05
1446	0.297653	-2.95785e-05	-7.08003e-05
1452	0.298888	-1.48119e-05	7.22133e-06
1458	0.300124	1.22101e-05	2.12398e-05
1464	0.301359	3.06001e-05	-2.08003e-05
1470	0.302594	2.11702e-05	-1.85986e-05
1476	0.303829	5.9371e-05	-2.25157e-05
1482	0.305064	-7.8159e-06	5.43282e-05
1488	0.306299	-5.22059e-05	1.87564e-05
1494	0.307534	1.56133e-05	-3.28151e-05
1500	0.308769	1.42361e-05	3.776e-05
1506	0.310004	-3.48485e-05	2.18619e-05
1512	0.311239	1.66861e-05	1.45656e-05
1518	0.312474	-1.66826e-05	7.6289e-06
1524	0.313709	1.35461e-06	-1.62181e-05
1530	0.314944	-2.11921e-05	3.40818e-05
1536	0.316179	-2.62729e-05	2.48157e-05
1542	0.317415	-3.54959e-05	5.07976e-05
1548	0.31865	-1.70002e-05	3.30426e-05
1554	0.319885	-3.00476e-06	-7.76416e-06
1560	0.32112	-2.01617e-05	4.86325e-05
1566	0.322355	3.28504e-05	-3.62902e-05
1572	0.32359	-3.78248e-06	-4.36347e-05
1578	0.324825	-3.60726e-05	-7.22599e-06
1584	0.32606	1.26704e-05	2.72269e-05
1590	0.327295	2.26974e-06	2.57683e-05
1596	0.32853	1.21749e-05	3.88051e-06
1602	0.329765	-1.91134e-05	3.83608e-05
1608	0.331	-1.22603e-05	-2.26254e-05
1614	0.332235	1.99187e-05	-1.2328e-05
1620	0.333471	-1.50232e-05	1.58157e-05
1626	0.334706	3.2345e-05	1.12017e-05
1632	0.335941	4.45419e-06	1.89771e-05
1638	0.337176	-1.1556e-05	-1.54582e-05
1644	0.338411	-7.88754e-06	1.01504e-05
1650	0.339646	1.08271e-05	3.93887e-07
1656	0.340881	5.3514e-06	1.28298e-05
1662	0.342116	-1.41437e-05	-1.57865e-05
1668	0.343351	-1.11147e-05	1.56377e-07
1674	0.344586	1.70354e-05	2.27555e-05
1680	0.345821	2.54416e-05	2.76363e-06
1686	0.347056	8.14075e-06	-2.6938e-06
1692	0.348291	3.23575e-06	2.29777e-05
1698	0.349527	1.76473e-05	2.06365e-05
1704	0.350762	-8.89994e-06	1.40381e-05
1710	0.351997	-8.95913e-06	-1.98297e-05
1716	0.353232	-2.19561e-05	-1.07855e-05
1722	0.354467	9.93748e-06	-1.18584e-06
1728	0.355702	-9.07614e-06	-3.19953e-06
1734	0.356937	2.44169e-06	1.17056e-05
1740	0.358172	1.53549e-05	-6.45217e-06
1746	0.359407	-1.79746e-05	-1.10748e-05
1752	0.360642	-1.6915e-05	-9.23229e-06
1758	0.361877	-2.34435e-05	-1.18551e-05
1764	0.363112	-1.13302e-05	-1.02163e-06
1770	0.364347	-2.73328e-05	5.37753e-06
1776	0.365583	1.78889e-05	-1.67943e-05
1782	0.366818	2.12309e-05	-5.21547e-06
1788	0.368053	-3.24832e-07	2.85051e-06
1794	0.369288	-1.53652e-06	-1.0278e-05
1800	0.370523	-1.0918e-05	8.82303e-06
1806	0.371758	6.41974e-06	-5.11605e-06
1812	0.372993	-6.01656e-06	-2.5953e-06
1818	0.374228	2.25438e-05	7.47068e-06
1824	0.375463	7.88886e-06	6.01098e-06
1830	0.376698	-9.02595e-06	-8.34303e-07
1836	0.377933	-5.33906e-06	-8.47273e-06
1842	0.379168	-5.33034e-06	-2.11316e-05
1848	0.380403	-7.77412e-06	-8.61008e-06
1854	0.381639	-1.02414e-05	1.35997e-05
1860	0.382874	-3.92453e-06	-6.72915e-06
1866	0.384109	5.67226e-07	-9.27823e-07
1872	0.385344	1.58641e-06	6.1218e-06
1878	0.386579	6.00118e-06	2.89868e-06
1884	0.387814	8.22298e-06	-1.84376e-05
1890	0.389049	-1.33044e-06	3.05962e-07
1896	0.390284	6.75999e-06	-6.63917e-06
1902	0.391519	1.82739e-05	-2.89064e-06
1908	0.392754	-1.575e-06	-5.07553e-06
1914	0.393989	-1.7022e-05	-4.40923e-06
1920	0.395224	2.63921e-07	2.22433e-06
1926	0.396459	-9.64109e-06	-4.53003e-07
1932	0.397695	8.71171e-06	1.03044e-05
1938	0.39893	-4.50596e-06	1.48099e-07
1944	0.400165	-1.62503e-05	-2.05682e-06
1950	0.4014	1.33328e-05	-8.407e-07
1956	0.402635	-5.38547e-06	1.33557e-06
1962	0.40387	4.20882e-06	-1.36158e-06
1968	0.405105	-6.12778e-06	6.11878e-06
1974	0.40634	-1.05972e-06	1.87437e-06
1980	0.407575	-4.38789e-06	-2.48117e-06
1986	0.40881	1.88337e-07	5.46698e-06
1992	0.410045	5.51113e-06	1.1019e-06
1998	0.41128	8.23262e-06	-5.41297e-06
2004	0.412515	-2.04328e-06	-1.12684e-06
2010	0.413751	-6.74892e-07	2.29221e-06
2016	0.414986	-2.62291e-06	-6.92053e-06
2022	0.416221	2.13033e-07	-1.29749e-06
2028	0.417456	-4.4655e-06	-1.7007e-06
2034	0.418691	3.18643e-06	-1.19127e-05
2040	0.419926	7.96329e-07	2.0705e-06
2046	0.421161	3.38046e-06	-6.73267e-06
2052	0.422396	-4.80138e-06	-3.77171e-06
2058	0.423631	-7.90382e-06	-3.50382e-07
2064	0.424866	3.81717e-06	1.1422e-06
2070	0.426101	-1.0944e-06	-1.66332e-06
2076	0.427336	-3.56071e-06	-4.73911e-06
2082	0.428571	-2.88323e-07	-1.47812e-06
2088	0.429807	-5.91507e-06	-3.1081e-06
2094	0.431042	-2.52219e-07	-2.48925e-06
2100	0.432277	2.22386e-06	2.10794e-06
2106	0.433512	3.78391e-06	3.72722e-06
2112	0.434747	-5.67755e-06	-1.59604e-06
2118	0.435982	1.61827e-06	-2.15475e-06
2124	0.437217	-7.56189e-07	-2.3013e-06
2130	0.438452	1.01017e-06	-2.79959e-06
2136	0.439687	1.29817e-06	6.5489e-07
2142	0.440922	-1.44189e-06	-1.59886e-06
2148	0.442157	-1.15612e-06	-1.12329e-06
2154	0.443392	1.5086e-06	1.30185e-06
2160	0.444627	1.25663e-06	2.21393e-07
2166	0.445862	-8.90421e-07	-1.97262e-06
2172	0.447098	-2.37716e-06	3.63537e-07
2178	0.448333	3.68639e-06	-4.14184e-06
2184	0.449568	1.34181e-06	-1.44748e-06
2190	0.450803	1.33513e-06	-6.82898e-07
2196	0.452038	-1.38479e-06	3.3109e-06
2202	0.453273	2.20624e-06	-9.93464e-08
2208	0.454508	-1.94733e-06	-1.53609e-06
2214	0.455743	6.22309e-07	-4.56299e-07
2220	0.456978	3.25245e-07	1.75106e-07
2226	0.458213	1.16151e-07	2.69677e-06
2232	0.459448	-9.71491e-07	-1.74705e-06
2238	0.460683	-1.80502e-06	-7.36142e-07
2244	0.461918	1.78283e-06	1.09153e-06
2250	0.463154	2.25124e-07	-5.91332e-07
2256	0.464389	-1.36734e-07	-1.15106e-07
2262	0.465624	-1.04261e-06	8.93623e-07
2268	0.466859	-8.54022e-08	-6.43067e-07
2274	0.468094	-1.01876e-07	-6.39034e-07
2280	0.469329	7.26267e-07	-4.80047e-07
2286	0.470564	-2.14437e-07	-2.18394e-07
2292	0.471799	-1.16594e-07	2.73798e-07
2298	0.473034	-7.60336e-07	-1.06549e-06
2304	0.474269	-1.23949e-07	1.50661e-06
2310	0.475504	1.1422e-06	-1.2742e-06
2316	0.476739	-9.6149e-07	-1.66949e-07
2322	0.477974	1.64222e-06	3.74203e-08
2328	0.47921	-1.8481e-06	-8.48789e-07
2334	0.480445	2.09042e-06	1.80587e-06
2340	0.48168	-8.76476e-07	-1.57202e-06
2346	0.482915	-1.63292e-06	3.50138e-06
2352	0.48415	1.6847e-06	-3.03736e-06
2358	0.485385	-1.9423e-06	-7.57878e-07
2364	0.48662	6.03959e-06	7.94611e-07
2370	0.487855	-2.61908e-06	-2.31955e-06
2376	0.48909	-1.32991e-06	4.48023e-06
2382	0.490325	-2.38128e-07	-4.04187e-06
2388	0.49156	-3.47439e-06	1.13759e-06
2394	0.492795	2.79255e-06	1.18817e-07
2400	0.49403	-8.32987e-07	-6.95701e-07
2406	0.495266	4.35789e-07	1.71038e-06
2412	0.496501	2.07049e-07	9.45844e-08
2418	0.497736	-4.35e-07	-5.51828e-07
2424	0.498971	-1.00829e-07	9.01667e-07
2430	0.500206	3.73006e-07	-1.15158e-06
2436	0.501441	-5.53445e-07	1.51249e-06
2442	0.502676	6.9101e-07	-8.14315e-07
2448	0.503911	-4.27065e-06	1.36793e-06
2454	0.505146	3.14037e-06	-1.25898e-06
2460	0.506381	-2.23494e-06	-1.65062e-06
2466	0.507616	4.29752e-06	4.92237e-06
2472	0.508851	1.52022e-07	-3.4634e-06
2478	0.510086	-1.93738e-06	3.86989e-06
2484	0.511322	2.61348e-06	-2.68855e-06
2490	0.512557	-3.40364e-06	-1.18977e-06
2496	0.513792	2.46333e-06	3.30678e-07
2502	0.515027	-7.72811e-07	-1.0948e-06
2508	0.516262	-6.05616e-08	1.84403e-06
2514	0.517497	-1.20956e-07	-2.66213e-07
2520	0.518732	-4.33592e-07	4.0831e-07
2526	0.519967	-1.22075e-08	-3.1925e-07
2532	0.521202	8.79906e-08	9.04935e-07
2538	0.522437	1.88007e-07	-8.74412e-07
2544	0.523672	-3.10732e-07	5.84401e-07
2550	0.524907	4.88147e-07	-1.24097e-06
2556	0.526142	-1.22872e-06	5.11661e-07
2562	0.527378	1.44836e-06	-1.34486e-07
2568	0.528613	-1.29523e-06	-2.50702e-07
2574	0.529848	3.5167e-07	-3.54985e-07
2580	0.531083	-5.34994e-07	-8.16872e-07
2586	0.532318	1.14568e-07	9.04791e-07
2592	0.533553	-8.506e-08	-8.33011e-07
2598	0.534788	-1.51659e-06	1.08599e-07
2604	0.536023	4.6954e-07	9.52346e-07
2610	0.537258	-1.05835e-06	-7.84264e-07
2616	0.538493	1.35995e-07	-1.29902e-06
2622	0.539728	3.92877e-07	-9.29945e-07
2628	0.540963	3.45996e-07	-1.79458e-07
2634	0.542198	-6.25841e-08	-1.66988e-07
2640	0.543434	-1.23832e-06	7.97507e-07
2646	0.544669	4.3304e-08	-1.05348e-06
2652	0.545904	1.2933e-06	-3.31e-07
2658	0.547139	6.77737e-07	-3.5048e-07
2664	0.548374	-1.23851e-07	1.56999e-06
2670	0.549609	1.18191e-06	-1.72373e-06
2676	0.550844	-1.32622e-06	2.57614e-07
2682	0.552079	2.93157e-06	1.41739e-06
2688	0.553314	7.59586e-07	-3.70593e-07
2694	0.554549	2.30839e-06	-1.26973e-06
2700	0.555784	3.57615e-07	-1.59025e-06
2706	0.557019	-4.6389e-07	2.75374e-06
2712	0.558254	1.73002e-06	-2.15561e-06
2718	0.55949	-2.10011e-06	2.43797e-06
2724	0.560725	2.89558e-06	-6.25334e-07
2730	0.56196	-3.74336e-06	4.58542e-06
2736	0.563195	1.60476e-07	7.24409e-07
2742	0.56443	1.09467e-06	3.47359e-07
2748	0.565665	-1.83444e-06	4.96668e-07
2754	0.5669	-2.96206e-06	6.02708e-08
2760	0.568135	5.69029e-07	4.16803e-07
2766	0.56937	-1.20842e-06	-8.93421e-07
2772	0.570605	9.20003e-08	-1.8134e-06
2778	0.57184	-2.80043e-08	-2.04581e-06
2784	0.573075	1.09216e-06	-3.3614e-07
2790	0.57431	3.17654e-06	3.19717e-07
2796	0.575545	-1.76234e-07	-3.14671e-07
2802	0.576781	2.91935e-06	3.53342e-06
2808	0.578016	1.95008e-07	2.12024e-07
2814	0.579251	-9.9496e-07	2.57386e-06
2820	0.580486	-1.01072e-06	2.1919e-06
2826	0.581721	1.00738e-06	-1.70791e-06
2832	0.582956	2.80514e-06	-3.6634e-06
2838	0.584191	4.58188e-07	-2.75196e-06
2844	0.585426	2.62114e-06	-1.24907e-06
2850	0.586661	4.90802e-06	4.81813e-06
2856	0.587896	5.7073e-06	3.68486e-07
2862	0.589131	-9.7423e-07	1.59021e-06
2868	0.590366	-2.10096e-06	-1.94058e-06
2874	0.591601	1.56512e-06	-3.06065e-06
2880	0.592837	-2.67012e-06	-1.58594e-07
2886	0.594072	4.4825e-06	6.21556e-07
2892	0.595307	4.18044e-06	2.42131e-06
2898	0.596542	2.03401e-06	5.4573e-07
2904	0.597777	-5.1848e-06	5.69222e-06
2910	0.599012	3.67829e-06	8.10143e-07
2916	0.600247	-4.28267e-06	-2.65153e-06
2922	0.601482	-1.6022e-07	2.50686e-06
2928	0.602717	-1.55331e-07	4.22269e-06
2934	0.603952	-3.62001e-06	5.19243e-06
2940	0.605187	-4.72998e-06	-3.66746e-06
2946	0.606422	3.80593e-06	2.25497e-06
2952	0.607657	1.41181e-06	1.474e-06
2958	0.608893	5.07368e-06	4.81283e-06
2964	0.610128	1.09055e-07	5.00349e-07
2970	0.611363	3.41765e-08	-3.2259e-06
2976	0.612598	6.13076e-06	-8.14719e-07
2982	0.613833	3.3799e-06	1.49668e-05
2988	0.615068	-5.6496e-06	4.23431e-06
2994	0.616303	-1.27506e-06	2.56067e-06
3000	0.617538	-7.55192e-06	5.04054e-06
3006	0.618773	-1.83408e-06	-3.42189e-07
3012	0.620008	1.54464e-06	-8.34515e-06
3018	0.621243	-2.67838e-06	-5.82323e-06
3024	0.622478	3.15228e-06	4.48008e-06
3030	0.623713	-5.96295e-06	1.02859e-06
3036	0.624949	2.17555e-06	-5.16688e-06
3042	0.626184	-1.09304e-06	-8.0292e-06
3048	0.627419	-1.38216e-06	-8.75018e-07
3054	0.628654	2.64728e-06	2.69276e-06
3060	0.629889	-1.00552e-06	8.21832e-06
3066	0.631124	-4.22237e-06	-1.37637e-06
3072	0.632359	-7.73622e-07	5.57878e-06
3078	0.633594	-5.93952e-08	-1.76405e-08
3084	0.634829	5.59736e-07	-3.74907e-06
3090	0.636064	-4.38321e-06	-5.38015e-07
3096	0.637299	6.24207e-06	7.41371e-06
3102	0.638534	4.74192e-07	1.64349e-06
3108	0.639769	-5.85237e-06	-7.88067e-06
3114	0.641005	-2.26581e-06	4.10169e-06
3120	0.64224	4.24729e-06	7.75729e-06
3126	0.643475	-3.24994e-06	7.32861e-07
3132	0.64471	-6.31569e-06	-8.51742e-06
3138	0.645945	-2.05645e-06	-2.97124e-06
3144	0.64718	-1.64524e-06	7.20244e-06
3150	0.648415	2.24822e-06	-2.52507e-06
3156	0.64965	-4.60347e-06	-4.93238e-06
3162	0.650885	-8.98724e-07	2.97327e-07
3168	0.65212	3.39001e-06	-6.50735e-06
3174	0.653355	7.43826e-06	1.99362e-06
3180	0.65459	5.29741e-07	-2.13839e-06
3186	0.655825	-6.21871e-06	-2.31022e-06
3192	0.657061	-3.46291e-07	1.34286e-06
3198	0.658296	2.05273e-06	-6.02463e-08
3204	0.659531	8.68938e-06	-8.34975e-06
3210	0.660766	-9.44749e-06	1.41716e-06
3216	0.662001	1.22523e-05	-6.26729e-06
3222	0.663236	-2.17758e-06	-5.50844e-06
3228	0.664471	-4.19277e-06	9.7796e-07
3234	0.665706	4.97054e-07	4.60705e-06
3240	0.666941	-1.00959e-05	3.74935e-06
3246	0.668176	-1.00126e-05	-7.68534e-06
3252	0.669411	3.93349e-06	1.00547e-05
3258	0.670646	-6.66915e-06	-1.30144e-05
3264	0.671881	9.26095e-07	-2.90506e-08
3270	0.673117	9.45017e-06	-1.01049e-05
3276	0.674352	-3.53668e-06	1.02329e-05
3282	0.675587	-4.72007e-06	-6.57843e-06
3288	0.676822	-4.30284e-07	-1.14019e-05
3294	0.678057	5.61979e-06	1.72508e-06
3300	0.679292	4.58769e-07	-5.10923e-06
3306	0.680527	-5.67243e-07	-9.96457e-07
3312	0.681762	-3.756e-06	7.45044e-07
3318	0.682997	3.50695e-06	7.19005e-07
3324	0.684232	2.05798e-06	1.53397e-06
3330	0.685467	4.83464e-06	-3.07713e-07
3336	0.686702	-5.81575e-06	-4.10531e-06
3342	0.687937	-8.69509e-06	-1.4253e-05
3348	0.689172	9.77632e-06	-1.6937e-05
3354	0.690408	7.57796e-06	1.24676e-05
3360	0.691643	-5.26104e-06	4.32945e-07
3366	0.692878	8.90983e-06	3.77119e-06
3372	0.694113	2.5118e-06	9.16962e-06
3378	0.695348	4.76053e-06	-5.49881e-06
3384	0.696583	3.67861e-06	1.36434e-05
3390	0.697818	-1.55862e-06	-5.35654e-06
3396	0.699053	4.72463e-06	3.18946e-06
3402	0.700288	1.29007e-06	-2.98293e-06
3408	0.701523	-3.04028e-07	-3.53649e-06
3414	0.702758	5.42036e-07	-1.78121e-08
3420	0.703993	7.20814e-06	-9.88332e-07
3426	0.705228	5.72176e-09	-6.86798e-06
3432	0.706464	-9.7634e-07	5.12822e-06
3438	0.707699	-2.55227e-06	-1.67265e-06
3444	0.708934	9.73347e-06	2.17759e-06
3450	0.710169	-1.14874e-06	4.08116e-06
3456	0.711404	7.29068e-06	6.80399e-06
3462	0.712639	2.56362e-06	1.29882e-05
3468	0.713874	6.55603e-06	-4.02852e-07
3474	0.715109	-7.05943e-07	-3.1716e-07
3480	0.716344	2.47939e-06	9.25453e-07
3486	0.717579	-4.45346e-07	-1.10589e-05
3492	0.718814	-3.20362e-06	-6.30261e-06
3498	0.720049	3.14183e-06	-8.95195e-06
3504	0.721284	1.13056e-05	1.53896e-06
3510	0.72252	-5.80143e-07	-9.88692e-06
3516	0.723755	-4.74924e-06	-1.14965e-05
3522	0.72499	-1.26562e-05	-6.39061e-06
3528	0.726225	-3.14404e-06	-1.25317e-05
3534	0.72746	-2.41855e-06	-8.61958e-06
3540	0.728695	9.66018e-06	-5.5759e-06
3546	0.72993	3.72421e-06	-7.02329e-06
3552	0.731165	2.03285e-06	-4.79564e-06
3558	0.7324	-1.11775e-06	6.70173e-06
3564	0.733635	1.76833e-05	-5.45501e-06
3570	0.73487	3.38904e-06	-6.76403e-06
3576	0.736105	1.29993e-06	1.41951e-06
3582	0.73734	1.25804e-06	9.44457e-07
3588	0.738576	7.23996e-06	1.68923e-06
3594	0.739811	9.00106e-06	4.8326e-06
3600	0.741046	-1.09269e-05	7.13717e-06
3606	0.742281	-3.43857e-06	-2.0494e-06
3612	0.743516	-1.21839e-05	4.10411e-06
3618	0.744751	6.06941e-07	-1.6153e-06
3624	0.745986	1.02137e-06	-3.54042e-06
3630	0.747221	-4.01436e-06	-9.30505e-06
3636	0.748456	-4.36547e-06	-5.53303e-06
3642	0.749691	-1.74453e-07	7.64273e-08
3648	0.750926	-8.65649e-06	7.30355e-06
3654	0.752161	8.51345e-06	-8.36511e-06
3660	0.753396	1.7712e-06	-7.42497e-07
3666	0.754632	-1.832e-06	7.18195e-06
3672	0.755867	-1.117e-05	-8.661e-06
3678	0.757102	-4.37644e-08	9.66095e-06
3684	0.758337	5.31784e-06	8.2283e-06
3690	0.759572	-3.32344e-06	-5.97644e-06
3696	0.760807	-1.30831e-05	4.88914e-06
3702	0.762042	1.03734e-05	1.07502e-05
3708	0.763277	-6.36709e-06	4.34595e-06
3714	0.764512	4.94357e-06	4.95798e-06
3720	0.765747	-9.15606e-06	5.09852e-06
3726	0.766982	-1.26215e-06	1.22282e-06
3732	0.768217	-4.00248e-06	1.46483e-06
3738	0.769452	-7.44777e-06	-1.36628e-05
3744	0.770688	1.79529e-06	8.17367e-06
3750	0.771923	-7.12252e-07	3.88392e-06
3756	0.773158	2.02726e-06	5.6921e-06
3762	0.774393	-4.60143e-06	3.37239e-06
3768	0.775628	3.00877e-06	3.68494e-06
3774	0.776863	1.56609e-06	1.10558e-05
3780	0.778098	3.63031e-06	-5.62784e-06
3786	0.779333	-1.42917e-06	-1.77142e-06
3792	0.780568	9.38562e-07	-8.6261e-06
3798	0.781803	-2.37021e-06	-8.80438e-06
3804	0.783038	4.02523e-06	-1.91571e-07
3810	0.784273	-2.48568e-06	-4.96483e-06
3816	0.785508	4.48998e-06	5.85132e-06
3822	0.786744	-5.11642e-06	-5.24395e-06
3828	0.787979	3.16422e-06	8.66917e-07
3834	0.789214	3.37784e-07	-8.63457e-06
3840	0.790449	-3.51212e-06	6.93101e-06
3846	0.791684	3.47546e-06	3.84178e-06
3852	0.792919	-1.08922e-05	7.15836e-06
3858	0.794154	-8.398e-06	-8.82214e-06
3864	0.795389	1.15518e-06	1.19701e-06
3870	0.796624	1.19806e-05	-1.81786e-06
3876	0.797859	-6.21704e-06	5.73712e-06
3882	0.799094	7.23403e-06	-3.74586e-06
3888	0.800329	-3.15721e-06	-2.41378e-06
3894	0.801564	-3.70218e-06	-9.83297e-06
3900	0.8028	2.82829e-06	-4.89592e-06
3906	0.804035	-1.39848e-06	1.04325e-06
3912	0.80527	6.01361e-06	3.10003e-06
3918	0.806505	-3.9041e-07	4.71352e-07
3924	0.80774	-1.25532e-06	-1.05372e-06
3930	0.808975	-4.09162e-06	-3.79296e-06
3936	0.81021	5.1985e-06	-1.47874e-06
3942	0.811445	-3.11002e-06	3.82611e-06
3948	0.81268	5.34894e-06	2.05171e-07
3954	0.813915	7.79695e-07	-2.29271e-06
3960	0.81515	7.96904e-07	-4.05594e-06
3966	0.816385	5.92252e-06	1.63312e-06
3972	0.81762	-1.18297e-06	4.32282e-06
3978	0.818855	-3.94091e-06	-1.58607e-06
3984	0.820091	-4.24686e-06	7.3551e-06
3990	0.821326	4.69601e-06	-7.35209e-06
3996	0.822561	-1.58832e-06	7.69719e-06
4002	0.823796	3.05201e-06	-4.84977e-06
4008	0.825031	-5.95265e-06	2.92717e-06
4014	0.826266	2.62613e-06	1.63641e-06
4020	0.827501	-9.66988e-07	2.29632e-06
4026	0.828736	6.56531e-06	-2.27614e-06
4032	0.829971	8.38673e-07	-2.46407e-06
4038	0.831206	-2.97132e-06	1.35381e-06
4044	0.832441	-1.46096e-06	8.8259e-07
4050	0.833676	-1.74317e-06	-1.25709e-06
4056	0.834911	2.31468e-06	-3.18967e-06
4062	0.836147	3.71228e-06	2.28898e-06
4068	0.837382	-4.23849e-06	2.90665e-06
4074	0.838617	2.65153e-06	1.38163e-06
4080	0.839852	5.05678e-06	7.79782e-07
4086	0.841087	-4.35908e-06	-1.55396e-06
4092	0.842322	-1.32109e-06	-1.37497e-06
4098	0.843557	2.05954e-06	1.67781e-06
4104	0.844792	2.10205e-06	-2.52717e-06
4110	0.846027	9.62337e-07	-2.00447e-06
4116	0.847262	-4.58687e-06	-1.05356e-06
4122	0.848497	7.30113e-06	2.29969e-06
4128	0.849732	-1.17959e-06	1.08459e-06
4134	0.850967	-2.00869e-06	4.78479e-06
4140	0.852203	-4.60989e-07	1.70028e-06
4146	0.853438	4.02102e-06	-9.78876e-07
4152	0.854673	1.0602e-06	1.51913e-06
4158	0.855908	1.52179e-06	2.21688e-07
4164	0.857143	2.74827e-06	-5.90795e-06
4170	0.858378	1.24197e-06	4.55755e-06
4176	0.859613	1.2735e-06	6.57727e-06
4182	0.860848	-4.40856e-06	-1.28749e-06
4188	0.862083	-2.65031e-06	1.03725e-06
4194	0.863318	1.89355e-06	1.19693e-06
4200	0.864553	2.46724e-06	-9.19128e-07
4206	0.865788	5.78813e-07	1.9568e-07
4212	0.867023	1.01317e-06	-6.60129e-07
4218	0.868259	-5.12639e-07	-1.232e-06
4224	0.869494	2.27118e-07	2.75277e-06
4230	0.870729	1.50107e-06	6.57554e-07
4236	0.871964	-5.33165e-06	2.08255e-08
4242	0.873199	2.87923e-07	-2.68577e-06
4248	0.874434	-3.23926e-06	8.11019e-07
4254	0.875669	-3.42677e-06	-5.10638e-07
4260	0.876904	-7.86065e-07	-1.24081e-06
4266	0.878139	8.34257e-07	8.92972e-07
4272	0.879374	-9.00732e-08	-4.3263e-06
4278	0.880609	-2.27662e-06	2.89192e-06
4284	0.881844	2.78252e-06	1.36179e-07
4290	0.883079	-9.62124e-08	4.39275e-08
4296	0.884315	8.22395e-07	1.25794e-06
4302	0.88555	-4.47107e-07	5.77369e-07
4308	0.886785	6.52e-07	-2.70995e-07
4314	0.88802	-1.42489e-06	2.78955e-06
4320	0.889255	3.29554e-07	-1.8488e-06
4326	0.89049	-1.45611e-06	-4.50414e-06
4332	0.891725	4.1699e-07	3.50911e-07
4338	0.89296	-5.42975e-07	1.21694e-06
4344	0.894195	-3.34704e-07	-9.21831e-07
4350	0.89543	9.20206e-07	-1.20182e-06
4356	0.896665	2.49407e-06	-8.53771e-07
4362	0.8979	8.73548e-08	8.09639e-08
4368	0.899135	4.2826e-07	1.06558e-06
4374	0.900371	1.83801e-06	9.70487e-07
4380	0.901606	-2.42618e-08	1.58814e-06
4386	0.902841	-2.65447e-07	2.23602e-06
4392	0.904076	-1.26852e-06	5.08001e-07
4398	0.905311	-5.38438e-08	6.01375e-07
4404	0.906546	4.12291e-07	-4.93259e-07
4410	0.907781	1.0786e-06	7.5741e-07
4416	0.909016	5.18173e-07	2.5806e-07
4422	0.910251	-9.74525e-07	-2.51379e-06
4428	0.911486	-6.07526e-07	-1.51788e-07
4434	0.912721	-1.03766e-06	-2.39504e-07
4440	0.913956	1.02077e-06	-1.76231e-06
4446	0.915191	4.06224e-07	1.09339e-06
4452	0.916427	-2.18575e-07	2.66995e-07
4458	0.917662	9.19907e-07	6.27196e-08
4464	0.918897	9.46446e-07	1.32253e-06
4470	0.920132	-3.45899e-07	7.01755e-07
4476	0.921367	-1.01053e-06	2.06726e-06
4482	0.922602	6.82109e-07	3.68187e-09
4488	0.923837	-2.78187e-07	-4.13352e-07
4494	0.925072	2.87789e-08	1.97281e-06
4500	0.926307	-6.97109e-07	-1.2821e-06
4506	0.927542	-1.17497e-06	1.08835e-06
4512	0.928777	-1.55492e-07	-1.48392e-06
4518	0.930012	-1.58736e-06	-2.00467e-07
4524	0.931247	7.22003e-07	9.91085e-08
4530	0.932483	-2.76222e-07	-6.3971e-07
4536	0.933718	-5.34582e-07	3.33724e-07
4542	0.934953	4.54495e-07	-1.03347e-06
4548	0.936188	-8.23559e-07	6.79675e-07
4554	0.937423	-2.76305e-07	-4.83876e-07
4560	0.938658	1.09934e-07	1.79038e-07
4566	0.939893	-6.97719e-07	5.44791e-07
4572	0.941128	1.4349e-07	8.65005e-07
4578	0.942363	-8.96031e-07	-5.89879e-07
4584	0.943598	4.05671e-07	1.23839e-06
4590	0.944833	6.44472e-07	-3.87207e-07
4596	0.946068	-1.02737e-06	5.43031e-07
4602	0.947303	7.28719e-07	-6.68762e-07
4608	0.948538	-9.04862e-07	-1.36249e-07
4614	0.949774	6.4266e-07	-2.60503e-07
4620	0.951009	-5.3654e-09	-9.72373e-07
4626	0.952244	2.43905e-07	1.11178e-06
4632	0.953479	-2.06485e-07	-7.23061e-07
4638	0.954714	-7.99299e-07	5.57678e-07
4644	0.955949	5.756e-07	-4.56513e-07
4650	0.957184	-8.06951e-07	-4.6583e-07
4656	0.958419	-1.744e-07	8.20213e-08
4662	0.959654	-2.02897e-07	-1.97854e-07
4668	0.960889	3.31021e-07	-1.55384e-07
4674	0.962124	-4.25315e-07	7.74267e-08
4680	0.963359	3.02407e-07	3.70259e-08
4686	0.964594	7.13605e-08	-9.50132e-08
4692	0.96583	1.61769e-07	3.3663e-07
4698	0.967065	-2.44878e-07	-3.86053e-07
4704	0.9683	1.81912e-08	6.36166e-07
4710	0.969535	3.64531e-07	-7.32964e-07
4716	0.97077	-4.63847e-07	7.81747e-07
4722	0.972005	5.70067e-07	-2.25552e-07
4728	0.97324	-4.52963e-07	2.14107e-07
4734	0.974475	6.77776e-07	4.16234e-07
4740	0.97571	-5.77963e-07	-6.41899e-07
4746	0.976945	1.18733e-07	6.40475e-07
4752	0.97818	-8.74589e-09	-4.24157e-07
4758	0.979415	-5.62322e-08	6.00117e-07
4764	0.98065	5.28418e-07	-1.49257e-07
4770	0.981886	-1.11826e-07	7.01244e-07
4776	0.983121	9.03872e-07	1.38068e-07
4782	0.984356	-8.16788e-07	-6.09435e-07
4788	0.985591	1.05298e-06	-6.74843e-07
4794	0.986826	-1.92325e-07	-9.56407e-07
4800	0.988061	1.20883e-08	8.01703e-07
4806	0.989296	-1.04e-06	-4.36138e-07
4812	0.990531	-1.2664e-06	8.77384e-07
4818	0.991766	1.6691e-07	-2.66903e-07
4824	0.993001	1.65065e-07	5.43453e-07
4830	0.994236	4.89079e-07	-2.89206e-07
4836	0.995471	-4.91243e-07	4.73052e-07
4842	0.996706	6.1979e-07	-7.68912e-08
4848	0.997942	-7.98806e-07	-1.31769e-08
4854	0.999177	3.70726e-07	3.09639e-07
4860	1.00041	-2.44531e-07	-7.70058e-07
4866	1.00165	5.00854e-08	3.80202e-07
4872	1.00288	-5.84958e-07	7.03148e-07
4878	1.00412	-1.97674e-07	2.51426e-07
4884	1.00535	-6.56568e-07	-1.35559e-07
4890	1.00659	1.23242e-06	6.1206e-07
4896	1.00782	8.72219e-07	-5.73402e-07
4902	1.00906	2.24656e-07	8.43849e-07
4908	1.01029	5.24307e-07	-8.84399e-07
4914	1.01153	-9.38872e-07	-1.85598e-07
4920	1.01276	4.11794e-07	-2.55738e-07
4926	1.014	-3.97205e-07	-6.50307e-07
4932	1.01523	4.78405e-07	6.27232e-07
4938	1.01647	-2.6724e-07	-1.69815e-07
4944	1.0177	8.633e-08	7.08468e-07
4950	1.01894	2.12006e-07	-3.52637e-07
4956	1.02017	-6.57001e-07	4.43527e-07
4962	1.02141	5.02411e-07	-2.95276e-07
4968	1.02264	-6.54493e-07	-1.75578e-08
4974	1.02388	6.41466e-07	4.88813e-07
4980	1.02511	-3.67773e-07	-5.62829e-07
4986	1.02635	2.73168e-07	3.35289e-07
4992	1.02758	-6.56833e-08	-4.16226e-07
4998	1.02882	-6.82617e-07	6.77204e-07
5004	1.03005	2.22912e-07	3.10443e-08
5010	1.03129	-3.02332e-07	6.85955e-08
5016	1.03252	-1.42458e-07	7.54344e-08
5022	1.03376	8.12484e-08	-1.2692e-07
5028	1.03499	5.39756e-08	-4.55033e-08
5034	1.03623	1.36223e-07	-4.14317e-07
5040	1.03746	1.01779e-07	-2.03493e-07
5046	1.0387	-4.28154e-07	-4.68679e-07
5052	1.03993	3.48395e-07	6.26264e-07
5058	1.04117	-1.04107e-07	-3.78372e-07
5064	1.0424	-1.30211e-07	5.31336e-07
5070	1.04364	-3.96868e-08	-7.48384e-07
5076	1.04487	-9.49396e-08	3.29189e-07
5082	1.04611	8.42876e-07	-3.88873e-07
5088	1.04734	-1.06827e-06	-1.17076e-07
5094	1.04858	3.66408e-07	2.24772e-07
5100	1.04981	-2.57156e-07	-5.58014e-07
5106	1.05105	-2.70736e-07	3.1458e-07
5112	1.05228	-8.95937e-08	-7.46349e-07
5118	1.05352	-8.77743e-07	1.76411e-07
5124	1.05476	5.2544e-07	7.62395e-08
5130	1.05599	1.09835e-07	5.0006e-07
5136	1.05723	9.08175e-08	3.23635e-07
5142	1.05846	-8.20914e-07	6.68979e-08
5148	1.0597	1.37765e-08	2.4438e-07
5154	1.06093	6.57521e-07	9.20715e-07
5160	1.06217	2.17645e-08	-1.10335e-07
5166	1.0634	1.9813e-07	4.97436e-07
5172	1.06464	3.56247e-07	1.02415e-07
5178	1.06587	-1.10397e-06	9.9705e-08
5184	1.06711	2.83312e-07	-1.38768e-07
5190	1.06834	-4.22699e-08	2.28982e-07
5196	1.06958	1.65965e-07	5.53333e-07
5202	1.07081	1.16712e-06	-5.44003e-07
5208	1.07205	-9.68387e-07	-1.33031e-06
5214	1.07328	9.95302e-07	5.22191e-08
5220	1.07452	-1.70643e-06	-3.97851e-07
5226	1.07575	2.23149e-07	-2.47752e-07
5232	1.07699	-2.55656e-07	2.88959e-07
5238	1.07822	-1.38749e-06	1.76091e-06
5244	1.07946	6.60026e-07	-6.50985e-07
5250	1.08069	-9.84496e-07	-5.40951e-07
5256	1.08193	1.66862e-07	-3.22088e-08
5262	1.08316	4.44016e-07	-1.03938e-06
5268	1.0844	9.40498e-07	-9.40333e-07
5274	1.08563	2.58083e-07	-1.27581e-06
5280	1.08687	-2.56566e-07	5.44384e-07
5286	1.0881	2.01052e-07	-1.02274e-07
5292	1.08934	5.82176e-08	-7.74493e-07
5298	1.09057	-5.21863e-07	-5.27795e-08
5304	1.09181	1.3776e-06	1.23368e-06
5310	1.09304	-6.33571e-07	1.09559e-06
5316	1.09428	-7.9676e-07	9.37318e-07
5322	1.09551	4.46217e-07	-3.39609e-07
5328	1.09675	-6.48505e-07	6.03058e-07
5334	1.09798	1.61487e-06	1.4777e-08
5340	1.09922	3.15401e-07	-1.17059e-06
5346	1.10045	1.09166e-06	6.22491e-07
5352	1.10169	5.84023e-07	-1.35123e-06
5358	1.10292	1.43924e-08	-1.07199e-06
5364	1.10416	6.34745e-07	1.24241e-06
5370	1.10539	-8.05151e-07	-6.73589e-07
5376	1.10663	2.82589e-07	1.25492e-07
5382	1.10786	1.6696e-07	-2.16312e-06
5388	1.1091	-1.80088e-06	2.00322e-06
5394	1.11033	-1.77658e-06	-8.676e-07
5400	1.11157	4.15951e-07	-9.4521e-07
5406	1.1128	8.20389e-07	2.30638e-07
5412	1.11404	1.22767e-06	1.21035e-06
5418	1.11527	2.55996e-06	-1.32671e-06
5424	1.11651	-3.10643e-07	3.28671e-06
5430	1.11774	-9.85493e-07	4.9213e-07
5436	1.11898	-3.17184e-06	-6.94653e-07
5442	1.12021	3.65879e-07	-7.91582e-07
5448	1.12145	-2.10531e-07	4.70744e-07
5454	1.12268	1.53751e-06	2.55162e-06
5460	1.12392	-1.27117e-06	-7.70905e-07
5466	1.12515	-3.2165e-07	-2.38359e-06
5472	1.12639	-1.63581e-06	-2.2329e-06
5478	1.12762	-5.574e-07	1.97093e-06
5484	1.12886	1.48656e-06	-2.63436e-06
5490	1.13009	-2.79653e-07	3.04589e-06
5496	1.13133	7.23889e-07	-1.07083e-07
5502	1.13256	6.59159e-07	-1.68651e-07
5508	1.1338	-1.05528e-06	-8.45414e-07
5514	1.13503	-2.33689e-06	-9.57577e-07
5520	1.13627	-9.70725e-07	-2.07371e-06
5526	1.13751	6.28372e-07	-1.1183e-06
5532	1.13874	1.08436e-07	-9.68104e-07
5538	1.13998	3.68464e-07	3.17564e-06
5544	1.14121	9.38215e-07	-1.79373e-06
5550	1.14245	-1.31978e-06	-9.48806e-07
5556	1.14368	-1.35084e-06	-1.92652e-06
5562	1.14492	2.0218e-06	-4.4928e-06
5568	1.14615	1.89739e-06	1.45254e-06
5574	1.14739	2.48429e-06	-1.24944e-06
5580	1.14862	-7.90593e-08	-1.72301e-06
5586	1.14986	-1.91274e-06	1.21413e-06
5592	1.15109	-1.06684e-06	3.30585e-07
5598	1.15233	8.75632e-07	-1.65915e-06
5604	1.15356	-1.63771e-06	-2.07626e-06
5610	1.1548	1.88084e-06	3.13376e-08
5616	1.15603	9.59171e-07	6.16139e-07
5622	1.15727	1.10448e-06	-1.96495e-07
5628	1.1585	-1.09702e-06	-4.25553e-07
5634	1.15974	2.45859e-06	-2.93997e-07
5640	1.16097	-6.09619e-07	-1.67135e-06
5646	1.16221	-3.14541e-06	1.09972e-06
5652	1.16344	1.61807e-06	-1.48698e-06
5658	1.16468	8.5563e-07	4.01146e-06
5664	1.16591	5.543e-08	1.89074e-06
5670	1.16715	1.06679e-06	-3.00604e-06
5676	1.16838	1.46919e-06	1.69285e-06
5682	1.16962	-1.54621e-06	2.38701e-06
5688	1.17085	2.15955e-07	-3.38132e-06
5694	1.17209	-2.67774e-06	-3.31393e-07
5700	1.17332	-1.42998e-06	2.46288e-06
5706	1.17456	-1.85358e-06	-1.80285e-06
5712	1.17579	-4.10283e-07	-2.09816e-06
5718	1.17703	-3.4426e-06	1.85511e-06
5724	1.17826	-2.52973e-06	-1.25773e-06
5730	1.1795	1.63388e-06	1.36935e-06
5736	1.18073	2.17251e-06	2.77867e-06
5742	1.18197	-9.94385e-07	-1.63693e-06
5748	1.1832	-7.6517e-07	-7.1305e-07
5754	1.18444	2.00464e-06	-3.98071e-06
5760	1.18567	-3.28206e-07	9.44016e-07
5766	1.18691	2.35428e-07	-4.17496e-07
5772	1.18814	1.8592e-08	-8.32554e-08
5778	1.18938	2.45531e-06	-1.8634e-06
5784	1.19061	-1.07041e-06	-4.69195e-07
5790	1.19185	2.4256e-06	-3.18993e-06
5796	1.19308	-6.53777e-07	3.08698e-06
5802	1.19432	8.89196e-07	8.84272e-07
5808	1.19555	7.84692e-07	-3.89068e-07
5814	1.19679	3.00522e-07	-5.51616e-07
5820	1.19802	-1.95485e-06	-1.98537e-06
5826	1.19926	5.11919e-07	-4.43882e-06
5832	1.20049	2.39366e-09	9.56282e-07
5838	1.20173	-3.53122e-07	-2.58048e-06
5844	1.20296	3.12384e-06	3.26446e-06
5850	1.2042	-1.76886e-06	-1.86462e-08
5856	1.20543	9.85609e-07	-2.10497e-07
5862	1.20667	-8.70567e-07	1.76161e-06
5868	1.2079	1.26703e-06	-1.29153e-06
5874	1.20914	1.21345e-06	3.52636e-06
5880	1.21037	2.6442e-06	-4.61489e-07
5886	1.21161	2.14605e-06	-2.29614e-06
5892	1.21284	7.93408e-07	-1.02142e-06
5898	1.21408	-1.65313e-06	6.85325e-06
5904	1.21531	-6.56985e-06	7.76459e-07
5910	1.21655	-3.71989e-07	-1.07101e-07
5916	1.21779	-7.90848e-07	1.25252e-07
5922	1.21902	-1.01636e-06	-3.4653e-06
5928	1.22026	1.27975e-07	-6.70126e-07
5934	1.22149	7.18322e-07	1.39552e-06
5940	1.22273	-1.87576e-07	2.69216e-06
5946	1.22396	1.08076e-06	3.91735e-06
5952	1.2252	-3.43877e-06	-4.44391e-06
5958	1.22643	-2.09372e-06	1.72531e-06
5964	1.22767	2.97944e-06	-6.40225e-07
5970	1.2289	-2.5052e-08	-5.0525e-06
5976	1.23014	-1.44855e-06	-2.49559e-07
5982	1.23137	-4.69668e-07	-3.26869e-06
5988	1.23261	-8.65573e-07	-2.4763e-06
5994	1.23384	-1.06433e-06	-1.48363e-06
6000	1.23508	3.1376e-06	1.65961e-06
6006	1.23631	2.66554e-06	2.49233e-06
6012	1.23755	5.96586e-07	1.30721e-06
6018	1.23878	-2.12426e-07	1.70157e-06
6024	1.24002	-1.53877e-06	-8.42409e-09
6030	1.24125	1.93244e-06	-2.85425e-06
6036	1.24249	4.80301e-07	1.5686e-06
6042	1.24372	-6.8141e-08	-8.55079e-07
6048	1.24496	1.91472e-06	1.018e-07
6054	1.24619	1.34384e-06	1.25313e-06
6060	1.24743	1.57038e-07	-2.41676e-06
6066	1.24866	1.08989e-06	8.42372e-07
6072	1.2499	-1.17322e-06	-3.58987e-07
6078	1.25113	-4.94538e-06	5.10575e-07
6084	1.25237	5.92405e-07	-5.84163e-07
6090	1.2536	-5.63384e-06	1.8177e-06
6096	1.25484	2.18802e-06	-6.32628e-08
6102	1.25607	1.26221e-06	3.90593e-06
6108	1.25731	-2.54803e-07	1.22768e-06
6114	1.25854	-3.44731e-07	2.58477e-06
6120	1.25978	-2.72213e-07	1.9545e-06
6126	1.26101	-4.10807e-07	1.32101e-07
6132	1.26225	1.60472e-06	-3.37355e-06
6138	1.26348	-4.39002e-07	-4.0685e-06
6144	1.26472	-5.36224e-07	4.33938e-06
6150	1.26595	-5.07693e-07	1.56574e-06
6156	1.26719	-5.4041e-07	4.83059e-06
6162	1.26842	-3.78581e-06	9.26098e-07
6168	1.26966	-3.14254e-06	-2.57555e-06
6174	1.27089	4.42571e-06	5.20581e-07
6180	1.27213	-1.6317e-06	-4.99314e-06
6186	1.27336	-3.59013e-06	1.23365e-06
6192	1.2746	-3.4032e-07	-6.50563e-07
6198	1.27583	5.58197e-07	-2.31126e-06
6204	1.27707	-9.75412e-07	1.25422e-07
6210	1.2783	-2.28944e-06	4.67575e-07
6216	1.27954	-1.35738e-06	1.96948e-07
6222	1.28077	-1.10114e-06	7.37815e-07
6228	1.28201	-5.69603e-07	-1.73693e-06
6234	1.28324	-3.67293e-06	2.62103e-07
6240	1.28448	2.62041e-06	6.90506e-07
6246	1.28571	1.14863e-06	9.2783e-07
6252	1.28695	6.85302e-07	-1.10773e-06
6258	1.28818	-5.21576e-06	-7.94681e-07
6264	1.28942	-1.8027e-06	-1.22295e-06
6270	1.29065	-6.75366e-07	-3.92591e-06
6276	1.29189	-1.20388e-06	3.87152e-06
6282	1.29312	1.14275e-08	-1.96315e-07
6288	1.29436	-3.54603e-06	9.36729e-07
6294	1.29559	4.25186e-07	-2.16129e-06
6300	1.29683	-8.4811e-07	3.08382e-06
6306	1.29807	-1.14975e-06	7.09073e-07
6312	1.2993	1.12585e-06	-4.75294e-07
6318	1.30054	-7.03639e-07	-2.00619e-06
6324	1.30177	7.00322e-07	7.46703e-07
6330	1.30301	-3.54382e-06	4.05987e-06
6336	1.30424	-7.57519e-08	-2.92686e-06
6342	1.30548	-1.25631e-06	4.99183e-07
6348	1.30671	1.60781e-06	1.47258e-06
6354	1.30795	-2.10896e-06	-9.86322e-07
6360	1.30918	2.13713e-06	1.32828e-06
6366	1.31042	1.71862e-06	2.49718e-06
6372	1.31165	1.8595e-06	-1.50717e-06
6378	1.31289	-2.40637e-06	-9.70344e-07
6384	1.31412	3.58678e-08	1.99765e-06
6390	1.31536	1.20524e-06	-1.13308e-06
6396	1.31659	-7.74833e-07	-8.92951e-08
6402	1.31783	-1.10346e-06	-5.24757e-07
6408	1.31906	-1.16636e-06	8.54429e-07
6414	1.3203	1.21722e-06	-1.29108e-06
6420	1.32153	1.73003e-07	-2.73945e-06
6426	1.32277	-8.26978e-07	-1.84034e-07
6432	1.324	-9.24851e-07	1.66791e-06
6438	1.32524	1.64401e-06	-9.41199e-07
6444	1.32647	-1.29939e-06	-1.73962e-07
6450	1.32771	1.03707e-06	-3.51786e-08
6456	1.32894	1.70237e-06	-1.92944e-06
6462	1.33018	1.68562e-06	-4.06502e-07
6468	1.33141	-3.86016e-07	1.69997e-06
6474	1.33265	-1.13043e-07	3.90117e-07
6480	1.33388	-7.83207e-07	1.00676e-06
6486	1.33512	8.35362e-07	1.89452e-06
6492	1.33635	1.60309e-06	1.81995e-06
6498	1.33759	1.13459e-06	8.91504e-07
6504	1.33882	-1.0133e-06	9.72643e-07
6510	1.34006	-2.68972e-06	1.51318e-06
6516	1.34129	1.02939e-07	2.89319e-07
6522	1.34253	-6.69433e-07	-1.62759e-06
6528	1.34376	6.69638e-07	-4.49477e-07
6534	1.345	7.56757e-07	1.20017e-06
6540	1.34623	-3.57288e-07	-7.77836e-07
6546	1.34747	1.82067e-06	8.29673e-07
6552	1.3487	1.13306e-06	1.44637e-06
6558	1.34994	9.01113e-07	-8.84298e-07
6564	1.35117	-7.80017e-08	-1.40584e-06
6570	1.35241	-4.69559e-07	9.10339e-07
6576	1.35364	-2.41684e-06	-4.23273e-07
6582	1.35488	-1.11613e-06	-3.04308e-07
6588	1.35611	-9.23651e-07	-1.24956e-06
6594	1.35735	1.16863e-06	-9.214e-07
6600	1.35858	1.91494e-06	-1.58366e-06
6606	1.35982	-2.62966e-07	-3.24597e-07
6612	1.36105	9.65084e-08	5.82312e-07
6618	1.36229	1.74295e-06	-3.21073e-07
6624	1.36352	1.48459e-06	-1.13624e-06
6630	1.36476	1.41188e-06	-4.56932e-07
6636	1.36599	-2.21625e-07	1.92429e-06
6642	1.36723	6.79046e-07	-2.90869e-07
6648	1.36846	-2.13331e-06	-3.08901e-07
6654	1.3697	9.05745e-07	1.12986e-06
6660	1.37093	-1.28705e-06	2.25548e-07
6666	1.37217	2.8603e-08	1.54338e-06
6672	1.3734	9.37008e-08	7.52008e-07
6678	1.37464	-1.36895e-06	2.16292e-07
6684	1.37587	3.59241e-07	-1.10628e-06
6690	1.37711	5.94838e-07	4.10385e-08
6696	1.37834	-9.747e-07	-9.89843e-07
6702	1.37958	5.7161e-07	6.7427e-07
6708	1.38082	5.24175e-07	-5.74735e-07
6714	1.38205	-1.89972e-07	6.13601e-07
6720	1.38329	1.27063e-07	-7.23843e-07
6726	1.38452	-1.43846e-07	-1.35363e-06
6732	1.38576	9.15252e-07	-1.19346e-06
6738	1.38699	-8.17009e-07	5.37665e-07
6744	1.38823	9.28306e-07	-4.90664e-07
6750	1.38946	-1.14566e-07	-8.42719e-07
6756	1.3907	-5.35221e-07	7.35561e-07
6762	1.39193	-2.47828e-07	-5.79104e-07
6768	1.39317	-6.64537e-07	3.09803e-07
6774	1.3944	5.5724e-08	2.8496e-07
6780	1.39564	-8.41043e-07	3.31197e-08
6786	1.39687	-4.63398e-07	1.43056e-06
6792	1.39811	-4.55118e-07	-2.98342e-07
6798	1.39934	4.48208e-07	-5.48706e-07
6804	1.40058	1.24766e-07	-5.55272e-07
6810	1.40181	4.15354e-07	5.30958e-07
6816	1.40305	1.0118e-06	1.46595e-07
6822	1.40428	-7.30444e-07	6.53165e-07
6828	1.40552	2.5139e-08	3.19645e-07
6834	1.40675	1.93099e-07	-2.80721e-07
6840	1.40799	8.76898e-09	-3.73826e-07
6846	1.40922	-1.21728e-06	8.08697e-07
6852	1.41046	1.06755e-07	3.82805e-07
6858	1.41169	-7.68957e-07	3.13423e-07
6864	1.41293	1.81885e-07	-6.14461e-07
6870	1.41416	4.21789e-07	-7.64956e-09
6876	1.4154	-5.35065e-07	1.36609e-07
6882	1.41663	4.21002e-07	-4.80058e-07
6888	1.41787	-2.20285e-07	5.10462e-07
6894	1.4191	1.13905e-06	-1.42354e-09
6900	1.42034	-5.20074e-07	-8.88874e-07
6906	1.42157	5.07294e-07	9.77695e-07
6912	1.42281	5.6591e-07	-6.04705e-07
6918	1.42404	-2.30512e-07	6.56327e-07
6924	1.42528	-2.0202e-08	-2.66192e-07
6930	1.42651	-1.4794e-07	7.52067e-08
6936	1.42775	-5.21563e-07	-1.59271e-07
6942	1.42898	-2.38249e-07	2.70111e-07
6948	1.43022	2.5276e-07	2.15184e-07
6954	1.43145	-5.27078e-07	1.45432e-08
6960	1.43269	3.13918e-07	2.09949e-07
6966	1.43392	-6.85985e-07	-2.03328e-07
6972	1.43516	5.82135e-07	5.04329e-07
6978	1.43639	-5.81485e-07	-4.07204e-08
6984	1.43763	4.0564e-07	8.74711e-07
6990	1.43886	-5.5868e-08	-7.76681e-07
6996	1.4401	-1.56243e-07	7.67088e-07
7002	1.44133	2.82425e-07	1.03594e-07
7008	1.44257	-4.76627e-07	6.61928e-08
7014	1.4438	3.72928e-07	1.34835e-07
7020	1.44504	-5.96897e-07	-2.24128e-07
7026	1.44627	2.7104e-07	7.21745e-08
7032	1.44751	-5.91988e-08	-4.50667e-07
7038	1.44874	-1.2612e-07	2.86961e-08
7044	1.44998	-4.90263e-08	-2.13068e-07
7050	1.45121	-1.31111e-07	-3.01038e-08
7056	1.45245	-3.65376e-10	-1.04575e-07
7062	1.45368	1.88391e-07	1.00062e-07
7068	1.45492	2.70675e-07	-1.1169e-08
7074	1.45615	-1.95943e-07	2.6875e-07
7080	1.45739	7.45174e-08	-4.64127e-08
7086	1.45862	-1.0085e-07	8.55322e-08
7092	1.45986	1.94646e-07	-8.78731e-09
7098	1.4611	-1.54182e-07	-2.87151e-07
7104	1.46233	3.23403e-08	5.35109e-07
7110	1.46357	1.05517e-08	-7.5598e-07
7116	1.4648	-2.83702e-07	3.99638e-07
7122	1.46604	3.26864e-07	-1.80525e-07
7128	1.46727	-4.58798e-07	1.7866e-07
7134	1.46851	6.41887e-07	-2.60176e-09
7140	1.46974	1.27705e-08	-2.98705e-07
7146	1.47098	2.05437e-07	3.48469e-07
7152	1.47221	1.90475e-07	-2.61028e-07
7158	1.47345	1.85034e-08	1.80229e-07
7164	1.47468	2.27149e-07	-9.4566e-08
7170	1.47592	-6.8315e-09	3.33091e-07
7176	1.47715	2.60484e-07	-2.03304e-07
7182	1.47839	-7.46545e-09	-3.34735e-08
7188	1.47962	-4.30276e-08	-2.99084e-07
7194	1.48086	-1.14795e-07	1.05482e-07
7200	1.48209	3.75902e-07	-2.50798e-07
7206	1.48333	-8.145e-07	-7.16591e-08
7212	1.48456	2.67551e-07	-5.55465e-08
7218	1.4858	-7.38529e-07	-9.14063e-07
7224	1.48703	3.02696e-07	6.78598e-07
7230	1.48827	5.41028e-07	-4.34707e-07
7236	1.4895	-3.46676e-07	8.4066e-07
7242	1.49074	4.7563e-07	-4.28238e-07
7248	1.49197	-5.76915e-07	9.61903e-08
7254	1.49321	4.95473e-07	1.76259e-07
7260	1.49444	-3.74253e-07	-3.56525e-07
7266	1.49568	2.28451e-07	3.5796e-07
7272	1.49691	1.55904e-07	-4.55302e-07
7278	1.49815	-1.63124e-07	3.07541e-07
7284	1.49938	2.37323e-07	-1.57212e-07
7290	1.50062	-1.25231e-07	2.98849e-07
7296	1.50185	5.41647e-08	2.66362e-07
7302	1.50309	1.9125e-08	-7.16624e-08
7308	1.50432	-4.93279e-07	4.93953e-08
7314	1.50556	1.45816e-07	-7.64825e-08
7320	1.50679	1.64447e-07	-1.05199e-06
7326	1.50803	-1.2736e-07	1.98183e-07
7332	1.50926	4.61945e-07	-2.16239e-07
7338	1.5105	-6.67809e-07	7.90647e-08
7344	1.51173	3.49733e-07	3.85175e-07
7350	1.51297	-2.30512e-07	-6.65089e-07
7356	1.5142	1.11733e-07	7.48033e-07
7362	1.51544	2.4371e-07	-3.87884e-07
7368	1.51667	-4.34938e-07	8.53926e-08
7374	1.51791	6.95496e-07	2.81415e-07
7380	1.51914	-3.47421e-07	-3.23933e-07
7386	1.52038	3.89892e-08	5.73404e-07
7392	1.52161	1.60419e-07	-2.33106e-07
7398	1.52285	-1.77679e-07	1.69635e-07
7404	1.52408	-1.62121e-07	-9.56311e-08
7410	1.52532	-2.48777e-07	1.09242e-07
7416	1.52655	2.82013e-07	2.26335e-07
7422	1.52779	2.6565e-07	-1.04374e-08
7428	1.52902	3.01847e-08	-1.96975e-07
7434	1.53026	8.05496e-08	4.51307e-07
7440	1.53149	2.30568e-08	-2.95465e-08
7446	1.53273	-1.66023e-07	-6.32531e-08
7452	1.53396	-1.27755e-08	3.29601e-07
7458	1.5352	-3.18384e-07	-4.15353e-07
7464	1.53643	8.02379e-08	5.50005e-07
7470	1.53767	-1.25844e-07	-4.35497e-07
7476	1.5389	-2.11872e-07	4.85798e-07
7482	1.54014	2.78999e-07	-4.97099e-07
7488	1.54138	-4.61206e-07	-6.00012e-08
7494	1.54261	5.92574e-07	1.49321e-07
7500	1.54385	-5.80952e-07	-4.17605e-07
7506	1.54508	2.07872e-07	2.48442e-07
7512	1.54632	-1.49889e-07	-2.65102e-07
7518	1.54755	-1.50711e-08	1.84575e-07
7524	1.54879	2.67937e-07	-4.23784e-08
7530	1.55002	-3.97636e-08	4.68108e-07
7536	1.55126	3.48072e-07	1.40128e-07
7542	1.55249	-2.99308e-08	4.38742e-07
7548	1.55373	2.16594e-07	-5.34675e-07
7554	1.55496	6.9651e-08	3.12391e-07
7560	1.5562	1.84641e-07	2.56591e-07
7566	1.55743	-4.03349e-07	5.18221e-07
7572	1.55867	6.96784e-07	3.69665e-08
7578	1.5599	-3.27284e-07	-1.47015e-07
7584	1.56114	2.70234e-07	1.56168e-07
7590	1.56237	1.02891e-07	-4.92827e-07
7596	1.56361	-1.87705e-07	4.64073e-07
7602	1.56484	5.74604e-07	2.62806e-08
7608	1.56608	-5.64034e-07	-2.1938e-07
7614	1.56731	8.09856e-07	-4.15613e-08
7620	1.56855	-3.65063e-08	-2.68112e-07
7626	1.56978	-1.63962e-07	1.71624e-08
7632	1.57102	-6.74142e-07	1.64271e-07
7638	1.57225	1.21343e-07	-3.1148e-08
7644	1.57349	1.54738e-07	4.5922e-08
7650	1.57472	-3.65854e-07	6.58838e-07
7656	1.57596	7.80359e-07	5.79601e-07
7662	1.57719	2.40834e-07	3.64153e-07
7668	1.57843	-1.35778e-07	2.60958e-07
7674	1.57966	-4.54844e-07	-1.39628e-07
7680	1.5809	3.74587e-07	-1.30355e-07
7686	1.58213	-5.39279e-07	-9.98206e-08
7692	1.58337	5.58803e-07	4.45222e-07
7698	1.5846	-1.20315e-07	-1.83629e-07
7704	1.58584	7.21589e-07	2.74775e-07
7710	1.58707	-4.89619e-07	-1.90906e-07
7716	1.58831	2.15522e-07	1.05748e-06
7722	1.58954	-1.76398e-07	-5.24428e-07
7728	1.59078	-5.83092e-07	-1.45975e-07
7734	1.59201	1.52465e-06	4.10728e-07
7740	1.59325	-2.28281e-07	-7.85311e-07
7746	1.59448	6.30005e-07	8.55587e-07
7752	1.59572	3.61759e-07	4.93845e-07
7758	1.59695	2.71614e-07	5.4604e-07
7764	1.59819	-4.6084e-08	-2.02055e-07
7770	1.59942	-1.98757e-07	1.0287e-07
7776	1.60066	2.35433e-07	-1.01714e-07
7782	1.60189	-3.66692e-07	4.68889e-07
7788	1.60313	1.55506e-07	-6.54628e-07
7794	1.60436	-1.0153e-06	-3.53943e-07
7800	1.6056	9.03249e-07	2.18673e-07
7806	1.60683	-7.16105e-07	-2.93644e-07
7812	1.60807	9.13383e-07	-3.90884e-07
7818	1.6093	-1.53004e-07	-6.1086e-07
7824	1.61054	3.41018e-07	8.26702e-07
7830	1.61177	-2.46353e-07	1.48256e-07
7836	1.61301	-3.96456e-07	2.45898e-07
7842	1.61424	2.78731e-07	-1.64249e-06
7848	1.61548	-5.65215e-07	8.7982e-07
7854	1.61671	3.00855e-07	-1.09401e-07
7860	1.61795	-1.92677e-07	-4.56788e-07
7866	1.61918	1.69057e-07	3.43766e-07
7872	1.62042	2.03132e-07	6.4892e-07
7878	1.62166	8.02518e-07	-4.56822e-07
7884	1.62289	-4.38376e-08	7.00505e-07
7890	1.62413	1.49306e-07	-2.05912e-07
7896	1.62536	-2.77352e-07	2.5845e-07
7902	1.6266	7.72e-08	1.32025e-06
7908	1.62783	-1.40439e-06	1.7741e-07
7914	1.62907	1.43099e-07	-4.31008e-07
7920	1.6303	-1.68384e-06	2.60872e-07
7926	1.63154	-1.21995e-07	-2.09547e-07
7932	1.63277	-4.54869e-07	-4.65515e-07
7938	1.63401	-1.30901e-06	-4.78051e-07
7944	1.63524	-2.99347e-07	6.69144e-07
7950	1.63648	-5.69973e-07	-1.11858e-06
7956	1.63771	-1.24735e-07	2.26044e-07
7962	1.63895	3.19236e-06	-3.63396e-07
7968	1.64018	-7.26429e-07	1.37399e-06
7974	1.64142	2.69813e-07	1.23092e-07
7980	1.64265	-1.43718e-06	-1.59264e-06
7986	1.64389	-1.66055e-06	7.42593e-07
7992	1.64512	-8.98528e-08	2.65506e-07
7998	1.64636	-9.39705e-07	-1.32934e-06
8004	1.64759	-3.57503e-07	-2.93592e-08
8010	1.64883	-1.22669e-06	9.57434e-07
8016	1.65006	1.83627e-06	-1.07073e-06
8022	1.6513	-8.2166e-07	-3.62676e-07
8028	1.65253	5.78854e-07	1.08658e-06
8034	1.65377	7.0149e-07	2.20753e-07
8040	1.655	-1.73033e-07	1.23518e-06
8046	1.65624	-6.05666e-07	-7.84022e-08
8052	1.65747	-3.71433e-08	1.67284e-06
8058	1.65871	-7.49208e-07	4.15153e-07
8064	1.65994	6.26745e-07	1.99072e-07
8070	1.66118	1.69648e-07	7.88158e-07
8076	1.66241	-1.31351e-06	-3.76473e-07
8082	1.66365	6.06759e-07	-1.46012e-06
8088	1.66488	-2.65807e-06	7.15717e-07
8094	1.66612	8.5963e-07	-6.27368e-07
8100	1.66735	-3.65509e-07	-7.48981e-07
8106	1.66859	1.33027e-06	9.71093e-08
8112	1.66982	-8.31906e-07	-2.87034e-07
8118	1.67106	5.357e-07	-7.33761e-07
8124	1.67229	-2.14241e-08	1.02506e-06
8130	1.67353	-5.32435e-07	-4.15669e-07
8136	1.67476	1.09891e-06	-7.04509e-07
8142	1.676	1.09665e-06	2.18235e-07
8148	1.67723	-8.44493e-07	6.01938e-08
8154	1.67847	-4.40247e-07	2.94468e-07
8160	1.6797	1.16155e-06	-1.10436e-06
8166	1.68094	-1.19799e-06	9.46353e-08
8172	1.68217	-1.05014e-06	1.30764e-06
8178	1.68341	-2.18575e-06	4.87577e-07
8184	1.68464	3.81191e-07	-7.01562e-07
8190	1.68588	-1.3305e-06	-1.49085e-06
8196	1.68711	9.93442e-07	4.6971e-07
8202	1.68835	3.38728e-07	-1.17627e-06
8208	1.68958	6.53984e-07	1.72428e-06
8214	1.69082	3.42335e-07	1.02715e-06
8220	1.69205	-1.31822e-07	-1.2651e-06
8226	1.69329	-1.37706e-07	-6.72938e-07
8232	1.69452	1.64571e-07	1.03833e-06
8238	1.69576	5.27615e-07	9.78559e-07
8244	1.69699	-5.34621e-07	1.21546e-06
8250	1.69823	-8.61632e-09	3.55072e-07
8256	1.69946	1.25403e-08	-3.78076e-07
8262	1.7007	1.69045e-07	4.80035e-07
8268	1.70193	2.7764e-06	-1.84382e-06
8274	1.70317	1.27393e-06	-1.3307e-06
8280	1.70441	1.88171e-06	9.1694e-08
8286	1.70564	7.15883e-07	-3.53643e-07
8292	1.70688	-1.46895e-06	3.08463e-07
8298	1.70811	-4.21889e-07	1.09279e-07
8304	1.70935	1.34109e-06	8.24856e-07
8310	1.71058	-2.41493e-07	-9.40495e-07
8316	1.71182	-1.40779e-07	2.35165e-07
8322	1.71305	2.5329e-06	9.09504e-07
8328	1.71429	-2.14768e-07	1.78411e-06
8334	1.71552	5.80496e-07	6.71646e-08
8340	1.71676	-7.15733e-07	-1.30218e-06
8346	1.71799	6.21131e-07	1.68341e-07
8352	1.71923	2.43075e-06	-1.4497e-07
8358	1.72046	2.03161e-06	-2.73381e-06
8364	1.7217	-5.06208e-07	-5.26309e-07
8370	1.72293	1.02184e-06	-1.58128e-06
8376	1.72417	1.55444e-07	4.02254e-07
8382	1.7254	2.70886e-07	8.97734e-07
8388	1.72664	5.55423e-07	-3.54564e-07
8394	1.72787	-8.93644e-07	4.98254e-07
8400	1.72911	9.79721e-07	3.54233e-08
8406	1.73034	-1.31922e-06	-2.17411e-06
8412	1.73158	1.70092e-06	5.65209e-07
8418	1.73281	-1.31095e-08	-2.13147e-07
8424	1.73405	5.96267e-07	3.2838e-08
8430	1.73528	8.60078e-07	-3.81388e-07
8436	1.73652	1.70229e-06	2.24472e-06
8442	1.73775	-7.91776e-07	-2.33746e-07
8448	1.73899	9.05631e-07	4.5164e-07
8454	1.74022	4.23619e-08	-2.30265e-07
8460	1.74146	8.62484e-07	5.5455e-07
8466	1.74269	1.13649e-06	-1.45476e-08
8472	1.74393	8.82509e-09	-1.74264e-06
8478	1.74516	-1.09232e-06	-1.34346e-06
8484	1.7464	-1.27234e-06	-9.89039e-07
8490	1.74763	-1.97006e-06	2.24998e-07
8496	1.74887	-1.40827e-07	5.74998e-07
8502	1.7501	4.84254e-07	7.61594e-07
8508	1.75134	-4.93711e-07	-7.53312e-07
8514	1.75257	2.64251e-07	4.16674e-07
8520	1.75381	4.66622e-07	-4.08174e-07
8526	1.75504	8.84788e-07	2.23854e-06
8532	1.75628	-2.49508e-07	1.12578e-06
8538	1.75751	-1.31636e-06	4.38546e-07
8544	1.75875	1.09838e-07	3.27759e-07
8550	1.75998	3.26474e-07	7.1577e-07
8556	1.76122	-1.52059e-06	-1.05745e-06
8562	1.76245	1.04585e-06	4.89364e-07
8568	1.76369	-5.44586e-07	-1.43567e-06
8574	1.76492	-5.8687e-07	4.53801e-07
8580	1.76616	1.23107e-07	2.379e-07
8586	1.76739	8.61279e-07	-6.30179e-07
8592	1.76863	-1.44652e-06	5.94075e-07
8598	1.76986	-5.98713e-07	5.2241e-07
8604	1.7711	-2.27497e-06	1.5956e-06
8610	1.77233	-1.90314e-07	1.8895e-06
8616	1.77357	7.53377e-08	-1.1572e-07
8622	1.7748	-6.23583e-07	-4.49912e-07
8628	1.77604	-6.11347e-08	1.07853e-08
8634	1.77727	2.25901e-06	2.13873e-07
8640	1.77851	1.2788e-06	2.76391e-06
8646	1.77974	-5.65604e-07	-7.32709e-08
8652	1.78098	-1.38063e-07	-5.57288e-07
8658	1.78221	-1.31173e-07	4.62488e-07
8664	1.78345	1.59945e-07	8.54343e-07
8670	1.78469	9.19674e-08	-1.75003e-06
8676	1.78592	-3.71826e-07	1.47765e-06
8682	1.78716	4.35911e-07	6.28255e-07
8688	1.78839	-1.40822e-06	9.96076e-07
8694	1.78963	-1.18332e-06	2.78482e-06
8700	1.79086	-3.07423e-07	-5.80349e-07
8706	1.7921	-5.73479e-08	4.16161e-07
8712	1.79333	5.9277e-08	-1.24162e-06
8718	1.79457	1.60272e-06	-3.92947e-07
8724	1.7958	2.86742e-07	1.64226e-07
8730	1.79704	9.4386e-07	1.47657e-07
8736	1.79827	-9.07646e-07	-7.69131e-08
8742	1.79951	-4.70321e-07	5.56396e-07
8748	1.80074	4.70097e-07	-2.60119e-07
8754	1.80198	8.77676e-07	5.10271e-07
8760	1.80321	-4.74599e-07	-2.92475e-07
8766	1.80445	-4.38673e-07	9.72958e-07
8772	1.80568	-9.62469e-07	-1.03243e-06
8778	1.80692	-9.76995e-07	-1.98274e-07
8784	1.80815	3.72854e-07	-1.43978e-06
8790	1.80939	8.61073e-07	-1.36518e-06
8796	1.81062	1.80989e-07	-3.32158e-07
8802	1.81186	-7.16057e-07	4.82861e-07
8808	1.81309	-7.12436e-07	2.58646e-09
8814	1.81433	8.55888e-07	-6.42735e-07
8820	1.81556	2.41268e-07	9.17187e-07
8826	1.8168	-3.76701e-07	7.15091e-07
8832	1.81803	-3.11541e-07	-1.0826e-06
8838	1.81927	1.30902e-06	6.34722e-07
8844	1.8205	-1.01549e-07	3.39567e-07
8850	1.82174	-6.31066e-08	-9.62864e-07
8856	1.82297	-2.46691e-07	9.56011e-07
8862	1.82421	-4.3618e-07	4.68091e-07
8868	1.82544	-7.09706e-07	-3.68823e-07
8874	1.82668	4.48513e-07	-1.41626e-06
8880	1.82791	-7.00584e-07	7.70496e-07
8886	1.82915	-9.18039e-07	-8.96262e-07
8892	1.83038	1.31624e-06	2.72754e-07
8898	1.83162	-3.93337e-07	7.57613e-08
8904	1.83285	3.0289e-07	-3.00018e-07
8910	1.83409	9.34088e-07	-4.78512e-07
8916	1.83532	-4.44423e-07	1.87827e-07
8922	1.83656	1.0957e-06	-3.24953e-07
8928	1.83779	-6.83761e-07	6.06746e-07
8934	1.83903	1.24873e-06	-7.99594e-08
8940	1.84026	-7.20134e-07	-8.70635e-07
8946	1.8415	-3.98379e-07	1.53056e-06
8952	1.84273	9.51654e-07	-8.37003e-07
8958	1.84397	-2.17179e-07	-3.05434e-07
8964	1.8452	-1.13764e-06	-1.04213e-06
8970	1.84644	2.81089e-08	3.33937e-07
8976	1.84767	7.89467e-08	-1.79106e-06
8982	1.84891	-8.18081e-07	-1.0291e-06
8988	1.85014	3.90602e-07	-3.39263e-07
8994	1.85138	6.78957e-07	-2.63097e-07
9000	1.85261	3.23109e-08	2.02136e-06
9006	1.85385	-3.85068e-07	-1.91808e-07
9012	1.85508	-1.62091e-07	-6.12518e-07
9018	1.85632	2.90487e-07	-4.97399e-07
9024	1.85755	4.82052e-07	-5.15819e-07
9030	1.85879	-2.48131e-07	-1.01987e-06
9036	1.86002	-3.8698e-07	4.49456e-07
9042	1.86126	6.63255e-07	-1.4979e-06
9048	1.86249	-6.16857e-07	8.33702e-07
9054	1.86373	5.33346e-07	-1.08905e-06
9060	1.86497	4.66279e-07	1.14792e-07
9066	1.8662	6.60055e-07	-1.41885e-07
9072	1.86744	-1.2166e-07	-6.68758e-07
9078	1.86867	4.53594e-07	1.41691e-07
9084	1.86991	-6.71356e-07	5.44418e-07
9090	1.87114	4.23065e-07	3.31187e-07
9096	1.87238	5.74027e-08	-1.91217e-07
9102	1.87361	1.03303e-07	-7.09695e-09
9108	1.87485	2.30541e-07	-6.71906e-08
9114	1.87608	6.098e-07	4.85559e-07
9120	1.87732	-9.79585e-07	-4.40303e-07
9126	1.87855	-5.919e-07	2.76521e-08
9132	1.87979	6.51066e-07	3.89234e-08
9138	1.88102	-5.73605e-08	-9.31483e-08
9144	1.88226	1.6696e-07	3.43598e-07
9150	1.88349	-8.75042e-08	1.51619e-07
9156	1.88473	-2.47646e-07	-1.80664e-08
9162	1.88596	3.76557e-07	8.97489e-08
9168	1.8872	-4.12377e-07	-4.10703e-07
9174	1.88843	1.16163e-07	1.37091e-07
9180	1.88967	-7.30838e-08	-4.66069e-07
9186	1.8909	2.39507e-07	1.69944e-07
9192	1.89214	-1.62337e-07	-3.72113e-07
9198	1.89337	-1.72584e-07	-5.2064e-08
9204	1.89461	5.36353e-08	9.0831e-08
9210	1.89584	4.44535e-07	2.0295e-07
9216	1.89708	4.28331e-07	1.54817e-07
9222	1.89831	-3.10092e-07	3.24238e-07
9228	1.89955	3.98262e-07	8.31511e-07
9234	1.90078	-3.0662e-07	8.89648e-08
9240	1.90202	4.24906e-08	-2.91484e-07
9246	1.90325	-3.74265e-08	2.31211e-07
9252	1.90449	3.75907e-07	-3.32565e-07
9258	1.90572	-1.79261e-07	3.37571e-07
9264	1.90696	2.82625e-07	2.40251e-07
9270	1.90819	-1.24345e-07	-3.32993e-07
9276	1.90943	-3.02253e-07	1.82555e-07
9282	1.91066	8.68059e-08	-2.5587e-07
9288	1.9119	-3.52777e-07	-2.40701e-07
9294	1.91313	4.83776e-07	-1.37895e-07
9300	1.91437	1.25816e-08	2.07416e-07
9306	1.9156	6.62711e-07	7.16854e-07
9312	1.91684	2.48798e-07	-4.91364e-07
9318	1.91807	1.07635e-07	1.75983e-07
9324	1.91931	1.7266e-09	6.43801e-08
9330	1.92054	7.58871e-08	-5.79476e-07
9336	1.92178	-2.52779e-07	-2.06285e-07
9342	1.92301	-1.42601e-07	2.67001e-07
9348	1.92425	4.79609e-08	1.63895e-07
9354	1.92548	-2.07416e-07	2.00763e-07
9360	1.92672	3.03359e-07	2.20073e-08
9366	1.92795	-1.04353e-07	-3.61776e-08
9372	1.92919	4.28928e-08	3.0125e-07
9378	1.93042	-3.80052e-07	-1.58015e-07
9384	1.93166	5.91788e-08	2.24483e-07
9390	1.93289	5.21928e-08	-1.18901e-07
9396	1.93413	1.04062e-07	3.98656e-07
9402	1.93536	2.4031e-07	-3.17636e-07
9408	1.9366	-3.68907e-07	2.73446e-07
9414	1.93783	5.40666e-08	1.35224e-07
9420	1.93907	-1.04867e-07	-3.20417e-08
9426	1.9403	3.25758e-07	4.55914e-07
9432	1.94154	1.33264e-07	-2.27689e-07
9438	1.94277	7.17568e-08	2.59626e-07
9444	1.94401	6.35933e-08	-2.3886e-07
9450	1.94524	-3.41855e-08	1.69346e-07
9456	1.94648	-2.55581e-07	6.6368e-08
9462	1.94772	-3.99002e-07	-1.80127e-07
9468	1.94895	2.61162e-07	-1.96481e-07
9474	1.95019	-6.79486e-08	2.0945e-07
9480	1.95142	1.52555e-07	-3.87666e-07
9486	1.95266	-1.15375e-07	1.53477e-07
9492	1.95389	2.13368e-07	-1.43065e-07
9498	1.95513	-4.44613e-08	-2.85163e-07
9504	1.95636	3.75263e-08	1.82623e-07
9510	1.9576	6.32431e-08	-6.107e-07
9516	1.95883	-1.69719e-07	3.58557e-07
9522	1.96007	2.60266e-07	-3.6644e-07
9528	1.9613	-2.8414e-07	2.37668e-07
9534	1.96254	3.76531e-07	-1.18151e-07
9540	1.96377	-4.80305e-07	2.05283e-08
9546	1.96501	4.40565e-07	3.00205e-07
9552	1.96624	-1.71632e-07	-2.48217e-07
9558	1.96748	6.50519e-08	-5.66041e-08
9564	1.96871	8.38567e-08	-5.55383e-08
9570	1.96995	1.00489e-07	-6.95671e-09
9576	1.97118	3.68761e-07	-1.54146e-07
9582	1.97242	-7.00749e-09	-5.98242e-08
9588	1.97365	6.33763e-08	9.31555e-08
9594	1.97489	-1.42693e-07	1.60768e-07
9600	1.97612	-7.34723e-08	-1.28701e-07
9606	1.97736	-2.5951e-07	3.52411e-07
9612	1.97859	5.94735e-08	-2.7921e-07
9618	1.97983	-2.95226e-07	-3.09758e-07
9624	1.98106	2.67449e-07	1.09775e-07
9630	1.9823	-4.70768e-07	-3.13096e-07
9636	1.98353	-6.50645e-08	8.29883e-07
9642	1.98477	-4.80949e-07	-4.29285e-07
9648	1.986	-7.40808e-07	4.5084e-07
9654	1.98724	4.38519e-07	-4.3969e-07
9660	1.98847	-5.58993e-07	-1.46463e-07
9666	1.98971	3.71056e-07	2.74139e-07
9672	1.99094	3.01438e-08	-2.53562e-07
9678	1.99218	-1.45974e-07	-1.82973e-07
9684	1.99341	-2.85986e-08	-2.63635e-07
9690	1.99465	-4.23361e-08	1.31511e-07
9696	1.99588	1.04754e-07	-5.91914e-09
9702	1.99712	9.94022e-09	-9.92684e-08
9708	1.99835	1.3216e-07	-2.07293e-07
9714	1.99959	-2.31486e-08	3.09409e-07
9720	2.00082	3.02779e-08	-8.08118e-08
9726	2.00206	2.37802e-07	3.54517e-07
9732	2.00329	3.39419e-07	1.10356e-07
9738	2.00453	-1.7359e-07	-1.57702e-08
9744	2.00576	-1.29063e-07	9.47407e-08
9750	2.007	-3.51198e-07	-3.43459e-07
9756	2.00823	5.00032e-08	1.46498e-07
9762	2.00947	2.00986e-07	-8.53899e-08
9768	2.0107	-5.67573e-07	9.66088e-08
9774	2.01194	2.58816e-07	-1.34338e-07
9780	2.01317	-3.06753e-07	4.04903e-08
9786	2.01441	2.99324e-08	4.60607e-07
9792	2.01564	2.4208e-07	-1.53821e-07
9798	2.01688	1.92867e-07	1.3289e-07
9804	2.01811	-1.0227e-07	2.90865e-08
9810	2.01935	3.89908e-08	4.63644e-07
9816	2.02058	2.54734e-07	-2.6311e-07
9822	2.02182	8.82654e-08	3.25863e-07
9828	2.02305	4.36933e-08	-2.87113e-07
9834	2.02429	7.94646e-08	4.20499e-07
9840	2.02552	1.889e-07	-1.03989e-07
9846	2.02676	-1.78286e-07	2.92785e-07
9852	2.028	-1.46296e-07	1.37948e-07
9858	2.02923	-1.87688e-07	-2.25377e-07
9864	2.03047	3.85566e-07	3.25227e-07
9870	2.0317	-4.67035e-08	-4.86844e-07
9876	2.03294	-6.58022e-09	5.14843e-07
9882	2.03417	3.69757e-07	-4.31474e-07
9888	2.03541	-1.28757e-08	2.89497e-08
9894	2.03664	2.42961e-07	-6.05292e-08
9900	2.03788	-3.51619e-07	3.51258e-08
9906	2.03911	5.40891e-08	1.0629e-07
9912	2.04035	-3.50981e-07	-8.06652e-08
9918	2.04158	-6.803e-08	-2.7229e-08
9924	2.04282	-1.50839e-07	-1.71446e-07
9930	2.04405	9.71025e-08	-1.10752e-08
9936	2.04529	-2.35611e-07	6.66323e-08
9942	2.04652	1.3738e-07	-1.12976e-07
9948	2.04776	-3.01251e-07	-1.64267e-07
9954	2.04899	-8.77512e-09	2.86088e-07
9960	2.05023	4.50711e-07	-3.22107e-07
9966	2.05146	6.79384e-08	4.82528e-07
9972	2.0527	2.61814e-08	1.9444e-07
9978	2.05393	-1.65685e-07	1.02482e-08
9984	2.05517	2.50137e-07	-1.89223e-07
9990	2.0564	1.91346e-07	-1.54081e-08
9996	2.05764	-2.976e-07	1.27369e-08
10002	2.05887	3.30864e-07	-2.27136e-07
10008	2.06011	-5.32262e-07	9.9173e-08
10014	2.06134	3.95164e-07	1.49758e-08
10020	2.06258	-1.62846e-07	-1.00875e-07
10026	2.06381	2.08859e-07	-3.0212e-07
10032	2.06505	1.14888e-08	-1.87581e-07
10038	2.06628	-2.3486e-08	1.56307e-07
10044	2.06752	1.26779e-07	6.92758e-08
10050	2.06875	-1.81758e-07	1.68324e-07
10056	2.06999	3.51558e-07	1.13184e-07
10062	2.07122	-1.88415e-07	-4.71972e-08
10068	2.07246	-1.4745e-07	2.42124e-07
10074	2.07369	-8.58011e-08	3.31614e-07
10080	2.07493	-8.58491e-08	-2.16904e-07
10086	2.07616	-2.46155e-07	3.76962e-08
10092	2.0774	3.70399e-07	2.90537e-07
10098	2.07863	-6.18963e-07	-1.66537e-07
10104	2.07987	4.19119e-07	-8.30689e-08
10110	2.0811	2.54314e-07	-5.08517e-07
10116	2.08234	1.5616e-07	-1.43156e-07
10122	2.08357	1.30955e-07	-1.74432e-07
10128	2.08481	-4.70849e-07	3.75919e-07
10134	2.08604	5.46205e-07	-1.36844e-07
10140	2.08728	-2.10611e-07	-4.30958e-07
10146	2.08851	3.69671e-07	5.14081e-07
10152	2.08975	1.64262e-07	1.7034e-07
10158	2.09098	-2.14301e-07	4.65249e-07
10164	2.09222	-3.25204e-07	2.25435e-07
10170	2.09345	-2.52423e-07	-8.54099e-08
10176	2.09469	4.62966e-07	-3.41038e-07
10182	2.09592	7.44471e-08	7.32853e-09
10188	2.09716	7.39728e-08	-4.41837e-07
10194	2.09839	7.15534e-08	-1.2005e-07
10200	2.09963	-5.45658e-08	-2.58965e-07
10206	2.10086	-2.08645e-07	3.98102e-08
10212	2.1021	3.18065e-07	-3.54581e-07
10218	2.10333	-7.23628e-07	-8.20623e-08
10224	2.10457	5.91856e-07	2.88122e-07
10230	2.1058	-7.73005e-07	-3.05063e-08
10236	2.10704	-4.18294e-07	3.35927e-07
10242	2.10828	2.01698e-08	-2.21348e-07
10248	2.10951	-5.84787e-08	2.71955e-07
10254	2.11075	-5.7348e-08	6.94689e-08
10260	2.11198	3.45479e-08	1.60561e-07
10266	2.11322	5.36878e-09	-5.20753e-07
10272	2.11445	-3.13111e-07	1.12022e-08
10278	2.11569	-5.3908e-07	9.84534e-08
10284	2.11692	4.34999e-07	-7.41994e-07
10290	2.11816	7.38624e-07	1.35329e-07
10296	2.11939	3.16646e-07	-2.97794e-08
10302	2.12063	6.23095e-07	-1.37799e-07
10308	2.12186	2.3423e-07	2.83184e-08
10314	2.1231	-1.24703e-07	-4.43884e-07
10320	2.12433	1.05133e-07	-1.61296e-07
10326	2.12557	1.33124e-07	1.14281e-07
10332	2.1268	1.69052e-07	3.87952e-07
10338	2.12804	-9.94801e-07	3.97447e-07
10344	2.12927	9.49287e-08	7.23503e-07
10350	2.13051	1.83508e-07	-1.95304e-07
10356	2.13174	2.92807e-08	1.979e-07
10362	2.13298	-4.1128e-07	5.49417e-07
10368	2.13421	-8.8326e-07	9.47112e-07
10374	2.13545	-1.34807e-07	-7.82569e-07
10380	2.13668	-4.30757e-07	-4.95848e-07
10386	2.13792	-8.52244e-08	-4.00344e-07
10392	2.13915	-4.03835e-08	-3.27747e-07
10398	2.14039	-4.49342e-07	-9.88918e-09
10404	2.14162	-1.40633e-07	3.06086e-07
10410	2.14286	6.38414e-07	3.36587e-07
10416	2.14409	-1.94145e-07	6.83817e-07
10422	2.14533	2.49951e-07	-1.83323e-07
10428	2.14656	4.13823e-07	-8.46067e-09
10434	2.1478	-4.83056e-07	3.08479e-07
10440	2.14903	-4.09532e-07	-2.08197e-07
10446	2.15027	-1.9722e-07	8.44494e-08
10452	2.1515	1.15367e-06	-1.04779e-06
10458	2.15274	-3.49515e-07	-3.43765e-07
10464	2.15397	3.20228e-07	7.82371e-07
10470	2.15521	6.67682e-07	1.45496e-07
10476	2.15644	2.77511e-07	8.56676e-07
10482	2.15768	4.58889e-07	-9.09897e-07
10488	2.15891	-7.07175e-08	2.33927e-07
10494	2.16015	1.03511e-06	-2.06763e-07
10500	2.16138	-2.48073e-07	5.31786e-07
10506	2.16262	-3.7295e-07	6.60759e-07
10512	2.16385	-4.31965e-07	-3.04553e-07
10518	2.16509	1.22154e-07	-1.14533e-07
10524	2.16632	-4.06477e-07	4.80465e-07
10530	2.16756	1.04779e-06	2.4045e-08
10536	2.16879	-4.3147e-07	-6.60176e-07
10542	2.17003	-7.04982e-07	6.44686e-07
10548	2.17126	-9.70509e-07	-1.45677e-07
10554	2.1725	5.27877e-07	1.34387e-07
10560	2.17373	2.97166e-07	-6.127e-07
10566	2.17497	-2.84431e-07	2.31521e-07
10572	2.1762	-1.05933e-07	2.1176e-07
10578	2.17744	2.33867e-07	-3.97569e-07
10584	2.17867	2.4616e-07	-5.20385e-07
10590	2.17991	-9.04679e-07	6.05598e-08
10596	2.18114	8.17576e-07	1.05741e-06
10602	2.18238	2.97001e-07	1.03469e-07
10608	2.18361	-2.07611e-07	-6.37849e-07
10614	2.18485	1.08337e-06	3.14221e-07
10620	2.18608	-1.43561e-07	-2.56557e-07
10626	2.18732	-9.52904e-07	1.5052e-07
10632	2.18855	1.23285e-06	-1.05663e-06
10638	2.18979	-3.90949e-09	3.33914e-07
10644	2.19103	-4.6811e-07	-6.78346e-07
10650	2.19226	1.79796e-07	3.683e-07
10656	2.1935	-3.7639e-07	-6.50538e-07
10662	2.19473	1.32428e-06	2.78277e-07
10668	2.19597	-1.51904e-06	-3.48464e-07
10674	2.1972	2.96401e-07	-7.46776e-07
10680	2.19844	4.80192e-07	-6.11264e-07
10686	2.19967	1.31369e-06	2.69035e-07
10692	2.20091	-7.69695e-07	1.95805e-07
10698	2.20214	-4.63739e-07	-3.75186e-07
10704	2.20338	9.0155e-08	-1.5013e-06
10710	2.20461	-6.09996e-07	5.07273e-09
10716	2.20585	3.36171e-07	3.4861e-07
10722	2.20708	1.83588e-07	6.43776e-07
10728	2.20832	-3.06986e-07	-1.00593e-06
10734	2.20955	-3.22431e-07	-3.42944e-07
10740	2.21079	1.27614e-07	-6.21255e-07
10746	2.21202	5.3956e-08	-3.22187e-07
10752	2.21326	-1.22302e-08	-9.70991e-07
10758	2.21449	-1.71373e-08	-3.86729e-07
10764	2.21573	-7.66402e-07	3.22987e-07
10770	2.21696	-1.4158e-07	2.56013e-07
10776	2.2182	4.0496e-07	-8.02377e-07
10782	2.21943	-1.07616e-06	7.86483e-08
10788	2.22067	1.03726e-07	1.14529e-06
10794	2.2219	-6.67438e-07	-4.59591e-07
10800	2.22314	7.61536e-07	-1.88815e-06
10806	2.22437	1.3395e-06	2.22898e-07
10812	2.22561	1.03393e-06	-1.29218e-07
10818	2.22684	1.15493e-06	-1.24113e-07
10824	2.22808	-1.23144e-06	3.63401e-07
10830	2.22931	-6.27499e-07	8.85636e-08
10836	2.23055	-3.03836e-07	8.61245e-07
10842	2.23178	1.22238e-06	-2.88497e-07
10848	2.23302	6.70183e-07	3.71865e-08
10854	2.23425	5.54928e-07	1.5815e-07
10860	2.23549	6.09671e-07	1.04163e-06
10866	2.23672	4.75781e-07	2.64302e-07
10872	2.23796	6.50742e-07	-1.53229e-06
10878	2.23919	-1.96682e-07	2.53308e-07
10884	2.24043	-1.55083e-07	-1.6603e-06
10890	2.24166	3.07327e-07	-1.48874e-08
10896	2.2429	2.83162e-07	3.37764e-07
10902	2.24413	-2.99934e-07	-2.33623e-07
10908	2.24537	5.48161e-07	-2.24496e-07
10914	2.2466	-9.14674e-08	4.95538e-07
10920	2.24784	-1.68396e-07	-3.28732e-07
10926	2.24907	4.31774e-07	7.30253e-07
10932	2.25031	-3.61923e-07	2.93457e-07
10938	2.25154	-1.12366e-08	-5.05226e-07
10944	2.25278	6.38463e-07	4.8393e-07
10950	2.25401	-3.83609e-07	-6.08198e-08
10956	2.25525	6.24471e-07	1.20146e-06
10962	2.25648	5.00979e-07	3.86716e-07
10968	2.25772	-7.87765e-07	-2.31832e-07
10974	2.25895	-1.08543e-06	-5.39726e-07
10980	2.26019	-1.0141e-06	-2.19131e-07
10986	2.26142	-4.50298e-09	-1.24746e-07
10992	2.26266	-1.45124e-06	-5.02669e-07
10998	2.26389	-4.46661e-07	6.87685e-07
11004	2.26513	5.31003e-07	-1.00811e-06
11010	2.26636	-9.3747e-07	-1.24697e-06
11016	2.2676	1.35197e-06	-2.79663e-08
11022	2.26883	7.87528e-07	-2.14112e-07
11028	2.27007	3.5831e-08	-5.48794e-07
11034	2.27131	-7.59491e-07	3.39241e-07
11040	2.27254	-9.75372e-07	-9.07657e-07
11046	2.27378	-3.10097e-08	-1.57359e-07
11052	2.27501	4.80317e-07	-4.82015e-07
11058	2.27625	-1.05714e-07	-1.62278e-06
11064	2.27748	1.94552e-06	1.03915e-07
11070	2.27872	-6.22626e-07	-2.56541e-07
11076	2.27995	-6.11944e-07	1.32457e-06
11082	2.28119	-1.8241e-07	6.04207e-07
11088	2.28242	7.02596e-07	6.62248e-07
11094	2.28366	-8.10345e-08	3.45599e-07
11100	2.28489	4.12172e-08	-3.77098e-07
11106	2.28613	8.28752e-08	5.70831e-07
11112	2.28736	-1.53367e-07	-9.14471e-07
11118	2.2886	3.04009e-07	8.28954e-07
11124	2.28983	-6.83767e-07	-2.73786e-07
11130	2.29107	2.98044e-07	5.80206e-09
11136	2.2923	-1.17899e-06	-4.16996e-08
11142	2.29354	-4.26038e-07	1.918e-08
11148	2.29477	-2.78273e-07	-3.72166e-07
11154	2.29601	-2.49592e-07	1.01649e-06
11160	2.29724	2.98502e-07	-3.77059e-07
11166	2.29848	4.04314e-07	3.18825e-07
11172	2.29971	-6.80089e-07	6.88155e-07
11178	2.30095	-4.14942e-07	-3.18378e-07
11184	2.30218	-3.22479e-07	1.19137e-06
11190	2.30342	-5.61987e-07	-7.8036e-07
11196	2.30465	2.17172e-07	-1.02015e-07
11202	2.30589	6.1925e-07	-5.06465e-07
11208	2.30712	-1.24987e-06	7.5144e-07
11214	2.30836	2.74265e-07	-1.47391e-07
11220	2.30959	-6.85332e-07	-2.14344e-07
11226	2.31083	9.70467e-07	5.79208e-07
11232	2.31206	2.52564e-07	2.40187e-07
11238	2.3133	-1.35204e-07	-6.793e-07
11244	2.31453	2.46853e-07	-8.27083e-07
11250	2.31577	-6.08118e-07	-4.02249e-07
11256	2.317	-2.91399e-07	-7.31091e-07
11262	2.31824	7.2689e-07	2.9987e-07
11268	2.31947	-3.03395e-07	-1.20707e-06
11274	2.32071	-7.73117e-07	3.88424e-07
11280	2.32194	8.62396e-07	-1.11863e-06
11286	2.32318	-1.32225e-07	7.78155e-07
11292	2.32441	-6.03312e-08	-5.93031e-08
11298	2.32565	4.91669e-07	9.32572e-08
11304	2.32688	1.18799e-06	5.20376e-07
11310	2.32812	-3.80585e-07	-1.20205e-07
11316	2.32935	3.16065e-07	-3.65475e-07
11322	2.33059	-6.33801e-07	-6.60506e-07
11328	2.33182	-9.89588e-08	9.4053e-07
11334	2.33306	9.38612e-08	-3.52456e-07
11340	2.33429	-4.09662e-07	2.11479e-07
11346	2.33553	3.87614e-07	5.82823e-07
11352	2.33676	1.79506e-08	3.11819e-07
11358	2.338	-3.55449e-07	-2.63997e-07
11364	2.33923	-5.60582e-07	1.05739e-07
11370	2.34047	-7.99431e-08	-4.41771e-07
11376	2.3417	2.10386e-07	-3.5791e-07
11382	2.34294	-1.8143e-07	-4.94588e-08
11388	2.34417	-3.61604e-07	8.17433e-08
11394	2.34541	3.33765e-07	9.56782e-07
11400	2.34664	-6.46975e-07	1.97809e-08
11406	2.34788	-4.9554e-07	-3.70589e-07
11412	2.34911	3.1257e-07	-2.39716e-07
11418	2.35035	-8.49935e-07	2.86269e-07
11424	2.35159	9.40266e-07	4.78647e-07
11430	2.35282	-2.46046e-07	-5.0691e-07
11436	2.35406	-1.17998e-07	5.56483e-07
11442	2.35529	-4.1925e-07	-3.72856e-07
11448	2.35653	-2.63008e-07	-2.93334e-07
11454	2.35776	1.77284e-07	-4.66311e-07
11460	2.359	-3.34623e-07	2.76487e-11
11466	2.36023	2.69975e-07	4.23588e-07
11472	2.36147	4.17826e-07	-1.67154e-07
11478	2.3627	-2.8793e-07	5.23152e-07
11484	2.36394	2.74833e-07	6.53276e-09
11490	2.36517	-3.5703e-07	-2.90069e-07
11496	2.36641	-6.71169e-07	-3.18987e-07
11502	2.36764	7.93603e-08	-8.39375e-08
11508	2.36888	4.24986e-07	9.27569e-08
11514	2.37011	-6.54322e-08	3.88843e-07
11520	2.37135	6.46515e-08	-4.34715e-07
11526	2.37258	-3.54942e-07	-6.59108e-07
11532	2.37382	4.47819e-07	-4.24182e-07
11538	2.37505	5.53947e-07	1.25155e-07
11544	2.37629	1.64486e-07	7.17622e-07
11550	2.37752	7.14481e-08	7.76606e-08
11556	2.37876	-2.04795e-08	9.34585e-07
11562	2.37999	-1.50306e-07	-2.50975e-07
11568	2.38123	-2.97347e-07	-3.12201e-07
11574	2.38246	6.4722e-07	-3.66261e-07
11580	2.3837	-9.77659e-07	1.48422e-07
11586	2.38493	4.55831e-08	2.79766e-07
11592	2.38617	-1.24139e-07	-2.30156e-07
11598	2.3874	1.92224e-07	1.2245e-07
11604	2.38864	3.59501e-08	1.37852e-08
11610	2.38987	-2.73055e-07	2.23097e-07
11616	2.39111	4.51404e-09	1.53875e-07
11622	2.39234	-7.8742e-08	2.02104e-07
11628	2.39358	-2.74275e-07	2.10441e-07
11634	2.39481	3.54566e-08	4.31519e-07
11640	2.39605	-8.10833e-08	-2.16322e-07
11646	2.39728	-2.91854e-07	9.20043e-08
11652	2.39852	6.80386e-07	-1.72588e-07
11658	2.39975	-2.64359e-07	1.26319e-07
11664	2.40099	3.1245e-07	1.54744e-07
11670	2.40222	-5.22754e-07	-2.73597e-07
11676	2.40346	-1.89714e-07	4.16777e-07
11682	2.40469	1.79492e-07	-5.61733e-07
11688	2.40593	-7.19451e-07	2.62438e-07
11694	2.40716	-2.28738e-08	-4.15422e-08
11700	2.4084	-4.25676e-07	1.64514e-07
11706	2.40963	2.69598e-07	9.64075e-08
11712	2.41087	-3.39415e-07	-3.39286e-07
11718	2.4121	-1.3816e-07	3.80684e-07
11724	2.41334	3.01682e-07	-3.50884e-07
11730	2.41457	9.42488e-08	5.37747e-08
11736	2.41581	-1.95842e-07	-5.67984e-08
11742	2.41704	4.82311e-08	-6.82538e-08
11748	2.41828	-2.19498e-07	-1.69198e-07
11754	2.41951	-2.7738e-07	1.47159e-07
11760	2.42075	1.09814e-07	6.24887e-08
11766	2.42198	-3.45752e-07	1.43319e-07
11772	2.42322	6.55739e-07	-2.69904e-07
11778	2.42445	-4.18973e-07	-2.16945e-08
11784	2.42569	2.42746e-07	-1.03514e-08
11790	2.42692	-6.07098e-08	-3.97235e-07
11796	2.42816	2.97038e-07	5.01271e-07
11802	2.42939	-1.30836e-07	-4.42809e-07
11808	2.43063	-1.21702e-08	6.29002e-07
11814	2.43186	4.59061e-07	2.26841e-08
11820	2.4331	-4.05465e-07	1.68642e-08
11826	2.43434	1.05903e-07	1.17346e-07
11832	2.43557	1.04881e-07	1.08581e-07
11838	2.43681	-2.38276e-08	3.49514e-07
11844	2.43804	-3.86461e-08	-3.52801e-07
11850	2.43928	9.64366e-08	-1.34691e-07
11856	2.44051	-2.08068e-07	2.40906e-08
11862	2.44175	-2.4483e-08	1.9074e-07
11868	2.44298	-3.89564e-07	-3.1845e-07
11874	2.44422	5.42015e-08	6.8318e-08
11880	2.44545	-3.96599e-08	-2.79612e-07
11886	2.44669	-1.62674e-07	1.75604e-07
11892	2.44792	1.22024e-07	-3.08224e-07
11898	2.44916	-3.44256e-07	1.80311e-08
11904	2.45039	1.78086e-07	5.46829e-08
11910	2.45163	4.8628e-08	-3.11457e-07
11916	2.45286	1.45508e-08	2.15815e-07
11922	2.4541	4.15908e-08	-3.47617e-07
11928	2.45533	-3.28657e-07	2.59618e-07
11934	2.45657	1.78397e-07	1.09023e-07
11940	2.4578	-6.76379e-07	2.67217e-08
11946	2.45904	2.8162e-07	4.69113e-08
11952	2.46027	-3.67934e-07	-1.20255e-07
11958	2.46151	4.13759e-07	-1.33284e-07
11964	2.46274	7.21177e-08	-1.76549e-07
11970	2.46398	8.37289e-09	9.41389e-09
11976	2.46521	6.43845e-08	1.97323e-08
11982	2.46645	-3.90535e-08	3.86138e-08
11988	2.46768	2.13675e-07	-2.39482e-07
[truncated: 3,463 more rows]

## Sheet: Eucalyptus processed spectrum
Chemical Shift (ppm)	Signal Intensity (a.u.)
134	-0.00863494
134.008	-0.000312035
134.017	0.000180169
134.025	0.0047263
134.033	-0.0136686
134.041	0.00592567
134.05	-0.0270439
134.058	-0.00629885
134.066	-0.00488274
134.074	0.00633327
134.083	0.000226309
134.091	-0.0140556
134.099	-0.00984993
134.107	0.0019868
134.116	-0.000790673
134.124	-0.00579124
134.132	-0.00480834
134.14	0.00696168
134.149	-0.00517693
134.157	-0.000880912
134.165	0.0216994
134.173	-0.0142368
134.182	-0.0185184
134.19	0.0078359
134.198	-0.00678643
134.206	-0.00318238
134.215	-0.00781156
134.223	-0.002598
134.231	0.0159854
134.239	0.00802128
134.248	0.00862224
134.256	-0.0141623
134.264	-0.0115115
134.272	-0.0283908
134.281	-0.00809381
134.289	0.00956703
134.297	0.00516947
134.305	-0.00221513
134.314	-0.000223003
134.322	-0.00688886
134.33	0.00204759
134.338	0.00765878
134.347	-0.0161589
134.355	0.00299648
134.363	0.00932435
134.371	-0.004151
134.38	0.00700701
134.388	0.0281465
134.396	-0.00104342
134.404	0.00393308
134.413	-0.00738055
134.421	0.00181254
134.429	0.00460277
134.437	0.0019485
134.446	-0.0101968
134.454	0.00206382
134.462	0.0146223
134.47	0.00448685
134.479	0.00962063
134.487	-0.00236896
134.495	0.00750076
134.504	0.00279534
134.512	-0.00950511
134.52	0.00319117
134.528	-0.00990814
134.537	-0.00631582
134.545	0.00191226
134.553	0.00299998
134.561	-0.0118526
134.57	0.0105967
134.578	0.00580083
134.586	-0.00693323
134.594	-0.0152159
134.603	-0.00122622
134.611	-0.00415114
134.619	0.00155505
134.627	-0.00305296
134.636	-0.0192908
134.644	-0.00282821
134.652	-0.00164508
134.66	0.00821075
134.669	-0.00450979
134.677	0.0200257
134.685	-0.0149016
134.693	0.018559
134.702	0.00474922
134.71	0.0175107
134.718	0.0120867
134.726	0.0255932
134.735	0.0138612
134.743	0.0110167
134.751	0.0413178
134.759	0.0320477
134.768	0.0425509
134.776	0.0610446
134.784	0.0480735
134.792	0.0754991
134.801	0.0763635
134.809	0.0953243
134.817	0.113496
134.825	0.115696
134.834	0.142656
134.842	0.185508
134.85	0.204165
134.858	0.219635
134.867	0.249153
134.875	0.271543
134.883	0.316865
134.891	0.330859
134.9	0.365145
134.908	0.404262
134.916	0.414594
134.924	0.466662
134.933	0.463157
134.941	0.520362
134.949	0.523707
134.957	0.545711
134.966	0.546887
134.974	0.575491
134.982	0.580215
134.99	0.591219
134.999	0.59858
135.007	0.608108
135.015	0.595133
135.024	0.58672
135.032	0.559524
135.04	0.545018
135.048	0.551995
135.057	0.504051
135.065	0.502991
135.073	0.457103
135.081	0.431201
135.09	0.412529
135.098	0.384646
135.106	0.340809
135.114	0.308311
135.123	0.28256
135.131	0.258388
135.139	0.237042
135.147	0.20274
135.156	0.185067
135.164	0.17317
135.172	0.140303
135.18	0.12113
135.189	0.0861568
135.197	0.0601339
135.205	0.0771117
135.213	0.060665
135.222	0.0463409
135.23	0.045171
135.238	0.0346259
135.246	0.040123
135.255	0.0243183
135.263	0.0114768
135.271	0.0251003
135.279	0.0099383
135.288	0.0148483
135.296	0.00275781
135.304	-0.000618571
135.312	0.00540043
135.321	0.00363885
135.329	0.00748331
135.337	-0.000646769
135.345	-0.0168247
135.354	-0.00317451
135.362	0.00879651
135.37	-0.00233926
135.378	-0.00199798
135.387	0.0102035
135.395	-0.00687369
135.403	-0.015251
135.411	-0.00147986
135.42	-0.004752
135.428	-0.00959922
135.436	-0.00170951
135.444	0.00494584
135.453	-7.16299e-05
135.461	0.00308439
135.469	0.018144
135.477	-0.00342207
135.486	0.002788
135.494	-0.00508912
135.502	-0.0084616
135.511	-0.00584776
135.519	-0.00478673
135.527	0.00359532
135.535	0.0234911
135.544	-0.0071602
135.552	-0.00416611
135.56	-0.000631137
135.568	0.00395805
135.577	0.00263554
135.585	0.012841
135.593	-0.0242639
135.601	-0.0238693
135.61	-0.00495878
135.618	0.010973
135.626	-0.0156565
135.634	-0.0300763
135.643	0.00571179
135.651	0.00243657
135.659	-0.0109021
135.667	-0.0098554
135.676	-0.00969744
135.684	0.00110535
135.692	-0.00626315
135.7	0.00494064
135.709	-0.0285463
135.717	-0.00856852
135.725	-0.0112605
135.733	-0.00256341
135.742	-0.00538048
135.75	0.00797844
135.758	-0.0185934
135.766	0.000454915
135.775	0.00558336
135.783	0.0185665
135.791	-0.00481766
135.799	0.00324459
135.808	-0.0180386
135.816	-0.0239196
135.824	0.00844774
135.832	-5.56029e-05
135.841	0.0117851
135.849	-0.013734
135.857	0.00519902
135.865	0.0186882
135.874	0.00419706
135.882	0.00276582
135.89	8.55608e-05
135.898	-0.0157088
135.907	0.0135557
135.915	-0.00610858
135.923	0.00504483
135.931	-0.0156303
135.94	-0.0117946
135.948	0.0143509
135.956	-0.00347302
135.964	0.0145328
135.973	-0.000782307
135.981	-0.018419
135.989	0.00892068
135.997	-0.00589892
136.006	0.00698689
136.014	0.000252109
136.022	-0.0154312
136.031	0.00164295
136.039	0.0219622
136.047	0.00492986
136.055	-0.000575178
136.064	0.0107534
136.072	0.00210668
136.08	0.00209534
136.088	-0.0109163
136.097	0.00233848
136.105	0.0103544
136.113	-0.00836062
136.121	0.014245
136.13	-0.00091706
136.138	-0.0088777
136.146	0.00997632
136.154	-0.00286794
136.163	0.00759515
136.171	-0.00291759
136.179	-0.000598261
136.187	0.0049356
136.196	0.00290897
136.204	-0.0199553
136.212	-0.0112124
136.22	0.0092941
136.229	-0.00132137
136.237	-0.00523731
136.245	-0.0135857
136.253	-0.0107974
136.262	-0.020218
136.27	-0.00101281
136.278	-0.00598438
136.286	-0.00966588
136.295	-0.000681234
136.303	0.00363971
136.311	0.020932
136.319	-0.0151188
136.328	0.0115938
136.336	0.00973102
136.344	-0.00779093
136.352	0.00203236
136.361	-0.00457633
136.369	0.00185689
136.377	0.0150913
136.385	0.00605606
136.394	0.00508608
136.402	-0.00430309
136.41	-0.0148406
136.418	-0.00208468
136.427	0.0120661
136.435	-0.0152717
136.443	-0.0105509
136.451	0.00126268
136.46	-0.00984655
136.468	-0.00792523
136.476	-0.00423599
136.484	-0.0136562
136.493	-0.00974122
136.501	0.00703428
136.509	-0.0130737
136.518	-0.0159787
136.526	-0.00630025
136.534	0.00731956
136.542	-0.00196922
136.551	-0.00464581
136.559	0.000443588
136.567	-0.0174571
136.575	0.00494706
136.584	0.00383435
136.592	-0.00409308
136.6	0.0100592
136.608	-0.011275
136.617	0.0112791
136.625	0.00154494
136.633	-0.00336553
136.641	-0.000198736
136.65	-0.00107265
136.658	0.0122028
136.666	-0.0107668
136.674	-0.00762519
136.683	0.010363
136.691	-0.00595535
136.699	0.00900533
136.707	0.0169944
136.716	-0.00401795
136.724	0.00681362
136.732	-0.0115369
136.74	0.00754733
136.749	0.00199424
136.757	0.00473038
136.765	-0.00645572
136.773	-0.0166108
136.782	0.00503252
136.79	-0.020634
136.798	-0.0031735
136.806	0.00941182
136.815	0.00191898
136.823	0.0194834
136.831	0.0102511
136.839	-0.00653898
136.848	0.000273134
136.856	-0.000473707
136.864	-0.0158218
136.872	-0.00940399
136.881	-0.00560761
136.889	-0.0203622
136.897	0.000474935
136.905	-0.00249072
136.914	-0.0167289
136.922	0.00404213
136.93	0.00715873
136.938	0.00227034
136.947	-0.00324068
136.955	0.00591442
136.963	0.0068022
136.971	0.00307404
136.98	-0.00824612
136.988	0.00276601
136.996	0.0119548
137.005	-0.00596629
137.013	0.0209794
137.021	-0.00525631
137.029	0.00032407
137.038	-0.00672486
137.046	0.00223271
137.054	-0.0174222
137.062	-0.00546042
137.071	-0.0109212
137.079	0.00135338
137.087	0.00994447
137.095	0.00646006
137.104	-0.0237166
137.112	0.0204207
137.12	0.0029528
137.128	-0.00776499
137.137	0.00157128
137.145	0.0017619
137.153	-0.00666849
137.161	0.00197917
137.17	-0.00607472
137.178	-0.00404362
137.186	-0.00686279
137.194	-0.0143267
137.203	0.00145836
137.211	0.00585299
137.219	0.00514884
137.227	0.00819925
137.236	0.0032434
137.244	-0.00532725
137.252	0.00839664
137.26	-0.0135752
137.269	-0.00900671
137.277	-0.009642
137.285	0.0108006
137.293	0.00942789
137.302	0.00487305
137.31	0.0107193
137.318	-0.00879282
137.326	0.00348596
137.335	-0.00125173
137.343	0.00846884
137.351	-0.00115221
137.359	-0.00384938
137.368	0.00540916
137.376	0.0087618
137.384	-0.00668328
137.392	-0.000610502
137.401	-0.010584
137.409	-0.02498
137.417	0.00200546
137.425	0.00609034
137.434	0.00262257
137.442	-0.0194928
137.45	-0.00350445
137.458	-0.0221776
137.467	0.0137054
137.475	-0.0108486
137.483	0.012571
137.491	0.00948248
137.5	-0.00897269
137.508	-0.0112818
137.516	0.00356714
137.525	-0.00835646
137.533	0.00114275
137.541	-0.00466916
137.549	-0.0175983
137.558	-0.0220208
137.566	0.0026422
137.574	-0.00512266
137.582	-0.004888
137.591	0.00779146
137.599	0.0128059
137.607	-0.00135616
137.615	-0.00166808
137.624	0.00719223
137.632	-0.0108264
137.64	0.00564248
137.648	0.00973169
137.657	0.0119702
137.665	-0.0130711
137.673	5.7461e-06
137.681	0.000374884
137.69	0.0119304
137.698	0.0177681
137.706	0.0302291
137.714	0.0129004
137.723	0.0157595
137.731	0.0354198
137.739	0.0303795
137.747	0.0438769
137.756	0.0381563
137.764	0.0280263
137.772	0.0308239
137.78	0.0333882
137.789	0.0604147
137.797	0.0706584
137.805	0.0822691
137.813	0.0771655
137.822	0.0852044
137.83	0.0724237
137.838	0.0710365
137.846	0.0951308
137.855	0.0944159
137.863	0.0944348
137.871	0.0998074
137.879	0.10114
137.888	0.112084
137.896	0.112868
137.904	0.105354
137.912	0.107685
137.921	0.103019
137.929	0.0912804
137.937	0.100874
137.945	0.0762327
137.954	0.0970992
137.962	0.0705787
137.97	0.0809996
137.978	0.0650379
137.987	0.074179
137.995	0.0633454
138.003	0.042734
138.012	0.0579113
138.02	0.0430363
138.028	0.052882
138.036	0.0395298
138.045	0.0391468
138.053	0.0215533
138.061	0.0214543
138.069	0.0192761
138.078	0.0292471
138.086	0.0345742
138.094	0.00716596
138.102	0.0236898
138.111	-0.0107997
138.119	-0.00281439
138.127	-0.0019944
138.135	-0.00725086
138.144	-0.0106868
138.152	0.00832693
138.16	0.00125699
138.168	0.00652599
138.177	0.00908645
138.185	0.00438667
138.193	0.00794091
138.201	0.000371365
138.21	-0.011041
138.218	0.011218
138.226	-0.00540061
138.234	-0.00898249
138.243	-0.00149674
138.251	-0.00891597
138.259	-0.00401605
138.267	0.0035578
138.276	0.00356971
138.284	-0.00891523
138.292	-0.00483127
138.3	0.0107763
138.309	0.00498764
138.317	0.0207675
138.325	0.0118132
138.333	0.0114513
138.342	-0.0138729
138.35	0.00764262
138.358	-0.000528304
138.366	-0.00550793
138.375	0.00168143
138.383	0.00945298
138.391	0.00500889
138.399	-0.00878435
138.408	0.00742484
138.416	-0.00637571
138.424	0.00216694
138.432	-0.00303343
138.441	-0.00218862
138.449	0.00766246
138.457	-0.0104019
138.465	0.019452
138.474	-0.0182109
138.482	-0.00597667
138.49	0.00370212
138.498	0.00584314
138.507	-0.00100476
138.515	-0.000573906
138.523	0.0041055
138.532	-0.00231069
138.54	0.0139318
138.548	0.00839349
138.556	0.00872824
138.565	-0.00966157
138.573	-0.000793884
138.581	-0.00300466
138.589	-0.010056
138.598	0.00360164
138.606	-0.00537646
138.614	0.00655404
138.622	-0.0107019
138.631	0.0171904
138.639	-0.00896333
138.647	0.00219302
138.655	0.00791859
138.664	-0.0057064
138.672	0.00852469
138.68	-0.0122918
138.688	0.0145212
138.697	0.000141493
138.705	-0.00596411
138.713	-0.00299182
138.721	0.00808919
138.73	-0.00584455
138.738	-0.00749358
138.746	-0.00221537
138.754	-0.0117696
138.763	0.0182054
138.771	-0.00566395
138.779	0.00831617
138.787	0.0020947
138.796	-0.00984534
138.804	-5.95471e-05
138.812	0.00784003
138.82	-0.00188261
138.829	0.0119311
138.837	0.0102152
138.845	0.00918915
138.853	-0.00459657
138.862	-0.0107984
138.87	-0.00613588
138.878	0.00196241
138.886	0.00545787
138.895	-0.0217157
138.903	-8.11242e-05
138.911	0.00158091
138.919	-0.00277542
138.928	0.0129128
138.936	0.00421785
138.944	0.013102
138.952	-0.00215947
138.961	0.00937498
138.969	0.016351
138.977	0.0131174
138.985	-0.0109206
138.994	-0.00253559
139.002	-0.00344988
139.01	0.00489521
139.019	0.00686751
139.027	-0.00838303
139.035	0.000687066
139.043	-0.0201866
139.052	0.0144379
139.06	-0.00509712
139.068	0.0005968
139.076	-0.00304217
139.085	0.0115371
139.093	-0.0282672
139.101	-1.56722e-05
139.109	-0.0008498
139.118	-0.00424965
139.126	0.0176541
139.134	-0.00834153
139.142	0.00843479
139.151	0.00452226
139.159	0.0138914
139.167	-0.0049863
139.175	-0.00511856
139.184	0.0138415
139.192	0.00798109
139.2	-0.0106581
139.208	0.000723027
139.217	0.0116181
139.225	0.0181421
139.233	0.00542003
139.241	-0.0139724
139.25	0.0239486
139.258	0.0107316
139.266	0.00773977
139.274	0.00541823
139.283	0.0486497
139.291	0.0495919
139.299	0.0549541
139.307	0.0811874
139.316	0.0849978
139.324	0.107398
139.332	0.0912212
139.34	0.120016
139.349	0.120673
139.357	0.152224
139.365	0.170809
139.373	0.199301
139.382	0.214019
139.39	0.240904
139.398	0.263146
139.406	0.299164
139.415	0.295727
139.423	0.31018
139.431	0.341875
139.439	0.349997
139.448	0.389902
139.456	0.387457
139.464	0.3977
139.472	0.409315
139.481	0.429283
139.489	0.425826
139.497	0.423421
139.506	0.446003
139.514	0.417389
139.522	0.420064
139.53	0.417274
139.539	0.382941
139.547	0.390247
139.555	0.359035
139.563	0.360202
139.572	0.323298
139.58	0.319696
139.588	0.302896
139.596	0.279073
139.605	0.251457
139.613	0.225271
139.621	0.200881
139.629	0.201069
139.638	0.159927
139.646	0.138127
139.654	0.137864
139.662	0.107186
139.671	0.0908648
139.679	0.0724509
139.687	0.0698788
139.695	0.0629726
139.704	0.0565453
139.712	0.0551008
139.72	0.0434128
139.728	0.02979
139.737	0.0241818
139.745	0.0265502
139.753	0.0301895
139.761	0.015386
139.77	0.00665212
139.778	-0.0008795
139.786	-0.00728215
139.794	0.012305
139.803	0.0101899
139.811	0.00919718
139.819	0.00135305
139.827	0.0160908
139.836	-0.00330371
139.844	0.0107141
139.852	0.000484005
139.86	-0.00543411
139.869	0.00640595
139.877	0.00444969
139.885	0.00382771
139.893	0.000999862
139.902	-0.000244189
139.91	0.0239801
139.918	0.0119111
139.926	0.0072766
139.935	0.00115186
139.943	0.0100952
139.951	0.00519625
139.959	0.000273242
139.968	-0.00302801
139.976	-0.000804001
139.984	-0.0317008
139.992	0.00210833
140.001	-0.00488322
140.009	0.0159277
140.017	0.000194107
140.026	-0.0118892
140.034	-0.000498522
140.042	-0.010461
140.05	0.00473419
140.059	0.00290955
140.067	0.00957844
140.075	-0.00790879
140.083	0.000340099
140.092	-0.0136502
140.1	0.00701495
140.108	0.00518872
140.116	0.00495805
140.125	1.61918e-05
140.133	0.00414773
140.141	0.0160434
140.149	-0.00285094
140.158	0.00138645
140.166	-0.0108613
140.174	-0.00868261
140.182	0.000978133
140.191	0.0110393
140.199	-0.00256281
140.207	-0.00235917
140.215	-0.00406885
140.224	-0.00534757
140.232	0.00294971
140.24	-0.0149726
140.248	0.0128094
140.257	-0.00665422
140.265	0.00721903
140.273	-0.0127
140.281	0.0066884
140.29	0.00671945
140.298	0.00384202
140.306	-0.00994429
140.314	0.00249548
140.323	-0.0118306
140.331	-0.00252763
140.339	0.0102941
140.347	0.00796702
140.356	0.000151829
140.364	-0.00974807
140.372	0.00645588
140.38	0.000193812
140.389	-0.0232032
140.397	0.0078263
140.405	-0.000242328
140.413	0.0120245
140.422	-0.0109527
140.43	-0.031767
140.438	0.00279084
140.446	0.00291564
140.455	-0.0169067
140.463	-0.009785
140.471	0.0275522
140.479	-0.00305611
140.488	0.00730959
140.496	-0.0065066
140.504	-0.020903
140.513	-0.00170258
140.521	-0.00265605
140.529	-0.00399878
140.537	-0.00114641
140.546	0.00264268
140.554	-0.00150117
140.562	-0.0126401
140.57	0.00486185
140.579	-0.0194937
140.587	-0.0205036
140.595	0.0073918
140.603	0.0050702
140.612	-0.000573954
140.62	-0.0139545
140.628	-0.00707911
140.636	-0.00262747
140.645	-0.0159589
140.653	-0.00739029
140.661	0.0065233
140.669	0.0142731
140.678	-0.00419435
140.686	0.00756488
140.694	-0.0191406
140.702	0.00659451
140.711	-0.00803948
140.719	0.00307346
140.727	-0.00247752
140.735	0.0132041
140.744	-0.00874436
140.752	0.00627606
140.76	-0.00279507
140.768	-0.00158305
140.777	-0.00183854
140.785	-0.00845673
140.793	-0.00014099
140.801	-0.000626482
140.81	0.0024124
140.818	0.000845051
140.826	0.00797995
140.834	0.00923509
140.843	-0.0105062
140.851	0.00868773
140.859	-0.0118634
140.867	0.00587856
140.876	0.00619739
140.884	-0.0191132
140.892	0.000929792
140.9	-0.00468496
140.909	-0.00758765
140.917	0.0135085
140.925	-0.00653679
140.933	-0.00806377
140.942	0.000756949
140.95	0.0068559
140.958	-0.00141649
140.966	0.0116637
140.975	0.00530976
140.983	-0.0217821
140.991	-0.00529467
140.999	-0.00561842
141.008	0.00479361
141.016	-0.0262482
141.024	0.0254901
141.033	0.00531026
141.041	0.00148877
141.049	0.0118157
141.057	0.0234365
141.066	0.00870747
141.074	0.00948813
141.082	0.0013069
141.09	-0.00141526
141.099	-0.00475795
141.107	-0.00826112
141.115	-0.00687014
141.123	-0.0135056
141.132	-0.000758715
141.14	-0.0168467
141.148	0.00190917
141.156	-0.000363306
141.165	0.00146935
141.173	-0.00522132
141.181	0.0307686
141.189	0.0136012
141.198	-0.0124454
141.206	0.00232868
141.214	-0.00608006
141.222	-0.0101448
141.231	-0.0134007
141.239	0.00432217
141.247	-0.0068138
141.255	0.00967826
141.264	0.00993782
141.272	0.0137391
141.28	-0.00852387
141.288	0.00475366
141.297	0.00632454
141.305	-0.00474178
141.313	-0.00771772
141.321	0.0160952
141.33	0.00227496
141.338	0.00635968
141.346	-0.00822076
141.354	-0.0121928
141.363	-0.0056945
141.371	-0.00124021
141.379	-0.0106422
141.387	-9.84481e-05
141.396	-0.0168851
141.404	-0.0112005
141.412	0.00670911
141.42	0.00603791
141.429	-0.00391877
141.437	-0.0101776
141.445	-0.010274
141.453	-0.00373268
141.462	0.00644518
141.47	0.00928246
141.478	-0.00496532
141.486	-0.0115349
141.495	0.00267844
141.503	-0.00823535
141.511	-0.00518253
141.52	0.0132528
141.528	0.00827115
141.536	0.00157974
141.544	-0.0127192
141.553	0.00211397
141.561	0.0106266
141.569	-0.00375634
141.577	0.0135111
141.586	0.0129275
141.594	0.0166373
141.602	0.00305243
141.61	0.00587392
141.619	0.0141419
141.627	0.00447394
141.635	-0.00501234
141.643	-0.00448543
141.652	0.00238555
141.66	-0.0129056
141.668	-0.00143259
141.676	0.0109655
141.685	-0.0219125
141.693	0.0153448
141.701	0.0112237
141.709	-0.00459765
141.718	0.00543391
141.726	3.14773e-05
141.734	0.0122999
141.742	0.00982683
141.751	-0.0140007
141.759	0.00587262
141.767	-0.00205628
141.775	0.000828326
141.784	-0.00728172
141.792	0.0174814
141.8	0.0104006
141.808	-0.00739771
141.817	-0.0133461
141.825	-0.00385673
141.833	0.00434503
141.841	0.00240206
141.85	0.0125313
141.858	0.0078992
141.866	0.00969569
141.874	0.00326855
141.883	-0.013893
141.891	-0.00195699
141.899	0.0106009
141.907	-0.000515229
141.916	0.0050309
141.924	-0.00318748
141.932	-0.0102981
141.94	-0.00123344
141.949	0.00309048
141.957	-0.00655688
141.965	-0.00235711
141.973	-0.00939463
141.982	0.0111925
141.99	-0.00294455
141.998	0.0145276
142.007	0.0152875
142.015	-0.000810422
142.023	-0.0100844
142.031	-0.0208589
142.04	-0.0147202
142.048	-0.0137381
142.056	0.0137851
142.064	0.00115885
142.073	0.00389698
142.081	-0.0222028
142.089	-0.0119775
142.097	0.00887415
142.106	0.0028728
142.114	-0.00146447
142.122	0.00565971
142.13	0.0163747
142.139	-0.00218591
142.147	0.00072945
142.155	0.00197776
142.163	0.0239956
142.172	-0.0208871
142.18	0.00698339
142.188	-0.000934926
142.196	0.00596609
142.205	-0.0061588
142.213	8.34508e-05
142.221	0.0079003
142.229	0.0322003
142.238	0.00952999
142.246	-0.00653224
142.254	-0.00163656
142.262	-0.00108546
142.271	-0.0134149
142.279	0.00263913
142.287	0.0150448
142.295	-0.00278622
142.304	0.0232434
142.312	0.0211166
142.32	0.0131858
142.328	0.0243589
142.337	0.0481243
142.345	0.0471442
142.353	0.0490586
142.361	0.0574557
142.37	0.073373
142.378	0.0823929
142.386	0.0837096
142.394	0.144973
142.403	0.148633
142.411	0.176486
142.419	0.200371
142.427	0.225145
142.436	0.26531
142.444	0.288934
142.452	0.368432
142.46	0.376829
142.469	0.424869
142.477	0.478938
142.485	0.546057
142.493	0.5843
142.502	0.623302
142.51	0.69956
142.518	0.744788
142.527	0.791653
142.535	0.839754
142.543	0.899611
142.551	0.936564
142.56	0.942145
142.568	0.994151
142.576	1.00468
142.584	1.02236
142.593	1.01022
142.601	1.02826
142.609	1.01766
142.617	1.02297
142.626	1.0076
142.634	0.952013
142.642	0.942543
142.65	0.918709
142.659	0.865739
142.667	0.831133
142.675	0.780486
142.683	0.731214
142.692	0.674391
142.7	0.613498
142.708	0.562992
142.716	0.530497
142.725	0.47405
142.733	0.4247
142.741	0.376291
142.749	0.334485
142.758	0.307838
142.766	0.256849
142.774	0.212723
142.782	0.202629
142.791	0.165292
142.799	0.142803
142.807	0.13658
142.815	0.101014
142.824	0.0873354
142.832	0.0581805
142.84	0.0553865
142.848	0.0531628
142.857	0.0226573
142.865	0.0328189
142.873	0.0256824
142.881	0.0200392
142.89	0.0258765
142.898	0.0155103
142.906	0.0242618
142.914	-0.00259731
142.923	0.00700093
142.931	0.00515238
142.939	-0.00742573
142.947	0.0120236
142.956	0.0250875
142.964	0.00119769
142.972	0.00605958
142.98	0.00158502
142.989	-0.00659725
142.997	-0.0178182
143.005	-0.00677807
143.014	-0.0137201
143.022	0.0171823
143.03	-0.00105167
143.038	-0.00338971
143.047	0.00893977
143.055	-0.0111843
143.063	-0.00764588
143.071	0.000696203
143.08	0.0102981
143.088	0.00502386
143.096	0.00248792
143.104	0.00078427
143.113	0.00400439
143.121	0.00201786
143.129	-0.0102989
143.137	0.000461346
143.146	-0.0107365
143.154	0.000811051
143.162	-0.00480634
143.17	0.0253939
143.179	-0.000398888
143.187	-0.0140424
143.195	-0.00134178
143.203	0.0051936
143.212	0.0167336
143.22	-0.00589452
143.228	-0.0158243
143.236	0.00816837
143.245	-0.013806
143.253	-0.00436155
143.261	-0.0025762
143.269	-0.000696334
143.278	0.00689164
143.286	-0.00683634
143.294	-0.00273729
143.302	-0.000142704
143.311	0.00149598
143.319	0.000978272
143.327	0.00436006
143.335	0.0084384
143.344	0.00392634
143.352	0.00453586
143.36	-0.0158222
143.368	0.000502278
143.377	0.00479508
143.385	0.00728941
143.393	-0.0069235
143.401	-0.00659039
143.41	-0.005741
143.418	0.00536415
143.426	0.0103388
143.434	-0.00407457
143.443	0.00907968
143.451	0.00123488
143.459	-0.00124273
143.467	-0.00211364
143.476	0.00746643
143.484	0.00325626
143.492	0.022759
143.501	-0.00852114
143.509	0.00518268
143.517	-0.00528952
143.525	-0.00868917
143.534	-0.000103212
143.542	0.00138152
143.55	0.0291934
143.558	-0.00182465
143.567	-0.0112777
143.575	0.00276448
143.583	-0.0206977
143.591	-0.000851147
143.6	0.0002558
143.608	0.00807853
143.616	0.00991878
143.624	-0.00478592
143.633	-0.00116671
143.641	-0.00720309
143.649	-0.0106665
143.657	0.00391661
143.666	-0.0116546
143.674	-0.00272612
143.682	-0.00809917
143.69	0.00789709
143.699	0.021103
143.707	-0.00906817
143.715	-0.0135189
143.723	0.00506939
143.732	0.00806895
143.74	0.012027
143.748	0.0076926
143.756	0.0129076
143.765	0.021849
143.773	0.0324001
143.781	0.00689032
143.789	0.0278788
143.798	0.0395721
143.806	0.0349087
143.814	0.0688849
143.822	0.0535648
143.831	0.0687296
143.839	0.0848044
143.847	0.0842922
143.855	0.0835191
143.864	0.110233
143.872	0.138017
143.88	0.138111
143.888	0.147191
143.897	0.179345
143.905	0.18129
143.913	0.193883
143.921	0.21453
143.93	0.234238
143.938	0.263062
143.946	0.25923
143.954	0.273054
143.963	0.265484
143.971	0.267788
143.979	0.284441
143.987	0.288813
143.996	0.278953
144.004	0.288015
144.012	0.291823
144.021	0.287568
144.029	0.28329
144.037	0.273705
144.045	0.256683
144.054	0.246155
144.062	0.227626
144.07	0.244776
144.078	0.213589
144.087	0.197168
144.095	0.175749
144.103	0.199885
144.111	0.145357
144.12	0.137616
144.128	0.13229
144.136	0.120913
144.144	0.111933
144.153	0.108626
144.161	0.0846254
144.169	0.0588754
144.177	0.057616
144.186	0.0548916
144.194	0.0649851
144.202	0.0236458
144.21	0.0437606
144.219	0.028385
144.227	0.0304994
144.235	0.0172612
144.243	0.0065808
144.252	0.0197413
144.26	0.0164489
144.268	0.0176858
144.276	0.00622906
144.285	-0.000951097
144.293	-0.0116111
144.301	0.0113058
144.309	0.00665781
144.318	-0.00779047
144.326	-0.00395396
144.334	-0.00357724
144.342	-0.0140051
144.351	-0.00755728
144.359	-0.010876
144.367	-0.00378223
144.375	-0.00713484
144.384	-0.0160857
144.392	0.0203597
144.4	0.0126219
144.408	-0.00772105
144.417	0.00277343
144.425	0.00420946
144.433	0.0119353
144.441	-0.00816889
144.45	0.0109331
144.458	-0.00547055
144.466	-0.0133525
144.474	0.00724612
144.483	0.0129117
144.491	0.0258831
144.499	-0.0119925
144.508	0.00699535
144.516	-0.00408943
144.524	0.00784593
144.532	-0.0146869
144.541	-0.0126015
144.549	-0.00772075
144.557	0.000844528
144.565	-0.00633201
144.574	0.00670295
144.582	0.0104282
144.59	0.00621994
144.598	0.0165012
144.607	0.00459333
144.615	-0.011569
144.623	0.0144555
144.631	-0.00493378
144.64	0.0106144
144.648	0.0177639
144.656	0.00726793
144.664	-0.0113861
144.673	-0.00448115
144.681	0.0193661
144.689	0.00627049
144.697	0.0110517
144.706	0.02071
144.714	0.0236374
144.722	0.0238326
144.73	0.0242934
144.739	0.0297171
144.747	0.0491926
144.755	0.0554162
144.763	0.0582729
144.772	0.084539
144.78	0.0874162
144.788	0.0975013
144.796	0.118258
144.805	0.138584
144.813	0.171015
144.821	0.2144
144.829	0.225357
144.838	0.26967
144.846	0.298572
144.854	0.34274
144.862	0.37309
144.871	0.431186
144.879	0.478633
144.887	0.534669
144.895	0.581171
144.904	0.616989
144.912	0.689534
144.92	0.729472
144.928	0.776228
144.937	0.818452
144.945	0.854325
144.953	0.898561
144.961	0.933254
144.97	0.937765
144.978	0.970679
144.986	0.988033
144.994	1.00105
145.003	1.01155
145.011	0.986245
145.019	0.976645
145.028	0.957732
145.036	0.930021
145.044	0.904178
145.052	0.879992
145.061	0.822067
145.069	0.793613
145.077	0.726213
145.085	0.689457
145.094	0.642321
145.102	0.612357
145.11	0.542996
145.118	0.474646
145.127	0.42893
145.135	0.403353
145.143	0.365482
145.151	0.321987
145.16	0.281586
145.168	0.256154
145.176	0.206778
145.184	0.191797
145.193	0.140185
145.201	0.123999
145.209	0.0942684
145.217	0.0914605
145.226	0.078006
145.234	0.0660553
145.242	0.0539555
145.25	0.0342509
145.259	0.033377
145.267	0.0134263
145.275	0.0363404
145.283	0.0149969
145.292	0.00933457
145.3	0.0270318
145.308	-0.00375299
145.316	-0.00455627
145.325	-0.00582004
145.333	0.00324127
145.341	0.00728431
145.349	0.0096287
145.358	0.027387
145.366	-0.0212577
145.374	0.00699851
145.382	-0.00490454
145.391	-0.00537953
145.399	-0.00584788
145.407	-0.00883687
145.415	0.0170239
145.424	0.00854931
145.432	0.000320706
145.44	0.0135721
145.448	-0.0150824
145.457	-0.0132775
145.465	-0.0217595
145.473	-0.00698044
145.481	0.00162623
145.49	0.00103478
145.498	0.00149754
145.506	-0.0141078
145.515	0.00803333
145.523	0.00239744
145.531	0.0073313
145.539	-0.0189271
145.548	0.00311522
145.556	-0.0118775
145.564	-0.00397311
145.572	0.00534373
145.581	0.000910984
145.589	-0.00851537
145.597	6.27497e-05
145.605	-0.0153153
145.614	0.0115027
145.622	-0.00205284
145.63	0.0111855
145.638	-0.00526532
145.647	-0.00523576
145.655	-0.00764187
145.663	0.00876174
145.671	-0.00709431
145.68	0.00644595
145.688	-0.00382452
145.696	-0.0197596
145.704	-0.00570314
145.713	-0.0117911
145.721	0.000339027
145.729	-0.0119041
145.737	0.00925975
145.746	-0.000910759
145.754	-0.00177596
145.762	0.00655892
145.77	0.00963907
145.779	-0.000200988
145.787	-0.007712
145.795	-0.0177397
145.803	-0.0068605
145.812	-0.00617212
145.82	0.00107057
145.828	-0.00345147
145.836	0.00687933
145.845	-0.00612983
145.853	-0.000570412
145.861	0.0118399
145.869	0.00341825
145.878	-0.000600375
145.886	-0.00601944
145.894	-0.00633231
145.902	-0.00850613
145.911	-0.00541007
145.919	0.00755666
145.927	-0.00221888
145.935	-0.0134977
145.944	0.0176817
145.952	0.00319965
145.96	-0.0140694
145.968	-0.00441849
145.977	0.00110886
145.985	0.0170459
145.993	-0.0110811
146.002	0.00976041
146.01	0.0139949
146.018	-0.00628654
146.026	-0.00277514
146.035	-0.0103631
146.043	-0.00203461
146.051	-0.0003659
146.059	0.0065965
146.068	0.0109018
146.076	-0.00748096
146.084	-0.0196733
146.092	-0.000212448
146.101	0.00293538
146.109	0.00249418
146.117	-0.00326673
146.125	0.00124752
146.134	0.0151544
146.142	0.00381734
146.15	-0.00373368
146.158	-0.00500198
146.167	-0.00169852
146.175	0.0163674
146.183	-0.00183301
146.191	-0.000197943
146.2	-0.00482314
146.208	0.0109898
146.216	0.0195984
146.224	0.00450613
146.233	0.000827729
146.241	0.000367828
146.249	-0.0238431
146.257	0.00745151
146.266	0.00134166
146.274	0.00428342
146.282	-0.00711462
146.29	-0.00384457
146.299	-0.00411025
146.307	0.0102162
146.315	-0.0037876
146.323	0.0208266
146.332	0.00430862
146.34	-0.0127568
146.348	-0.00128546
146.356	-0.00651675
146.365	-0.0219438
146.373	0.0159947
146.381	0.00703143
146.389	0.00533207
146.398	0.00165404
146.406	-0.0138202
146.414	-0.00483617
146.422	0.00841781
146.431	-0.0105122
146.439	-0.0253177
146.447	-0.00227106
146.455	-0.00141758
146.464	0.00135563
146.472	0.00728519
146.48	0.00637606
146.488	0.0025877
146.497	0.0119553
146.505	-0.0151897
146.513	0.00504582
146.522	0.00626538
146.53	-0.0123956
146.538	-0.0150287
146.546	-0.00745942
146.555	-0.00661541
146.563	0.00753419
146.571	-0.00614539
146.579	-0.00856349
146.588	-0.00611634
146.596	0.0111863
146.604	0.000130434
146.612	-0.00179251
146.621	-0.00110005
146.629	0.0129206
146.637	-0.00749172
146.645	0.0131551
146.654	0.00210496
146.662	-0.00160419
146.67	0.025009
146.678	-0.0105564
146.687	-0.00353684
146.695	-0.0123243
146.703	0.00952466
146.711	0.016892
146.72	0.0166993
146.728	0.0122397
146.736	-0.00197594
146.744	-0.00365198
146.753	-0.016711
146.761	0.0203598
146.769	0.00469141
146.777	-0.00491705
146.786	0.0132844
146.794	-0.00972175
146.802	0.00407514
146.81	-0.00171288
146.819	0.00640679
146.827	-0.000606057
146.835	-0.0144656
146.843	0.000819694
146.852	0.0105815
146.86	-0.000158156
146.868	0.0079432
146.876	-0.0101819
146.885	0.000123824
146.893	-0.00570252
146.901	0.00822648
146.909	0.00136298
146.918	0.00834254
146.926	0.0128471
146.934	0.00958963
146.942	0.0063346
146.951	-0.00515821
146.959	0.00638608
146.967	0.00313926
146.975	0.007669
146.984	0.0107273
146.992	0.0089265
147	0.00449078
147.009	0.0240331
147.017	0.0408703
147.025	0.0355426
147.033	0.0614635
147.042	0.0951483
147.05	0.104165
147.058	0.131527
147.066	0.143968
147.075	0.180955
147.083	0.195971
147.091	0.235844
147.099	0.259525
147.108	0.349321
147.116	0.409614
147.124	0.451848
147.132	0.524528
147.141	0.595711
147.149	0.689581
147.157	0.7855
147.165	0.850804
147.174	0.971104
147.182	1.06695
147.19	1.17642
147.198	1.28711
147.207	1.38814
147.215	1.49528
147.223	1.59766
147.231	1.70852
147.24	1.79591
147.248	1.87909
147.256	1.94002
147.264	2.01407
147.273	2.07998
147.281	2.11148
147.289	2.14396
147.297	2.16694
147.306	2.15695
147.314	2.13024
147.322	2.09274
147.33	2.02728
147.339	1.99343
147.347	1.92261
147.355	1.85031
147.363	1.75666
147.372	1.65963
147.38	1.54418
147.388	1.44786
147.396	1.3551
147.405	1.25992
147.413	1.13502
147.421	1.03463
147.429	0.939509
147.438	0.824779
147.446	0.744532
147.454	0.647129
147.462	0.582985
147.471	0.502058
147.479	0.436255
147.487	0.364666
147.495	0.325135
147.504	0.290593
147.512	0.217136
147.52	0.186692
147.529	0.160267
147.537	0.138219
147.545	0.101254
147.553	0.0586577
147.562	0.0839295
147.57	0.0640931
147.578	0.027628
147.586	0.0296202
147.595	0.0437691
147.603	0.0364284
147.611	0.0264244
147.619	0.011374
147.628	0.0108874
147.636	0.00633947
147.644	0.0170597
147.652	-0.00442422
147.661	-0.00482853
147.669	0.0124927
147.677	0.00131308
147.685	0.0150671
147.694	-0.00578524
147.702	0.000121876
147.71	-0.00874514
147.718	0.000413903
147.727	-0.0145454
147.735	-0.00470808
147.743	-0.0142454
147.751	0.00702019
147.76	0.00722148
147.768	-0.0172647
147.776	0.0133645
147.784	0.0249914
147.793	0.000471605
147.801	-0.00640348
147.809	0.0282484
147.817	-0.0131864
147.826	0.000203213
147.834	0.00179761
147.842	0.0134524
147.85	0.00359796
147.859	-0.00498598
147.867	-0.00951162
147.875	-0.00341808
147.883	-0.0100692
147.892	0.000478307
147.9	-0.00564193
147.908	-0.0149404
147.916	0.0125515
147.925	-0.00497672
147.933	-0.0126814
147.941	-0.00168259
147.949	0.000683717
147.958	-0.0174647
147.966	0.00331648
147.974	-0.0104716
147.982	0.0171103
147.991	0.00523961
147.999	-0.003999
148.007	-0.00745168
148.016	-0.00104968
148.024	0.00612791
148.032	-0.000254941
148.04	-0.00217159
148.049	0.000583703
148.057	-0.00603859
148.065	-0.00343206
148.073	-0.0208579
148.082	0.00973726
148.09	0.00298798
148.098	-0.00773456
148.106	0.0189873
148.115	0.000870165
148.123	-0.0103614
148.131	0.00856737
148.139	0.00398048
148.148	0.0039458
148.156	-0.00425756
148.164	0.00450496
148.172	-0.00261758
148.181	0.00555941
148.189	-0.0190494
148.197	-0.00433873
148.205	0.0172216
148.214	-0.00767067
148.222	-0.00603838
148.23	-0.00447961
148.238	-0.0121481
148.247	-0.0220828
148.255	-0.00230586
148.263	0.00135859
148.271	-0.000525051
148.28	-0.00144879
148.288	0.000430409
148.296	0.0102284
148.304	-0.00190446
148.313	-0.00574083
148.321	-0.00281125
148.329	0.00579347
148.337	0.0141203
148.346	-0.00628144
148.354	0.000989338
148.362	0.00338357
148.37	-0.00992578
148.379	0.000204172
148.387	-0.0146567
148.395	-0.0176905
148.403	0.00366746
148.412	-0.00383875
148.42	0.0020228
148.428	-0.00017895
148.436	-0.009764
148.445	-0.000452543
148.453	-0.012331
148.461	0.0139097
148.469	-0.0135597
148.478	-0.00195785
148.486	-0.0104227
148.494	0.00570421
148.503	-0.00331431
148.511	-0.00518667
148.519	0.00853202
148.527	0.000294306
148.536	0.00516644
148.544	-0.00981326
148.552	-0.0140482
148.56	0.00107208
148.569	-0.00318846
148.577	0.00626435
148.585	-0.000799085
148.593	0.00205075
148.602	-0.0162338
148.61	0.0188844
148.618	-0.00164242
148.626	0.00697587
148.635	-0.00836092
148.643	0.0030801
148.651	-0.0130284
148.659	0.00452068
148.668	-0.00355974
148.676	0.000291905
148.684	0.00697974
148.692	-0.0123254
148.701	-0.00684492
148.709	0.00457324
148.717	0.0209822
148.725	-0.00138082
148.734	0.00591136
148.742	-0.00106971
148.75	0.0194225
148.758	-0.0174722
148.767	0.00094621
148.775	-0.0162554
148.783	-0.0250657
148.791	0.00297462
148.8	0.00139498
148.808	-0.00284837
148.816	-0.00106194
148.824	0.030983
148.833	-0.00258175
148.841	0.00510124
148.849	-0.00649365
148.857	0.00295233
148.866	-0.00238234
148.874	-0.00410518
148.882	0.018189
148.89	0.0117718
148.899	0.00136747
148.907	-0.0230421
148.915	-0.00361009
148.923	0.0270303
148.932	-0.00230662
148.94	0.0110322
148.948	0.0144194
148.956	0.00218964
148.965	-0.00841822
148.973	-0.0243531
148.981	0.00684163
148.989	-0.00814756
148.998	0.0017615
149.006	-0.0124982
149.014	-0.00265238
149.023	0.000337191
149.031	0.00268594
149.039	-0.0111482
149.047	0.0119691
149.056	-0.00596895
149.064	-0.0167447
149.072	-0.00109023
149.08	0.000343753
149.089	0.00160589
149.097	0.0136213
149.105	-0.00236449
149.113	-0.0011962
149.122	-0.0110318
149.13	0.00820554
149.138	0.00184309
149.146	-0.00420028
149.155	-0.0190467
149.163	0.0144441
149.171	-0.0122768
149.179	-0.00591278
149.188	0.00358345
149.196	-0.0119656
149.204	-0.0149351
149.212	-0.0212395
149.221	0.00720997
149.229	-0.00545186
149.237	0.0292727
149.245	-0.00994355
149.254	-0.00921451
149.262	-0.00565393
149.27	0.00243135
149.278	-0.00470203
149.287	0.00612332
149.295	-0.00978588
149.303	-0.0138159
149.311	-0.0179821
149.32	-0.0222357
149.328	-0.00518069
149.336	-0.0030098
149.344	-0.00631437
149.353	0.0124341
149.361	0.0122803
149.369	-0.00334803
149.377	-0.0179392
149.386	-0.00566705
149.394	-0.00599821
149.402	-0.00657135
149.41	-0.00697719
149.419	-0.00653463
149.427	-0.00386542
149.435	-0.00635541
149.443	0.00208323
149.452	0.00360369
149.46	-0.00910645
149.468	0.0127107
149.476	-0.00980062
149.485	-0.016178
149.493	0.00380778
149.501	-0.00817408
149.51	0.00321291
149.518	-0.0240367
149.526	0.0139246
149.534	0.00672293
149.543	-0.0150048
149.551	-0.0147878
149.559	0.0167227
149.567	-0.0073738
149.576	-0.00834185
149.584	-0.0226605
149.592	-0.00350778
149.6	-0.0022772
149.609	0.00715493
149.617	-0.0139908
149.625	-0.0152029
149.633	0.00450963
149.642	0.0100673
149.65	-0.0157115
149.658	0.0108151
149.666	0.000375418
149.675	0.0109181
149.683	-0.000702204
149.691	-0.0252228
149.699	-0.00151967
149.708	0.0106014
149.716	-0.00893746
149.724	-0.00387965
149.732	-0.00176134
149.741	-0.0289951
149.749	0.0167135
149.757	-0.00901376
149.765	0.00505735
149.774	-0.000867011
149.782	0.0125762
149.79	0.00406056
149.798	-0.00234924
149.807	-0.00893515
149.815	0.00797851
149.823	-0.0187344
149.831	0.0064589
149.84	-0.0109904
149.848	0.0125228
149.856	0.001613
149.864	0.00644124
149.873	0.000819888
149.881	-0.0175238
149.889	-0.00860729
149.897	0.00672389
149.906	0.00166656
149.914	0.0118099
149.922	0.00403275
149.93	-0.00966702
149.939	-0.00796064
149.947	0.00102917
149.955	-0.0231404
149.963	0.0167344
149.972	0.00441747
149.98	0.0122703
149.988	-0.015806
149.996	0.0124457
150.005	0.022315
150.013	-0.0132088
150.021	0.00771402
150.03	1.10994e-05
150.038	-0.0154443
150.046	0.00492884
150.054	0.00833603
150.063	-0.00601127
150.071	0.0116592
150.079	-0.0166676
150.087	-0.0149476
150.096	0.00136597
150.104	0.000253853
150.112	-0.00716573
150.12	0.00809594
150.129	0.00530894
150.137	0.00858139
150.145	-0.00123136
150.153	0.0060258
150.162	-0.0044565
150.17	0.0205382
150.178	-0.00812546
150.186	0.021053
150.195	0.000348879
150.203	-0.0137551
150.211	0.0136808
150.219	0.00125901
150.228	0.00851124
150.236	0.0122386
150.244	0.00337956
150.252	-0.00592241
150.261	0.00975713
150.269	7.55507e-06
150.277	0.00685858
150.285	-0.0215373
150.294	0.00446982
150.302	-0.00638586
150.31	0.0165331
150.318	0.00623087
150.327	0.00239858
150.335	0.0048631
150.343	-0.00998441
150.351	0.0162326
150.36	0.0199137
150.368	0.00392914
150.376	0.015904
150.384	-0.00569148
150.393	-0.00797114
150.401	0.000409247
150.409	0.00434941
150.417	-0.00393987
150.426	0.00537768
150.434	0.00306389
150.442	-0.00998307
150.45	0.00518793
150.459	0.00863528
150.467	0.00171469
150.475	0.0115265
150.483	-0.012174
150.492	0.0046795
[truncated: 1 more rows]
