# Supplementary material for: A lab-scale prototype development of Lignin-Formaldehyde (LF) resin: A bio-renewable adhesive for wood panel industries
Source: PLoS One. 2026 Jul 8;21(7):e0352893. doi: 10.1371/journal.pone.0352893 (PMC13345236; doi:10.1371/journal.pone.0352893)
Supplement: S4 Dataset — (XLSX) [file pone.0352893.s004.xlsx]

## Sheet: TGA_reported_summary_from_manus
Sample	Mass_at_150C_percent	Mass_at_350C_percent	Mass_at_600C_percent	Mass_at_800C_percent	Char_yield_at_1000C_percent	DTG_max_C	Replicates	Conditions
CP lignin	93.12	55.45	40.76	30.18	19.22	350	duplicate	Nitrogen; 25-1000 C; 10 C min-1; flow 20 mL min-1
ESD lignin	95.39	59.68	41.76	28.39	19.68	312	duplicate	Nitrogen; 25-1000 C; 10 C min-1; flow 20 mL min-1
SB lignin	95.21	59.21	39.03	29.72	24.23	300	duplicate	Nitrogen; 25-1000 C; 10 C min-1; flow 20 mL min-1

## Sheet: TGA raw checkpoint summary unsu
Sample	Initial_unsubtracted_weight_mg	Final_sample_temperature_C	Final_unsubtracted_weight_mg	Mass_percent_at_150C_from_raw_unsubtracted_weight	Mass_percent_at_300C_from_raw_unsubtracted_weight	Mass_percent_at_350C_from_raw_unsubtracted_weight	Mass_percent_at_600C_from_raw_unsubtracted_weight	Mass_percent_at_800C_from_raw_unsubtracted_weight	Mass_percent_at_1000C_from_raw_unsubtracted_weight
CP	21.7878	1031.88	3.73872	96.5724	76.2888	63.3024	33.2236	25.9086	18.467
ESD	13.2747	1032.04	2.23285	94.7898	74.2363	57.1222	41.3553	27.726	18.6885
SB	26.0999	1031.93	5.85909	94.1693	64.6499	56.9518	38.6687	29.2981	23.5954

## Sheet: TGA CP Lignin raw
Time	Unsubtracted Weight	Baseline Weight	Program Temperature	Sample Temperature	Approx. Gas Flow	Unsubtracted Delta T	Baseline Delta T	Unsubtracted Heat Flow	Baseline Heat Flow	Heat Flow Calibration	Unsubstracted Microvolt	R25 Diagnostic Signal
0	21.7878	0	25.0208	26.15	19.8	0.024011	0	19.9996	0	1	0.031753	0.966
0.002083	21.7878	0	25.0208	26.15	19.8	0.024011	0	19.9996	0	1	0.031753	0.966
0.004167	21.7878	0	25.0417	26.15	19.8	0.024011	0	19.9996	0	1	0.031753	0.966
0.00625	21.7878	0	25.0625	26.15	19.8	0.024011	0	19.9996	0	1	0.031753	0.966
0.008333	21.7878	0	25.0833	26.15	19.8	0.024011	0	19.9996	0	1	0.031753	0.966
0.010417	21.7878	0	25.1042	26.15	19.8	0.024011	0	19.9996	0	1	0.031753	0.966
0.0125	21.7878	0	25.125	26.14	19.8	0.023986	0	19.9992	0	1	0.03172	0.965
0.014583	21.7878	0	25.1458	26.14	19.8	0.023986	0	19.9992	0	1	0.03172	0.965
0.016667	21.7878	0	25.1667	26.14	19.8	0.023987	0	19.9992	0	1	0.03172	0.965
0.01875	21.7878	0	25.1875	26.14	19.8	0.023962	0	19.9988	0	1	0.031688	0.964
0.020833	21.7878	0	25.2083	26.14	19.8	0.023962	0	19.9988	0	1	0.031688	0.964
0.022917	21.7878	0	25.2292	26.14	19.8	0.023962	0	19.9988	0	1	0.031688	0.964
0.025	21.7878	0	25.25	26.14	19.8	0.023938	0	19.9983	0	1	0.031655	0.963
0.027083	21.7878	0	25.2708	26.14	19.8	0.023937	0	19.9983	0	1	0.031655	0.963
0.029167	21.7876	0	25.2917	26.14	19.8	0.023913	0	19.9979	0	1	0.031622	0.962
0.03125	21.7876	0	25.3125	26.14	19.8	0.023913	0	19.9979	0	1	0.031622	0.962
0.033333	21.7876	0	25.3333	26.14	19.8	0.023888	0	19.9975	0	1	0.031589	0.961
0.035417	21.7876	0	25.3542	26.13	19.8	0.023888	0	19.9975	0	1	0.031589	0.961
0.0375	21.7876	0	25.375	26.13	19.8	0.023863	0	19.9971	0	1	0.031556	0.96
0.039583	21.7876	0	25.3958	26.13	19.8	0.023863	0	19.9971	0	1	0.031556	0.96
0.041667	21.7876	0	25.4167	26.13	19.8	0.023839	0	19.9967	0	1	0.031523	0.959
0.04375	21.7876	0	25.4375	26.13	19.8	0.023839	0	19.9967	0	1	0.031523	0.959
0.045833	21.7876	0	25.4583	26.13	19.8	0.023814	0	19.9963	0	1	0.03149	0.958
0.047917	21.7876	0	25.4792	26.13	19.8	0.023814	0	19.9963	0	1	0.03149	0.958
0.05	21.7876	0	25.5	26.13	19.8	0.023814	0	19.9963	0	1	0.03149	0.958
0.052083	21.7876	0	25.5208	26.13	19.8	0.02379	0	19.9959	0	1	0.031457	0.957
0.054167	21.7876	0	25.5417	26.13	19.8	0.02379	0	19.9959	0	1	0.031457	0.957
0.05625	21.7876	0	25.5625	26.13	19.8	0.02379	0	19.9959	0	1	0.031457	0.957
0.058333	21.7876	0	25.5833	26.12	19.8	0.023765	0	19.9954	0	1	0.031425	0.956
0.060417	21.7876	0	25.6042	26.12	19.8	0.023765	0	19.9954	0	1	0.031425	0.956
0.0625	21.7876	0	25.625	26.12	19.8	0.023765	0	19.9954	0	1	0.031425	0.956
0.064583	21.7874	0	25.6458	26.12	19.8	0.02374	0	19.995	0	1	0.031392	0.955
0.066667	21.7874	0	25.6667	26.12	19.8	0.02374	0	19.995	0	1	0.031392	0.955
0.06875	21.7874	0	25.6875	26.12	19.8	0.023716	0	19.9946	0	1	0.031359	0.954
0.070833	21.7874	0	25.7083	26.11	19.8	0.023716	0	19.9946	0	1	0.031359	0.954
0.072917	21.7874	0	25.7292	26.11	19.8	0.023691	0	19.9942	0	1	0.031326	0.953
0.075	21.7874	0	25.75	26.11	19.8	0.023691	0	19.9942	0	1	0.031326	0.953
0.077083	21.7874	0	25.7708	26.11	19.8	0.023666	0	19.9938	0	1	0.031293	0.952
0.079167	21.7874	0	25.7917	26.11	19.8	0.023666	0	19.9938	0	1	0.031293	0.952
0.08125	21.7874	0	25.8125	26.11	19.8	0.023666	0	19.9938	0	1	0.031293	0.952
0.083333	21.7874	0	25.8333	26.11	19.8	0.023642	0	19.9934	0	1	0.03126	0.951
0.085417	21.7874	0	25.8542	26.11	19.8	0.023642	0	19.9934	0	1	0.03126	0.951
0.0875	21.7874	0	25.875	26.11	19.8	0.023617	0	19.993	0	1	0.031227	0.95
0.089583	21.7874	0	25.8958	26.1	19.8	0.023617	0	19.993	0	1	0.031227	0.95
0.091667	21.7874	0	25.9167	26.1	19.8	0.023617	0	19.993	0	1	0.031227	0.95
0.09375	21.7874	0	25.9375	26.1	19.8	0.023593	0	19.9926	0	1	0.031195	0.949
0.095833	21.7874	0	25.9583	26.1	19.8	0.023593	0	19.9926	0	1	0.031195	0.949
0.097917	21.7874	0	25.9792	26.1	19.8	0.023592	0	19.9926	0	1	0.031195	0.949
0.1	21.7874	0	26	26.1	19.8	0.023568	0	19.9921	0	1	0.031162	0.948
0.102083	21.7874	0	26.0208	26.1	19.8	0.023569	0	19.9921	0	1	0.031162	0.948
0.104167	21.7874	0	26.0417	26.1	19.8	0.023568	0	19.9921	0	1	0.031162	0.948
0.10625	21.7874	0	26.0625	26.1	19.8	0.023543	0	19.9917	0	1	0.031129	0.947
0.108333	21.7874	0	26.0833	26.1	19.8	0.023543	0	19.9917	0	1	0.031129	0.947
0.110417	21.7874	0	26.1042	26.1	19.8	0.023544	0	19.9917	0	1	0.031129	0.947
0.1125	21.7874	0	26.125	26.09	19.8	0.023544	0	19.9917	0	1	0.031129	0.947
0.114583	21.7874	0	26.1458	26.09	19.8	0.023544	0	19.9917	0	1	0.031129	0.947
0.116667	21.7874	0	26.1667	26.09	19.8	0.023544	0	19.9917	0	1	0.031129	0.947
0.11875	21.7874	0	26.1875	26.09	19.8	0.023544	0	19.9917	0	1	0.031129	0.947
0.120833	21.7874	0	26.2083	26.09	19.8	0.023544	0	19.9917	0	1	0.031129	0.947
0.122917	21.7874	0	26.2292	26.09	19.8	0.023544	0	19.9917	0	1	0.031129	0.947
0.125	21.7874	0	26.25	26.09	19.8	0.023545	0	19.9917	0	1	0.031129	0.947
0.127083	21.7874	0	26.2708	26.09	19.8	0.023545	0	19.9917	0	1	0.031129	0.947
0.129167	21.7874	0	26.2917	26.09	19.8	0.023519	0	19.9913	0	1	0.031096	0.946
0.13125	21.7874	0	26.3125	26.08	19.8	0.02352	0	19.9913	0	1	0.031096	0.946
0.133333	21.7874	0	26.3333	26.08	19.8	0.023519	0	19.9913	0	1	0.031096	0.946
0.135417	21.7874	0	26.3542	26.08	19.8	0.02352	0	19.9913	0	1	0.031096	0.946
0.1375	21.7876	0	26.375	26.08	19.8	0.02352	0	19.9913	0	1	0.031096	0.946
0.139583	21.7876	0	26.3958	26.08	19.8	0.02352	0	19.9913	0	1	0.031096	0.946
0.141667	21.7876	0	26.4167	26.08	19.8	0.02352	0	19.9913	0	1	0.031096	0.946
0.14375	21.7876	0	26.4375	26.07	19.8	0.02352	0	19.9913	0	1	0.031096	0.946
0.145833	21.7876	0	26.4583	26.07	19.8	0.02352	0	19.9913	0	1	0.031096	0.946
0.147917	21.7876	0	26.4792	26.07	19.8	0.02352	0	19.9913	0	1	0.031096	0.946
0.15	21.7876	0	26.5	26.07	19.8	0.023521	0	19.9913	0	1	0.031096	0.946
0.152083	21.7876	0	26.5208	26.07	19.8	0.02352	0	19.9913	0	1	0.031096	0.946
0.154167	21.7876	0	26.5417	26.07	19.8	0.02352	0	19.9913	0	1	0.031096	0.946
0.15625	21.7876	0	26.5625	26.07	19.8	0.02352	0	19.9913	0	1	0.031096	0.946
0.158333	21.7876	0	26.5833	26.07	19.8	0.023521	0	19.9913	0	1	0.031096	0.946
0.160417	21.7876	0	26.6042	26.07	19.8	0.023546	0	19.9917	0	1	0.031129	0.947
0.1625	21.7876	0	26.625	26.07	19.8	0.023546	0	19.9917	0	1	0.031129	0.947
0.164583	21.7878	0	26.6458	26.07	19.8	0.023546	0	19.9917	0	1	0.031129	0.947
0.166667	21.7878	0	26.6667	26.06	19.8	0.023546	0	19.9917	0	1	0.031129	0.947
0.16875	21.7878	0	26.6875	26.06	19.8	0.023546	0	19.9917	0	1	0.031129	0.947
0.170833	21.7878	0	26.7083	26.06	19.8	0.023546	0	19.9917	0	1	0.031129	0.947
0.172917	21.7878	0	26.7292	26.06	19.8	0.023571	0	19.9921	0	1	0.031162	0.948
0.175	21.7878	0	26.75	26.06	19.8	0.023571	0	19.9921	0	1	0.031162	0.948
0.177083	21.7878	0	26.7708	26.06	19.8	0.023571	0	19.9921	0	1	0.031162	0.948
0.179167	21.7878	0	26.7917	26.06	19.8	0.023571	0	19.9921	0	1	0.031162	0.948
0.18125	21.7878	0	26.8125	26.06	19.8	0.023571	0	19.9921	0	1	0.031162	0.948
0.183333	21.7881	0	26.8333	26.05	19.8	0.023596	0	19.9926	0	1	0.031195	0.949
0.185417	21.7881	0	26.8542	26.05	19.8	0.023597	0	19.9926	0	1	0.031195	0.949
0.1875	21.7881	0	26.875	26.05	19.8	0.023597	0	19.9926	0	1	0.031195	0.949
0.189583	21.7881	0	26.8958	26.05	19.8	0.023597	0	19.9926	0	1	0.031195	0.949
0.191667	21.7883	0	26.9167	26.05	19.8	0.023622	0	19.993	0	1	0.031227	0.95
0.19375	21.7883	0	26.9375	26.05	19.8	0.023622	0	19.993	0	1	0.031227	0.95
0.195833	21.7883	0	26.9583	26.05	19.8	0.023647	0	19.9934	0	1	0.03126	0.951
0.197917	21.7883	0	26.9792	26.05	19.8	0.023647	0	19.9934	0	1	0.03126	0.951
0.2	21.7885	0	27	26.05	19.8	0.023647	0	19.9934	0	1	0.03126	0.951
0.202083	21.7885	0	27.0208	26.04	19.8	0.023672	0	19.9938	0	1	0.031293	0.952
0.204167	21.7885	0	27.0417	26.04	19.8	0.023672	0	19.9938	0	1	0.031293	0.952
0.20625	21.7887	0	27.0625	26.04	19.8	0.023672	0	19.9938	0	1	0.031293	0.952
0.208333	21.7887	0	27.0833	26.04	19.8	0.023697	0	19.9942	0	1	0.031326	0.953
0.210417	21.7887	0	27.1042	26.04	19.8	0.023697	0	19.9942	0	1	0.031326	0.953
0.2125	21.7889	0	27.125	26.04	19.8	0.023697	0	19.9942	0	1	0.031326	0.953
0.214583	21.7889	0	27.1458	26.04	19.8	0.023723	0	19.9946	0	1	0.031359	0.954
0.216667	21.7889	0	27.1667	26.04	19.8	0.023722	0	19.9946	0	1	0.031359	0.954
0.21875	21.7891	0	27.1875	26.04	19.8	0.023722	0	19.9946	0	1	0.031359	0.954
0.220833	21.7891	0	27.2083	26.04	19.8	0.023722	0	19.9946	0	1	0.031359	0.954
0.222917	21.7891	0	27.2292	26.04	19.8	0.023747	0	19.995	0	1	0.031392	0.955
0.225	21.7894	0	27.25	26.04	19.8	0.023747	0	19.995	0	1	0.031392	0.955
0.227083	21.7894	0	27.2708	26.04	19.8	0.023747	0	19.995	0	1	0.031392	0.955
0.229167	21.7896	0	27.2917	26.04	19.8	0.023748	0	19.995	0	1	0.031392	0.955
0.23125	21.7896	0	27.3125	26.03	19.8	0.023772	0	19.9954	0	1	0.031425	0.956
0.233333	21.7896	0	27.3333	26.03	19.8	0.023773	0	19.9954	0	1	0.031425	0.956
0.235417	21.7898	0	27.3542	26.03	19.8	0.023773	0	19.9954	0	1	0.031425	0.956
0.2375	21.7898	0	27.375	26.03	19.8	0.023798	0	19.9959	0	1	0.031457	0.957
0.239583	21.7898	0	27.3958	26.03	19.8	0.023798	0	19.9959	0	1	0.031457	0.957
0.241667	21.79	0	27.4167	26.03	19.8	0.023798	0	19.9959	0	1	0.031457	0.957
0.24375	21.79	0	27.4375	26.02	19.8	0.023823	0	19.9963	0	1	0.03149	0.958
0.245833	21.7902	0	27.4583	26.02	19.8	0.023822	0	19.9963	0	1	0.03149	0.958
0.247917	21.7902	0	27.4792	26.02	19.8	0.023823	0	19.9963	0	1	0.03149	0.958
0.25	21.7902	0	27.5	26.02	19.8	0.023848	0	19.9967	0	1	0.031523	0.959
0.252083	21.7904	0	27.5208	26.02	19.8	0.023848	0	19.9967	0	1	0.031523	0.959
0.254167	21.7904	0	27.5417	26.02	19.8	0.023848	0	19.9967	0	1	0.031523	0.959
0.25625	21.7906	0	27.5625	26.01	19.8	0.023873	0	19.9971	0	1	0.031556	0.96
0.258333	21.7906	0	27.5833	26.01	19.8	0.023873	0	19.9971	0	1	0.031556	0.96
0.260417	21.7906	0	27.6042	26.01	19.8	0.023898	0	19.9975	0	1	0.031589	0.961
0.2625	21.7909	0	27.625	26.01	19.8	0.023898	0	19.9975	0	1	0.031589	0.961
0.264583	21.7909	0	27.6458	26.01	19.8	0.023898	0	19.9975	0	1	0.031589	0.961
0.266667	21.7911	0	27.6667	26.01	19.8	0.023923	0	19.9979	0	1	0.031622	0.962
0.26875	21.7911	0	27.6875	26.01	19.8	0.023923	0	19.9979	0	1	0.031622	0.962
0.270833	21.7913	0	27.7083	26.01	19.8	0.023948	0	19.9983	0	1	0.031655	0.963
0.272917	21.7913	0	27.7292	26.01	19.8	0.023948	0	19.9983	0	1	0.031655	0.963
0.275	21.7915	0	27.75	26.01	19.8	0.023973	0	19.9988	0	1	0.031688	0.964
0.277083	21.7915	0	27.7708	26.01	19.8	0.023974	0	19.9988	0	1	0.031688	0.964
0.279167	21.7915	0	27.7917	26.01	19.8	0.023998	0	19.9992	0	1	0.03172	0.965
0.28125	21.7917	0	27.8125	26	19.8	0.023999	0	19.9992	0	1	0.03172	0.965
0.283333	21.7917	0	27.8333	26	19.8	0.024023	0	19.9996	0	1	0.031753	0.966
0.285417	21.7919	0	27.8542	26	19.8	0.024023	0	19.9996	0	1	0.031753	0.966
0.2875	21.7919	0	27.875	26	19.8	0.024048	0	20	0	1	0.031786	0.967
0.289583	21.7922	0	27.8958	26	19.8	0.024048	0	20	0	1	0.031786	0.967
0.291667	21.7922	0	27.9167	26	19.8	0.024073	0	20.0004	0	1	0.031819	0.968
0.29375	21.7924	0	27.9375	26	19.8	0.024098	0	20.0008	0	1	0.031852	0.969
0.295833	21.7924	0	27.9583	25.99	19.8	0.024098	0	20.0008	0	1	0.031852	0.969
0.297917	21.7926	0	27.9792	25.99	19.8	0.024123	0	20.0012	0	1	0.031885	0.97
0.3	21.7926	0	28	25.99	19.8	0.024123	0	20.0012	0	1	0.031885	0.97
0.302083	21.7928	0	28.0208	25.99	19.8	0.024148	0	20.0017	0	1	0.031918	0.971
0.304167	21.7928	0	28.0417	25.99	19.8	0.024173	0	20.0021	0	1	0.031951	0.972
0.30625	21.793	0	28.0625	25.99	19.8	0.024198	0	20.0025	0	1	0.031983	0.973
0.308333	21.793	0	28.0833	25.99	19.8	0.024198	0	20.0025	0	1	0.031983	0.973
0.310417	21.7932	0	28.1042	25.99	19.8	0.024223	0	20.0029	0	1	0.032016	0.974
0.3125	21.7932	0	28.125	25.99	19.8	0.024248	0	20.0033	0	1	0.032049	0.975
0.314583	21.7935	0	28.1458	25.98	19.8	0.024272	0	20.0037	0	1	0.032082	0.976
0.316667	21.7935	0	28.1667	25.98	19.8	0.024298	0	20.0041	0	1	0.032115	0.977
0.31875	21.7935	0	28.1875	25.98	19.8	0.024322	0	20.0045	0	1	0.032148	0.978
0.320833	21.7937	0	28.2083	25.98	19.8	0.024347	0	20.005	0	1	0.032181	0.979
0.322917	21.7937	0	28.2292	25.98	19.8	0.024372	0	20.0054	0	1	0.032214	0.98
0.325	21.7939	0	28.25	25.98	19.8	0.024397	0	20.0058	0	1	0.032246	0.981
0.327083	21.7939	0	28.2708	25.98	19.8	0.024422	0	20.0062	0	1	0.032279	0.982
0.329167	21.7941	0	28.2917	25.98	19.8	0.024446	0	20.0066	0	1	0.032312	0.983
0.33125	21.7941	0	28.3125	25.98	19.8	0.024471	0	20.007	0	1	0.032345	0.984
0.333333	21.7941	0	28.3333	25.97	19.8	0.024496	0	20.0074	0	1	0.032378	0.985
0.335417	21.7943	0	28.3542	25.97	19.8	0.024521	0	20.0079	0	1	0.032411	0.986
0.3375	21.7943	0	28.375	25.97	19.8	0.024546	0	20.0083	0	1	0.032444	0.987
0.339583	21.7943	0	28.3958	25.97	19.8	0.024596	0	20.0091	0	1	0.032509	0.989
0.341667	21.7945	0	28.4167	25.97	19.8	0.024621	0	20.0095	0	1	0.032542	0.99
0.34375	21.7945	0	28.4375	25.97	19.8	0.024646	0	20.0099	0	1	0.032575	0.991
0.345833	21.7945	0	28.4583	25.97	19.8	0.024695	0	20.0108	0	1	0.032641	0.993
0.347917	21.7947	0	28.4792	25.97	19.8	0.02472	0	20.0112	0	1	0.032674	0.994
0.35	21.7947	0	28.5	25.97	19.8	0.024745	0	20.0116	0	1	0.032707	0.995
0.352083	21.7947	0	28.5208	25.97	19.8	0.024795	0	20.0124	0	1	0.032772	0.997
0.354167	21.795	0	28.5417	25.97	19.8	0.024845	0	20.0132	0	1	0.032838	0.999
0.35625	21.795	0	28.5625	25.97	19.8	0.024869	0	20.0137	0	1	0.032871	1
0.358333	21.795	0	28.5833	25.96	19.8	0.024919	0	20.0145	0	1	0.032937	1.002
0.360417	21.7952	0	28.6042	25.96	19.8	0.024944	0	20.0149	0	1	0.03297	1.003
0.3625	21.7952	0	28.625	25.96	19.8	0.024994	0	20.0157	0	1	0.033035	1.005
0.364583	21.7952	0	28.6458	25.96	19.8	0.025044	0	20.0165	0	1	0.033101	1.007
0.366667	21.7954	0	28.6667	25.96	19.8	0.025093	0	20.0174	0	1	0.033167	1.009
0.36875	21.7954	0	28.6875	25.96	19.8	0.025143	0	20.0182	0	1	0.033233	1.011
0.370833	21.7954	0	28.7083	25.96	19.8	0.025193	0	20.019	0	1	0.033298	1.013
0.372917	21.7956	0	28.7292	25.96	19.8	0.025243	0	20.0199	0	1	0.033364	1.015
0.375	21.7956	0	28.75	25.96	19.8	0.025292	0	20.0207	0	1	0.03343	1.017
0.377083	21.7956	0	28.7708	25.96	19.8	0.025342	0	20.0215	0	1	0.033495	1.019
0.379167	21.7956	0	28.7917	25.96	19.8	0.025391	0	20.0223	0	1	0.033561	1.021
0.38125	21.7958	0	28.8125	25.95	19.8	0.025441	0	20.0232	0	1	0.033627	1.023
0.383333	21.7958	0	28.8333	25.95	19.8	0.025491	0	20.024	0	1	0.033693	1.025
0.385417	21.7958	0	28.8542	25.95	19.8	0.025541	0	20.0248	0	1	0.033758	1.027
0.3875	21.7958	0	28.875	25.95	19.8	0.02559	0	20.0257	0	1	0.033824	1.029
0.389583	21.796	0	28.8958	25.95	19.8	0.025665	0	20.0269	0	1	0.033923	1.032
0.391667	21.796	0	28.9167	25.95	19.8	0.025715	0	20.0277	0	1	0.033989	1.034
0.39375	21.796	0	28.9375	25.95	19.8	0.025764	0	20.0285	0	1	0.034054	1.036
0.395833	21.7963	0	28.9583	25.95	19.8	0.025814	0	20.0294	0	1	0.03412	1.038
0.397917	21.7963	0	28.9792	25.95	19.8	0.025888	0	20.0306	0	1	0.034219	1.041
0.4	21.7963	0	29	25.95	19.8	0.025938	0	20.0314	0	1	0.034284	1.043
0.402083	21.7965	0	29.0208	25.95	19.8	0.026013	0	20.0327	0	1	0.034383	1.046
0.404167	21.7965	0	29.0417	25.95	19.8	0.026063	0	20.0335	0	1	0.034449	1.048
0.40625	21.7965	0	29.0625	25.95	19.8	0.026112	0	20.0343	0	1	0.034514	1.05
0.408333	21.7967	0	29.0833	25.95	19.8	0.026187	0	20.0356	0	1	0.034613	1.053
0.410417	21.7967	0	29.1042	25.95	19.8	0.026261	0	20.0368	0	1	0.034712	1.056
0.4125	21.7967	0	29.125	25.95	19.8	0.026311	0	20.0377	0	1	0.034777	1.058
0.414583	21.7969	0	29.1458	25.95	19.8	0.026385	0	20.0389	0	1	0.034876	1.061
0.416667	21.7969	0	29.1667	25.95	19.8	0.026435	0	20.0397	0	1	0.034942	1.063
0.41875	21.7969	0	29.1875	25.95	19.8	0.02651	0	20.041	0	1	0.03504	1.066
0.420833	21.7971	0	29.2083	25.95	19.8	0.026584	0	20.0422	0	1	0.035139	1.069
0.422917	21.7971	0	29.2292	25.95	19.8	0.026659	0	20.0434	0	1	0.035238	1.072
0.425	21.7973	0	29.25	25.95	19.8	0.026708	0	20.0443	0	1	0.035303	1.074
0.427083	21.7973	0	29.2708	25.95	19.8	0.026783	0	20.0455	0	1	0.035402	1.077
0.429167	21.7973	0	29.2917	25.95	19.8	0.026856	0	20.0468	0	1	0.035501	1.08
0.43125	21.7975	0	29.3125	25.95	19.8	0.026932	0	20.048	0	1	0.035599	1.083
0.433333	21.7975	0	29.3333	25.95	19.8	0.026981	0	20.0488	0	1	0.035665	1.085
0.435417	21.7978	0	29.3542	25.95	19.8	0.027055	0	20.0501	0	1	0.035764	1.088
0.4375	21.7978	0	29.375	25.95	19.8	0.02713	0	20.0513	0	1	0.035862	1.091
0.439583	21.798	0	29.3958	25.95	19.8	0.027205	0	20.0525	0	1	0.035961	1.094
0.441667	21.798	0	29.4167	25.95	19.8	0.027279	0	20.0538	0	1	0.036059	1.097
0.44375	21.7982	0	29.4375	25.95	19.8	0.027354	0	20.055	0	1	0.036158	1.1
0.445833	21.7982	0	29.4583	25.95	19.8	0.027428	0	20.0563	0	1	0.036257	1.103
0.447917	21.7984	0	29.4792	25.95	19.8	0.027502	0	20.0575	0	1	0.036355	1.106
0.45	21.7984	0	29.5	25.95	19.8	0.027577	0	20.0588	0	1	0.036454	1.109
0.452083	21.7986	0	29.5208	25.95	19.8	0.027652	0	20.06	0	1	0.036552	1.112
0.454167	21.7986	0	29.5417	25.95	19.8	0.027751	0	20.0617	0	1	0.036684	1.116
0.45625	21.7988	0	29.5625	25.95	19.8	0.027825	0	20.0629	0	1	0.036783	1.119
0.458333	21.7988	0	29.5833	25.95	19.8	0.027899	0	20.0641	0	1	0.036881	1.122
0.460417	21.7991	0	29.6042	25.95	19.8	0.027999	0	20.0658	0	1	0.037013	1.126
0.4625	21.7991	0	29.625	25.95	19.8	0.028073	0	20.067	0	1	0.037111	1.129
0.464583	21.7993	0	29.6458	25.95	19.8	0.028173	0	20.0687	0	1	0.037243	1.133
0.466667	21.7993	0	29.6667	25.95	19.8	0.028247	0	20.0699	0	1	0.037341	1.136
0.46875	21.7995	0	29.6875	25.95	19.8	0.028322	0	20.0712	0	1	0.03744	1.139
0.470833	21.7995	0	29.7083	25.95	19.8	0.028396	0	20.0724	0	1	0.037539	1.142
0.472917	21.7997	0	29.7292	25.95	19.8	0.028496	0	20.0741	0	1	0.03767	1.146
0.475	21.7997	0	29.75	25.95	19.8	0.02857	0	20.0753	0	1	0.037769	1.149
0.477083	21.7999	0	29.7708	25.96	19.8	0.028669	0	20.077	0	1	0.0379	1.153
0.479167	21.8001	0	29.7917	25.96	19.8	0.028768	0	20.0786	0	1	0.038032	1.157
0.48125	21.8001	0	29.8125	25.96	19.8	0.028868	0	20.0803	0	1	0.038163	1.161
0.483333	21.8003	0	29.8333	25.96	19.8	0.028967	0	20.0819	0	1	0.038295	1.165
0.485417	21.8003	0	29.8542	25.96	19.8	0.029066	0	20.0836	0	1	0.038426	1.169
0.4875	21.8006	0	29.875	25.96	19.8	0.029191	0	20.0856	0	1	0.03859	1.174
0.489583	21.8006	0	29.8958	25.96	19.8	0.02929	0	20.0873	0	1	0.038722	1.178
0.491667	21.8008	0	29.9167	25.96	19.8	0.029414	0	20.0894	0	1	0.038886	1.183
0.49375	21.801	0	29.9375	25.96	19.8	0.029538	0	20.0914	0	1	0.039051	1.188
0.495833	21.801	0	29.9583	25.96	19.8	0.029662	0	20.0935	0	1	0.039215	1.193
0.497917	21.8012	0	29.9792	25.96	19.8	0.029811	0	20.096	0	1	0.039412	1.199
0.5	21.8012	0	30	25.96	19.8	0.029936	0	20.0981	0	1	0.039577	1.204
0.502083	21.8014	0	30.0208	25.96	19.8	0.030084	0	20.1005	0	1	0.039774	1.21
0.504167	21.8016	0	30.0417	25.96	19.8	0.030208	0	20.1026	0	1	0.039938	1.215
0.50625	21.8016	0	30.0625	25.96	19.8	0.030357	0	20.1051	0	1	0.040135	1.221
0.508333	21.8019	0	30.0833	25.96	19.8	0.030506	0	20.1076	0	1	0.040333	1.227
0.510417	21.8019	0	30.1042	25.96	19.8	0.030631	0	20.1096	0	1	0.040497	1.232
0.5125	21.8021	0	30.125	25.96	19.8	0.030779	0	20.1121	0	1	0.040694	1.238
0.514583	21.8023	0	30.1458	25.97	19.8	0.030928	0	20.1146	0	1	0.040891	1.244
0.516667	21.8023	0	30.1667	25.97	19.8	0.031078	0	20.1171	0	1	0.041089	1.25
0.51875	21.8025	0	30.1875	25.97	19.8	0.031226	0	20.1196	0	1	0.041286	1.256
0.520833	21.8027	0	30.2083	25.97	19.8	0.031375	0	20.1221	0	1	0.041483	1.262
0.522917	21.8027	0	30.2292	25.97	19.8	0.031525	0	20.1245	0	1	0.04168	1.268
0.525	21.8029	0	30.25	25.97	19.8	0.031698	0	20.1274	0	1	0.04191	1.275
0.527083	21.8029	0	30.2708	25.97	19.8	0.031821	0	20.1295	0	1	0.042075	1.28
0.529167	21.8031	0	30.2917	25.97	19.8	0.031971	0	20.132	0	1	0.042272	1.286
0.53125	21.8034	0	30.3125	25.97	19.8	0.032119	0	20.1345	0	1	0.042469	1.292
0.533333	21.8034	0	30.3333	25.98	19.8	0.032269	0	20.137	0	1	0.042666	1.298
0.535417	21.8036	0	30.3542	25.98	19.8	0.032418	0	20.1394	0	1	0.042864	1.304
0.5375	21.8036	0	30.375	25.98	19.8	0.032541	0	20.1415	0	1	0.043028	1.309
0.539583	21.8038	0	30.3958	25.98	19.8	0.032691	0	20.144	0	1	0.043225	1.315
0.541667	21.804	0	30.4167	25.98	19.8	0.032815	0	20.1461	0	1	0.04339	1.32
0.54375	21.804	0	30.4375	25.98	19.8	0.032964	0	20.1485	0	1	0.043587	1.326
0.545833	21.8042	0	30.4583	25.98	19.8	0.033113	0	20.151	0	1	0.043784	1.332
0.547917	21.8042	0	30.4792	25.98	19.8	0.033261	0	20.1535	0	1	0.043981	1.338
0.55	21.8044	0	30.5	25.99	19.8	0.03341	0	20.156	0	1	0.044179	1.344
0.552083	21.8044	0	30.5208	25.99	19.8	0.033534	0	20.1581	0	1	0.044343	1.349
0.554167	21.8047	0	30.5417	25.99	19.8	0.033683	0	20.1605	0	1	0.04454	1.355
0.55625	21.8049	0	30.5625	25.99	19.8	0.033857	0	20.1634	0	1	0.04477	1.362
0.558333	21.8049	0	30.5833	25.99	19.8	0.034006	0	20.1659	0	1	0.044967	1.368
0.560417	21.8051	0	30.6042	25.99	19.8	0.034155	0	20.1684	0	1	0.045165	1.374
0.5625	21.8051	0	30.625	25.99	19.8	0.034328	0	20.1713	0	1	0.045395	1.381
0.564583	21.8053	0	30.6458	25.99	19.8	0.034477	0	20.1738	0	1	0.045592	1.387
0.566667	21.8055	0	30.6667	26	19.8	0.034626	0	20.1763	0	1	0.045789	1.393
0.56875	21.8055	0	30.6875	26	19.8	0.034775	0	20.1787	0	1	0.045986	1.399
0.570833	21.8057	0	30.7083	26	19.8	0.034923	0	20.1812	0	1	0.046184	1.405
0.572917	21.8059	0	30.7292	26	19.8	0.035072	0	20.1837	0	1	0.046381	1.411
0.575	21.8059	0	30.75	26	19.8	0.035221	0	20.1862	0	1	0.046578	1.417
0.577083	21.8062	0	30.7708	26	19.8	0.03537	0	20.1887	0	1	0.046775	1.423
0.579167	21.8062	0	30.7917	26	19.8	0.035519	0	20.1912	0	1	0.046973	1.429
0.58125	21.8064	0	30.8125	26.01	19.8	0.035667	0	20.1936	0	1	0.04717	1.435
0.583333	21.8066	0	30.8333	26.01	19.8	0.035816	0	20.1961	0	1	0.047367	1.441
0.585417	21.8066	0	30.8542	26.01	19.8	0.035964	0	20.1986	0	1	0.047564	1.447
0.5875	21.8068	0	30.875	26.01	19.8	0.036114	0	20.2011	0	1	0.047761	1.453
0.589583	21.8068	0	30.8958	26.01	19.8	0.036263	0	20.2036	0	1	0.047959	1.459
0.591667	21.807	0	30.9167	26.02	19.8	0.036412	0	20.2061	0	1	0.048156	1.465
0.59375	21.8072	0	30.9375	26.02	19.8	0.03656	0	20.2085	0	1	0.048353	1.471
0.595833	21.8072	0	30.9583	26.02	19.8	0.036709	0	20.211	0	1	0.04855	1.477
0.597917	21.8075	0	30.9792	26.02	19.8	0.036857	0	20.2135	0	1	0.048748	1.483
0.6	21.8077	0	31	26.02	19.8	0.037005	0	20.216	0	1	0.048945	1.489
0.602083	21.8077	0	31.0208	26.02	19.8	0.037179	0	20.2189	0	1	0.049175	1.496
0.604167	21.8079	0	31.0417	26.03	19.8	0.037328	0	20.2214	0	1	0.049372	1.502
0.60625	21.8079	0	31.0625	26.03	19.8	0.037477	0	20.2239	0	1	0.049569	1.508
0.608333	21.8081	0	31.0833	26.03	19.8	0.037626	0	20.2263	0	1	0.049767	1.514
0.610417	21.8083	0	31.1042	26.03	19.8	0.037775	0	20.2288	0	1	0.049964	1.52
0.6125	21.8083	0	31.125	26.03	19.8	0.037924	0	20.2313	0	1	0.050161	1.526
0.614583	21.8085	0	31.1458	26.04	19.8	0.038072	0	20.2338	0	1	0.050358	1.532
0.616667	21.8087	0	31.1667	26.04	19.8	0.038245	0	20.2367	0	1	0.050588	1.539
0.61875	21.8087	0	31.1875	26.04	19.8	0.038394	0	20.2392	0	1	0.050786	1.545
0.620833	21.809	0	31.2083	26.04	19.8	0.038543	0	20.2416	0	1	0.050983	1.551
0.622917	21.8092	0	31.2292	26.04	19.8	0.038691	0	20.2441	0	1	0.05118	1.557
0.625	21.8092	0	31.25	26.05	19.8	0.038865	0	20.247	0	1	0.05141	1.564
0.627083	21.8094	0	31.2708	26.05	19.8	0.039014	0	20.2495	0	1	0.051607	1.57
0.629167	21.8094	0	31.2917	26.05	19.8	0.039187	0	20.2524	0	1	0.051837	1.577
0.63125	21.8096	0	31.3125	26.05	19.8	0.039336	0	20.2549	0	1	0.052035	1.583
0.633333	21.8098	0	31.3333	26.05	19.8	0.039509	0	20.2578	0	1	0.052265	1.59
0.635417	21.8098	0	31.3542	26.06	19.8	0.039658	0	20.2603	0	1	0.052462	1.596
0.6375	21.81	0	31.375	26.06	19.8	0.039831	0	20.2632	0	1	0.052692	1.603
0.639583	21.8103	0	31.3958	26.06	19.8	0.040005	0	20.2661	0	1	0.052922	1.61
0.641667	21.8103	0	31.4167	26.06	19.8	0.040178	0	20.269	0	1	0.053152	1.617
0.64375	21.8105	0	31.4375	26.07	19.8	0.040326	0	20.2714	0	1	0.05335	1.623
0.645833	21.8105	0	31.4583	26.07	19.8	0.040501	0	20.2743	0	1	0.05358	1.63
0.647917	21.8107	0	31.4792	26.07	19.8	0.040673	0	20.2772	0	1	0.05381	1.637
0.65	21.8109	0	31.5	26.07	19.8	0.040822	0	20.2797	0	1	0.054007	1.643
0.652083	21.8109	0	31.5208	26.07	19.8	0.040995	0	20.2826	0	1	0.054237	1.65
0.654167	21.8111	0	31.5417	26.07	19.8	0.041169	0	20.2855	0	1	0.054467	1.657
0.65625	21.8113	0	31.5625	26.08	19.8	0.041317	0	20.288	0	1	0.054664	1.663
0.658333	21.8113	0	31.5833	26.08	19.8	0.041491	0	20.2909	0	1	0.054894	1.67
0.660417	21.8116	0	31.6042	26.08	19.8	0.041664	0	20.2938	0	1	0.055125	1.677
0.6625	21.8118	0	31.625	26.09	19.8	0.041837	0	20.2967	0	1	0.055355	1.684
0.664583	21.8118	0	31.6458	26.09	19.8	0.04201	0	20.2996	0	1	0.055585	1.691
0.666667	21.812	0	31.6667	26.09	19.8	0.042184	0	20.3025	0	1	0.055815	1.698
0.66875	21.812	0	31.6875	26.1	19.8	0.042358	0	20.3054	0	1	0.056045	1.705
0.670833	21.8122	0	31.7083	26.1	19.8	0.04253	0	20.3083	0	1	0.056275	1.712
0.672917	21.8124	0	31.7292	26.1	19.8	0.042704	0	20.3112	0	1	0.056505	1.719
0.675	21.8124	0	31.75	26.1	19.8	0.042877	0	20.3141	0	1	0.056735	1.726
0.677083	21.8126	0	31.7708	26.11	19.8	0.04305	0	20.317	0	1	0.056965	1.733
0.679167	21.8128	0	31.7917	26.11	19.8	0.043224	0	20.3198	0	1	0.057195	1.74
0.68125	21.8128	0	31.8125	26.11	19.8	0.043397	0	20.3227	0	1	0.057426	1.747
0.683333	21.8131	0	31.8333	26.12	19.8	0.043595	0	20.3261	0	1	0.057689	1.755
0.685417	21.8133	0	31.8542	26.12	19.8	0.043768	0	20.329	0	1	0.057919	1.762
0.6875	21.8133	0	31.875	26.12	19.8	0.043942	0	20.3318	0	1	0.058149	1.769
0.689583	21.8135	0	31.8958	26.12	19.8	0.04414	0	20.3352	0	1	0.058412	1.777
0.691667	21.8135	0	31.9167	26.13	19.8	0.044313	0	20.3381	0	1	0.058642	1.784
0.69375	21.8137	0	31.9375	26.13	19.8	0.044486	0	20.341	0	1	0.058872	1.791
0.695833	21.8139	0	31.9583	26.13	19.8	0.04466	0	20.3438	0	1	0.059102	1.798
0.697917	21.8139	0	31.9792	26.13	19.8	0.044857	0	20.3472	0	1	0.059365	1.806
0.7	21.8141	0	32	26.14	19.8	0.04503	0	20.3501	0	1	0.059595	1.813
0.702083	21.8144	0	32.0208	26.14	19.8	0.045229	0	20.3534	0	1	0.059858	1.821
0.704167	21.8144	0	32.0417	26.14	19.8	0.045427	0	20.3567	0	1	0.060121	1.829
0.70625	21.8146	0	32.0625	26.15	19.8	0.045599	0	20.3596	0	1	0.060351	1.836
0.708333	21.8148	0	32.0833	26.15	19.8	0.045798	0	20.3629	0	1	0.060614	1.844
0.710417	21.8148	0	32.1042	26.15	19.8	0.045996	0	20.3662	0	1	0.060877	1.852
0.7125	21.815	0	32.125	26.16	19.8	0.04617	0	20.3691	0	1	0.061107	1.859
0.714583	21.815	0	32.1458	26.16	19.8	0.046367	0	20.3724	0	1	0.06137	1.867
0.716667	21.8152	0	32.1667	26.16	19.8	0.046564	0	20.3757	0	1	0.061633	1.875
0.71875	21.8154	0	32.1875	26.17	19.8	0.046738	0	20.3786	0	1	0.061863	1.882
0.720833	21.8154	0	32.2083	26.17	19.8	0.046936	0	20.3819	0	1	0.062126	1.89
0.722917	21.8156	0	32.2292	26.17	19.8	0.047134	0	20.3852	0	1	0.062389	1.898
0.725	21.8159	0	32.25	26.18	19.8	0.047306	0	20.3881	0	1	0.062619	1.905
0.727083	21.8159	0	32.2708	26.18	19.8	0.047504	0	20.3914	0	1	0.062882	1.913
0.729167	21.8161	0	32.2917	26.18	19.8	0.047702	0	20.3947	0	1	0.063145	1.921
0.73125	21.8163	0	32.3125	26.19	19.8	0.047901	0	20.3981	0	1	0.063408	1.929
0.733333	21.8163	0	32.3333	26.19	19.8	0.048098	0	20.4014	0	1	0.063671	1.937
0.735417	21.8165	0	32.3542	26.19	19.8	0.048295	0	20.4047	0	1	0.063934	1.945
0.7375	21.8165	0	32.375	26.2	19.8	0.048493	0	20.408	0	1	0.064197	1.953
0.739583	21.8167	0	32.3958	26.2	19.8	0.048692	0	20.4113	0	1	0.06446	1.961
0.741667	21.8169	0	32.4167	26.2	19.8	0.04889	0	20.4146	0	1	0.064723	1.969
0.74375	21.8169	0	32.4375	26.21	19.8	0.049087	0	20.4179	0	1	0.064986	1.977
0.745833	21.8172	0	32.4583	26.21	19.8	0.049285	0	20.4212	0	1	0.065249	1.985
0.747917	21.8174	0	32.4792	26.22	19.8	0.049508	0	20.425	0	1	0.065545	1.994
0.75	21.8174	0	32.5	26.22	19.8	0.049706	0	20.4283	0	1	0.065808	2.002
0.752083	21.8176	0	32.5208	26.22	19.8	0.049903	0	20.4316	0	1	0.066071	2.01
0.754167	21.8178	0	32.5417	26.23	19.8	0.050101	0	20.4349	0	1	0.066334	2.018
0.75625	21.8178	0	32.5625	26.23	19.8	0.050324	0	20.4386	0	1	0.066629	2.027
0.758333	21.818	0	32.5833	26.23	19.8	0.050521	0	20.4419	0	1	0.066892	2.035
0.760417	21.8182	0	32.6042	26.24	19.8	0.050719	0	20.4452	0	1	0.067155	2.043
0.7625	21.8182	0	32.625	26.24	19.8	0.050917	0	20.4485	0	1	0.067418	2.051
0.764583	21.8184	0	32.6458	26.24	19.8	0.051139	0	20.4523	0	1	0.067714	2.06
0.766667	21.8184	0	32.6667	26.25	19.8	0.051335	0	20.4556	0	1	0.067977	2.068
0.76875	21.8187	0	32.6875	26.25	19.8	0.051534	0	20.4589	0	1	0.06824	2.076
0.770833	21.8189	0	32.7083	26.25	19.8	0.051733	0	20.4622	0	1	0.068503	2.084
0.772917	21.8189	0	32.7292	26.26	19.8	0.051955	0	20.4659	0	1	0.068799	2.093
0.775	21.8191	0	32.75	26.26	19.8	0.052151	0	20.4692	0	1	0.069062	2.101
0.777083	21.8193	0	32.7708	26.27	19.8	0.05235	0	20.4725	0	1	0.069325	2.109
0.779167	21.8193	0	32.7917	26.27	19.8	0.052572	0	20.4763	0	1	0.069621	2.118
0.78125	21.8195	0	32.8125	26.28	19.8	0.052769	0	20.4796	0	1	0.069884	2.126
0.783333	21.8197	0	32.8333	26.28	19.8	0.052992	0	20.4833	0	1	0.070179	2.135
0.785417	21.8197	0	32.8542	26.28	19.8	0.053191	0	20.4866	0	1	0.070442	2.143
0.7875	21.82	0	32.875	26.29	19.8	0.053387	0	20.4899	0	1	0.070705	2.151
0.789583	21.8202	0	32.8958	26.29	19.8	0.053609	0	20.4936	0	1	0.071001	2.16
0.791667	21.8202	0	32.9167	26.3	19.8	0.053806	0	20.497	0	1	0.071264	2.168
0.79375	21.8204	0	32.9375	26.3	19.8	0.054029	0	20.5007	0	1	0.07156	2.177
0.795833	21.8206	0	32.9583	26.3	19.8	0.054227	0	20.504	0	1	0.071823	2.185
0.797917	21.8206	0	32.9792	26.31	19.8	0.054449	0	20.5077	0	1	0.072119	2.194
0.8	21.8208	0	33	26.31	19.8	0.054672	0	20.5114	0	1	0.072415	2.203
0.802083	21.821	0	33.0208	26.32	19.8	0.054869	0	20.5147	0	1	0.072678	2.211
0.804167	21.821	0	33.0417	26.32	19.8	0.055091	0	20.5185	0	1	0.072974	2.22
0.80625	21.8212	0	33.0625	26.32	19.8	0.055314	0	20.5222	0	1	0.073269	2.229
0.808333	21.8212	0	33.0833	26.33	19.8	0.055511	0	20.5255	0	1	0.073532	2.237
0.810417	21.8215	0	33.1042	26.33	19.8	0.055731	0	20.5292	0	1	0.073828	2.246
0.8125	21.8217	0	33.125	26.34	19.8	0.055955	0	20.533	0	1	0.074124	2.255
0.814583	21.8217	0	33.1458	26.34	19.8	0.056177	0	20.5367	0	1	0.07442	2.264
0.816667	21.8219	0	33.1667	26.35	19.8	0.056374	0	20.54	0	1	0.074683	2.272
0.81875	21.8221	0	33.1875	26.35	19.8	0.056597	0	20.5437	0	1	0.074979	2.281
0.820833	21.8221	0	33.2083	26.36	19.8	0.05682	0	20.5474	0	1	0.075274	2.29
0.822917	21.8223	0	33.2292	26.36	19.8	0.057041	0	20.5512	0	1	0.07557	2.299
0.825	21.8225	0	33.25	26.37	19.8	0.057263	0	20.5549	0	1	0.075866	2.308
0.827083	21.8225	0	33.2708	26.37	19.8	0.057485	0	20.5586	0	1	0.076162	2.317
0.829167	21.8228	0	33.2917	26.38	19.8	0.057707	0	20.5623	0	1	0.076458	2.326
0.83125	21.823	0	33.3125	26.38	19.8	0.05793	0	20.5661	0	1	0.076754	2.335
0.833333	21.823	0	33.3333	26.38	19.8	0.058128	0	20.5694	0	1	0.077017	2.343
0.835417	21.8232	0	33.3542	26.39	19.8	0.058349	0	20.5731	0	1	0.077312	2.352
0.8375	21.8234	0	33.375	26.39	19.8	0.05857	0	20.5768	0	1	0.077608	2.361
0.839583	21.8234	0	33.3958	26.4	19.8	0.058793	0	20.5805	0	1	0.077904	2.37
0.841667	21.8236	0	33.4167	26.4	19.8	0.059015	0	20.5843	0	1	0.0782	2.379
0.84375	21.8238	0	33.4375	26.4	19.8	0.059212	0	20.5876	0	1	0.078463	2.387
0.845833	21.8238	0	33.4583	26.41	19.8	0.059433	0	20.5913	0	1	0.078759	2.396
0.847917	21.824	0	33.4792	26.42	19.8	0.059655	0	20.595	0	1	0.079055	2.405
0.85	21.8243	0	33.5	26.42	19.8	0.059878	0	20.5987	0	1	0.07935	2.414
0.852083	21.8243	0	33.5208	26.43	19.8	0.060073	0	20.6021	0	1	0.079613	2.422
0.854167	21.8245	0	33.5417	26.43	19.8	0.060297	0	20.6058	0	1	0.079909	2.431
0.85625	21.8245	0	33.5625	26.44	19.8	0.060518	0	20.6095	0	1	0.080205	2.44
0.858333	21.8247	0	33.5833	26.44	19.8	0.06074	0	20.6132	0	1	0.080501	2.449
0.860417	21.8249	0	33.6042	26.45	19.8	0.060961	0	20.617	0	1	0.080797	2.458
0.8625	21.8249	0	33.625	26.45	19.8	0.061184	0	20.6207	0	1	0.081093	2.467
0.864583	21.8251	0	33.6458	26.46	19.8	0.06138	0	20.624	0	1	0.081356	2.475
0.866667	21.8253	0	33.6667	26.46	19.8	0.061603	0	20.6277	0	1	0.081651	2.484
0.86875	21.8253	0	33.6875	26.47	19.8	0.061825	0	20.6314	0	1	0.081947	2.493
0.870833	21.8256	0	33.7083	26.47	19.8	0.062046	0	20.6352	0	1	0.082243	2.502
0.872917	21.8258	0	33.7292	26.48	19.8	0.062269	0	20.6389	0	1	0.082539	2.511
0.875	21.8258	0	33.75	26.48	19.8	0.06249	0	20.6426	0	1	0.082835	2.52
0.877083	21.826	0	33.7708	26.49	19.8	0.062711	0	20.6463	0	1	0.083131	2.529
0.879167	21.8262	0	33.7917	26.49	19.8	0.062958	0	20.6505	0	1	0.083459	2.539
0.88125	21.8262	0	33.8125	26.5	19.8	0.063179	0	20.6542	0	1	0.083755	2.548
0.883333	21.8264	0	33.8333	26.5	19.8	0.063401	0	20.6579	0	1	0.084051	2.557
0.885417	21.8266	0	33.8542	26.51	19.8	0.063622	0	20.6616	0	1	0.084347	2.566
0.8875	21.8266	0	33.875	26.51	19.8	0.063868	0	20.6658	0	1	0.084676	2.576
0.889583	21.8268	0	33.8958	26.52	19.8	0.064091	0	20.6695	0	1	0.084971	2.585
0.891667	21.8268	0	33.9167	26.53	19.8	0.064313	0	20.6732	0	1	0.085267	2.594
0.89375	21.8271	0	33.9375	26.53	19.8	0.064559	0	20.6774	0	1	0.085596	2.604
0.895833	21.8273	0	33.9583	26.54	19.8	0.064782	0	20.6811	0	1	0.085892	2.613
0.897917	21.8273	0	33.9792	26.54	19.8	0.065027	0	20.6852	0	1	0.08622	2.623
0.9	21.8275	0	34	26.55	19.8	0.065272	0	20.6894	0	1	0.086549	2.633
0.902083	21.8277	0	34.0208	26.55	19.8	0.065495	0	20.6931	0	1	0.086845	2.642
0.904167	21.8277	0	34.0417	26.56	19.8	0.065741	0	20.6972	0	1	0.087174	2.652
0.90625	21.8279	0	34.0625	26.57	19.8	0.065987	0	20.7014	0	1	0.087502	2.662
0.908333	21.8281	0	34.0833	26.57	19.8	0.066209	0	20.7051	0	1	0.087798	2.671
0.910417	21.8281	0	34.1042	26.57	19.8	0.066455	0	20.7092	0	1	0.088127	2.681
0.9125	21.8284	0	34.125	26.58	19.8	0.066701	0	20.7134	0	1	0.088456	2.691
0.914583	21.8286	0	34.1458	26.58	19.8	0.066922	0	20.7171	0	1	0.088752	2.7
0.916667	21.8286	0	34.1667	26.59	19.8	0.067168	0	20.7212	0	1	0.08908	2.71
0.91875	21.8288	0	34.1875	26.6	19.8	0.067416	0	20.7254	0	1	0.089409	2.72
0.920833	21.829	0	34.2083	26.6	19.8	0.067636	0	20.7291	0	1	0.089705	2.729
0.922917	21.829	0	34.2292	26.61	19.8	0.067882	0	20.7332	0	1	0.090034	2.739
0.925	21.8292	0	34.25	26.62	19.8	0.068127	0	20.7374	0	1	0.090362	2.749
0.927083	21.8294	0	34.2708	26.62	19.8	0.068373	0	20.7415	0	1	0.090691	2.759
0.929167	21.8294	0	34.2917	26.63	19.8	0.068595	0	20.7452	0	1	0.090987	2.768
0.93125	21.8296	0	34.3125	26.64	19.8	0.068841	0	20.7494	0	1	0.091315	2.778
0.933333	21.8296	0	34.3333	26.64	19.8	0.069088	0	20.7535	0	1	0.091644	2.788
0.935417	21.8299	0	34.3542	26.65	19.8	0.069332	0	20.7577	0	1	0.091973	2.798
0.9375	21.8301	0	34.375	26.65	19.8	0.069579	0	20.7618	0	1	0.092302	2.808
0.939583	21.8301	0	34.3958	26.66	19.8	0.069801	0	20.7655	0	1	0.092597	2.817
0.941667	21.8303	0	34.4167	26.66	19.8	0.070048	0	20.7697	0	1	0.092926	2.827
0.94375	21.8305	0	34.4375	26.67	19.8	0.070292	0	20.7738	0	1	0.093255	2.837
0.945833	21.8305	0	34.4583	26.68	19.8	0.070538	0	20.7779	0	1	0.093584	2.847
0.947917	21.8307	0	34.4792	26.68	19.8	0.070759	0	20.7817	0	1	0.093879	2.856
0.95	21.8309	0	34.5	26.69	19.8	0.071005	0	20.7858	0	1	0.094208	2.866
0.952083	21.8309	0	34.5208	26.7	19.8	0.07125	0	20.7899	0	1	0.094537	2.876
0.954167	21.8312	0	34.5417	26.7	19.8	0.071498	0	20.7941	0	1	0.094866	2.886
0.95625	21.8314	0	34.5625	26.71	19.8	0.071744	0	20.7982	0	1	0.095194	2.896
0.958333	21.8314	0	34.5833	26.71	19.8	0.071989	0	20.8023	0	1	0.095523	2.906
0.960417	21.8316	0	34.6042	26.72	19.8	0.072233	0	20.8065	0	1	0.095852	2.916
0.9625	21.8318	0	34.625	26.73	19.8	0.07248	0	20.8106	0	1	0.09618	2.926
0.964583	21.832	0	34.6458	26.73	19.8	0.072726	0	20.8148	0	1	0.096509	2.936
0.966667	21.832	0	34.6667	26.74	19.8	0.07297	0	20.8189	0	1	0.096838	2.946
0.96875	21.8322	0	34.6875	26.75	19.8	0.073193	0	20.8226	0	1	0.097134	2.955
0.970833	21.8325	0	34.7083	26.75	19.8	0.073439	0	20.8268	0	1	0.097462	2.965
0.972917	21.8325	0	34.7292	26.76	19.8	0.073684	0	20.8309	0	1	0.097791	2.975
0.975	21.8327	0	34.75	26.77	19.8	0.073927	0	20.835	0	1	0.09812	2.985
0.977083	21.8329	0	34.7708	26.77	19.8	0.074175	0	20.8392	0	1	0.098448	2.995
0.979167	21.8329	0	34.7917	26.78	19.8	0.07442	0	20.8433	0	1	0.098777	3.005
0.98125	21.8331	0	34.8125	26.78	19.8	0.074666	0	20.8474	0	1	0.099106	3.015
0.983333	21.8333	0	34.8333	26.79	19.8	0.07491	0	20.8516	0	1	0.099435	3.025
0.985417	21.8333	0	34.8542	26.8	19.8	0.075157	0	20.8557	0	1	0.099763	3.035
0.9875	21.8335	0	34.875	26.8	19.8	0.075401	0	20.8599	0	1	0.100092	3.045
0.989583	21.8337	0	34.8958	26.81	19.8	0.075648	0	20.864	0	1	0.100421	3.055
0.991667	21.8337	0	34.9167	26.82	19.8	0.075892	0	20.8681	0	1	0.100749	3.065
0.99375	21.834	0	34.9375	26.83	19.8	0.076138	0	20.8723	0	1	0.101078	3.075
0.995833	21.8342	0	34.9583	26.83	19.8	0.076384	0	20.8764	0	1	0.101407	3.085
0.997917	21.8342	0	34.9792	26.84	19.8	0.076629	0	20.8806	0	1	0.101736	3.095
1	21.8344	0	35	26.85	19.8	0.076875	0	20.8847	0	1	0.102064	3.105
1.00208	21.8346	0	35.0208	26.85	19.8	0.077144	0	20.8892	0	1	0.102426	3.116
1.00417	21.8346	0	35.0417	26.86	19.8	0.077391	0	20.8934	0	1	0.102755	3.126
1.00625	21.8348	0	35.0625	26.87	19.8	0.077635	0	20.8975	0	1	0.103083	3.136
1.00833	21.835	0	35.0833	26.87	19.8	0.077881	0	20.9017	0	1	0.103412	3.146
1.01042	21.835	0	35.1042	26.88	19.8	0.07815	0	20.9062	0	1	0.103774	3.157
1.0125	21.8353	0	35.125	26.89	19.8	0.078396	0	20.9104	0	1	0.104102	3.167
1.01458	21.8355	0	35.1458	26.9	19.8	0.078641	0	20.9145	0	1	0.104431	3.177
1.01667	21.8355	0	35.1667	26.9	19.8	0.078909	0	20.919	0	1	0.104793	3.188
1.01875	21.8357	0	35.1875	26.91	19.8	0.079155	0	20.9232	0	1	0.105121	3.198
1.02083	21.8359	0	35.2083	26.92	19.8	0.0794	0	20.9273	0	1	0.10545	3.208
1.02292	21.8359	0	35.2292	26.92	19.8	0.079669	0	20.9319	0	1	0.105812	3.219
1.025	21.8361	0	35.25	26.93	19.8	0.079916	0	20.936	0	1	0.10614	3.229
1.02708	21.8361	0	35.2708	26.94	19.8	0.080184	0	20.9406	0	1	0.106502	3.24
1.02917	21.8363	0	35.2917	26.95	19.8	0.080431	0	20.9447	0	1	0.106831	3.25
1.03125	21.8365	0	35.3125	26.95	19.8	0.080676	0	20.9488	0	1	0.107159	3.26
1.03333	21.8365	0	35.3333	26.96	19.8	0.080946	0	20.9534	0	1	0.107521	3.271
1.03542	21.8368	0	35.3542	26.97	19.8	0.081189	0	20.9575	0	1	0.10785	3.281
1.0375	21.837	0	35.375	26.98	19.8	0.081459	0	20.9621	0	1	0.108211	3.292
1.03958	21.837	0	35.3958	26.98	19.8	0.081705	0	20.9662	0	1	0.10854	3.302
1.04167	21.8372	0	35.4167	26.99	19.8	0.081974	0	20.9708	0	1	0.108901	3.313
1.04375	21.8374	0	35.4375	27	19.8	0.082218	0	20.9749	0	1	0.10923	3.323
1.04583	21.8374	0	35.4583	27.01	19.8	0.082465	0	20.979	0	1	0.109559	3.333
1.04792	21.8376	0	35.4792	27.01	19.8	0.082735	0	20.9836	0	1	0.10992	3.344
1.05	21.8378	0	35.5	27.02	19.8	0.082979	0	20.9877	0	1	0.110249	3.354
1.05208	21.8378	0	35.5208	27.03	19.8	0.083248	0	20.9923	0	1	0.110611	3.365
1.05417	21.8381	0	35.5417	27.04	19.8	0.083517	0	20.9968	0	1	0.110972	3.376
1.05625	21.8383	0	35.5625	27.05	19.8	0.08376	0	21.001	0	1	0.111301	3.386
1.05833	21.8383	0	35.5833	27.05	19.8	0.084031	0	21.0055	0	1	0.111663	3.397
1.06042	21.8385	0	35.6042	27.06	19.8	0.084301	0	21.0101	0	1	0.112024	3.408
1.0625	21.8385	0	35.625	27.07	19.8	0.084546	0	21.0142	0	1	0.112353	3.418
1.06458	21.8387	0	35.6458	27.08	19.8	0.084814	0	21.0188	0	1	0.112714	3.429
1.06667	21.8389	0	35.6667	27.08	19.8	0.085083	0	21.0233	0	1	0.113076	3.44
1.06875	21.8389	0	35.6875	27.09	19.8	0.085329	0	21.0275	0	1	0.113405	3.45
1.07083	21.8391	0	35.7083	27.1	19.8	0.085598	0	21.032	0	1	0.113766	3.461
1.07292	21.8393	0	35.7292	27.11	19.8	0.085867	0	21.0366	0	1	0.114128	3.472
1.075	21.8393	0	35.75	27.11	19.8	0.086135	0	21.0411	0	1	0.11449	3.483
1.07708	21.8396	0	35.7708	27.12	19.8	0.086381	0	21.0453	0	1	0.114818	3.493
1.07917	21.8398	0	35.7917	27.13	19.8	0.08665	0	21.0498	0	1	0.11518	3.504
1.08125	21.8398	0	35.8125	27.14	19.8	0.086919	0	21.0544	0	1	0.115541	3.515
1.08333	21.84	0	35.8333	27.14	19.8	0.087163	0	21.0585	0	1	0.11587	3.525
1.08542	21.8402	0	35.8542	27.15	19.8	0.087434	0	21.0631	0	1	0.116232	3.536
1.0875	21.8402	0	35.875	27.16	19.8	0.087675	0	21.0672	0	1	0.11656	3.546
1.08958	21.8404	0	35.8958	27.17	19.8	0.087945	0	21.0717	0	1	0.116922	3.557
1.09167	21.8404	0	35.9167	27.18	19.8	0.088214	0	21.0763	0	1	0.117284	3.568
1.09375	21.8406	0	35.9375	27.18	19.8	0.08846	0	21.0804	0	1	0.117612	3.578
1.09583	21.8409	0	35.9583	27.19	19.8	0.088726	0	21.085	0	1	0.117974	3.589
1.09792	21.8409	0	35.9792	27.2	19.8	0.088973	0	21.0891	0	1	0.118303	3.599
1.1	21.8411	0	36	27.21	19.8	0.089241	0	21.0937	0	1	0.118664	3.61
1.10208	21.8413	0	36.0208	27.22	19.8	0.08951	0	21.0982	0	1	0.119026	3.621
1.10417	21.8413	0	36.0417	27.23	19.8	0.089753	0	21.1024	0	1	0.119354	3.631
1.10625	21.8415	0	36.0625	27.23	19.8	0.090023	0	21.1069	0	1	0.119716	3.642
1.10833	21.8417	0	36.0833	27.24	19.8	0.09029	0	21.1115	0	1	0.120078	3.653
1.11042	21.8417	0	36.1042	27.25	19.8	0.090535	0	21.1156	0	1	0.120406	3.663
1.1125	21.8419	0	36.125	27.26	19.8	0.090803	0	21.1202	0	1	0.120768	3.674
1.11458	21.8419	0	36.1458	27.27	19.8	0.091072	0	21.1247	0	1	0.121129	3.685
1.11667	21.8421	0	36.1667	27.28	19.8	0.091318	0	21.1289	0	1	0.121458	3.695
1.11875	21.8424	0	36.1875	27.28	19.8	0.091585	0	21.1334	0	1	0.12182	3.706
1.12083	21.8424	0	36.2083	27.29	19.8	0.091855	0	21.138	0	1	0.122181	3.717
1.12292	21.8426	0	36.2292	27.3	19.8	0.092122	0	21.1425	0	1	0.122543	3.728
1.125	21.8428	0	36.25	27.31	19.8	0.092365	0	21.1467	0	1	0.122872	3.738
1.12708	21.8428	0	36.2708	27.32	19.8	0.092636	0	21.1512	0	1	0.123233	3.749
1.12917	21.843	0	36.2917	27.33	19.8	0.092904	0	21.1558	0	1	0.123595	3.76
1.13125	21.8432	0	36.3125	27.34	19.8	0.093171	0	21.1603	0	1	0.123956	3.771
1.13333	21.8432	0	36.3333	27.35	19.8	0.093439	0	21.1649	0	1	0.124318	3.782
1.13542	21.8434	0	36.3542	27.35	19.8	0.093708	0	21.1694	0	1	0.12468	3.793
1.1375	21.8434	0	36.375	27.36	19.8	0.093978	0	21.174	0	1	0.125041	3.804
1.13958	21.8437	0	36.3958	27.37	19.8	0.094244	0	21.1785	0	1	0.125403	3.815
1.14167	21.8439	0	36.4167	27.38	19.8	0.094489	0	21.1827	0	1	0.125731	3.825
1.14375	21.8439	0	36.4375	27.39	19.8	0.094757	0	21.1872	0	1	0.126093	3.836
1.14583	21.8441	0	36.4583	27.4	19.8	0.095025	0	21.1918	0	1	0.126455	3.847
1.14792	21.8443	0	36.4792	27.41	19.8	0.095294	0	21.1963	0	1	0.126816	3.858
1.15	21.8443	0	36.5	27.42	19.8	0.095563	0	21.2009	0	1	0.127178	3.869
1.15208	21.8445	0	36.5208	27.43	19.8	0.095832	0	21.2054	0	1	0.127539	3.88
1.15417	21.8445	0	36.5417	27.44	19.8	0.096099	0	21.21	0	1	0.127901	3.891
1.15625	21.8447	0	36.5625	27.44	19.8	0.096367	0	21.2145	0	1	0.128262	3.902
1.15833	21.8449	0	36.5833	27.45	19.8	0.096635	0	21.2191	0	1	0.128624	3.913
1.16042	21.8449	0	36.6042	27.46	19.8	0.096903	0	21.2236	0	1	0.128986	3.924
1.1625	21.8452	0	36.625	27.47	19.8	0.09717	0	21.2282	0	1	0.129347	3.935
1.16458	21.8454	0	36.6458	27.48	19.8	0.097438	0	21.2327	0	1	0.129709	3.946
1.16667	21.8454	0	36.6667	27.49	19.8	0.097707	0	21.2373	0	1	0.13007	3.957
1.16875	21.8456	0	36.6875	27.5	19.8	0.097975	0	21.2418	0	1	0.130432	3.968
1.17083	21.8456	0	36.7083	27.51	19.8	0.098244	0	21.2464	0	1	0.130794	3.979
1.17292	21.8458	0	36.7292	27.52	19.8	0.09851	0	21.2509	0	1	0.131155	3.99
1.175	21.846	0	36.75	27.53	19.8	0.098778	0	21.2555	0	1	0.131517	4.001
1.17708	21.846	0	36.7708	27.54	19.8	0.099046	0	21.26	0	1	0.131878	4.012
1.17917	21.8462	0	36.7917	27.55	19.8	0.099314	0	21.2646	0	1	0.13224	4.023
1.18125	21.8465	0	36.8125	27.56	19.8	0.099583	0	21.2692	0	1	0.132601	4.034
1.18333	21.8465	0	36.8333	27.57	19.8	0.099849	0	21.2737	0	1	0.132963	4.045
1.18542	21.8467	0	36.8542	27.58	19.8	0.100116	0	21.2783	0	1	0.133325	4.056
1.1875	21.8467	0	36.875	27.58	19.8	0.100411	0	21.2832	0	1	0.133719	4.068
1.18958	21.8469	0	36.8958	27.59	19.8	0.100676	0	21.2878	0	1	0.134081	4.079
1.19167	21.8471	0	36.9167	27.6	19.8	0.100945	0	21.2923	0	1	0.134442	4.09
1.19375	21.8471	0	36.9375	27.61	19.8	0.101214	0	21.2969	0	1	0.134804	4.101
1.19583	21.8473	0	36.9583	27.62	19.8	0.10148	0	21.3014	0	1	0.135165	4.112
1.19792	21.8473	0	36.9792	27.63	19.8	0.101771	0	21.3064	0	1	0.13556	4.124
1.2	21.8475	0	37	27.64	19.8	0.102039	0	21.311	0	1	0.135921	4.135
1.20208	21.8477	0	37.0208	27.65	19.8	0.102307	0	21.3155	0	1	0.136283	4.146
1.20417	21.8477	0	37.0417	27.66	19.8	0.102576	0	21.3201	0	1	0.136645	4.157
1.20625	21.848	0	37.0625	27.67	19.8	0.102867	0	21.325	0	1	0.137039	4.169
1.20833	21.848	0	37.0833	27.68	19.8	0.103132	0	21.3296	0	1	0.137401	4.18
1.21042	21.8482	0	37.1042	27.69	19.8	0.103427	0	21.3345	0	1	0.137795	4.192
1.2125	21.8484	0	37.125	27.7	19.8	0.103692	0	21.3391	0	1	0.138157	4.203
1.21458	21.8484	0	37.1458	27.71	19.8	0.103959	0	21.3436	0	1	0.138518	4.214
1.21667	21.8486	0	37.1667	27.72	19.8	0.104251	0	21.3486	0	1	0.138913	4.226
1.21875	21.8486	0	37.1875	27.73	19.8	0.104518	0	21.3532	0	1	0.139274	4.237
1.22083	21.8488	0	37.2083	27.74	19.8	0.104812	0	21.3581	0	1	0.139669	4.249
1.22292	21.849	0	37.2292	27.75	19.8	0.105078	0	21.3627	0	1	0.14003	4.26
1.225	21.849	0	37.25	27.76	19.8	0.105345	0	21.3672	0	1	0.140392	4.271
1.22708	21.8493	0	37.2708	27.77	19.8	0.105636	0	21.3722	0	1	0.140786	4.283
1.22917	21.8493	0	37.2917	27.78	19.8	0.105903	0	21.3768	0	1	0.141148	4.294
1.23125	21.8495	0	37.3125	27.79	19.8	0.106195	0	21.3817	0	1	0.141542	4.306
1.23333	21.8497	0	37.3333	27.8	19.8	0.106464	0	21.3863	0	1	0.141904	4.317
1.23542	21.8497	0	37.3542	27.81	19.8	0.106756	0	21.3912	0	1	0.142298	4.329
1.2375	21.8499	0	37.375	27.82	19.8	0.107047	0	21.3962	0	1	0.142693	4.341
1.23958	21.8499	0	37.3958	27.83	19.8	0.107312	0	21.4008	0	1	0.143054	4.352
1.24167	21.8501	0	37.4167	27.84	19.8	0.107604	0	21.4057	0	1	0.143449	4.364
1.24375	21.8503	0	37.4375	27.85	19.8	0.107899	0	21.4107	0	1	0.143843	4.376
1.24583	21.8503	0	37.4583	27.86	19.8	0.108162	0	21.4152	0	1	0.144205	4.387
1.24792	21.8505	0	37.4792	27.87	19.8	0.108455	0	21.4202	0	1	0.144599	4.399
1.25	21.8505	0	37.5	27.88	19.8	0.108745	0	21.4252	0	1	0.144994	4.411
1.25208	21.8508	0	37.5208	27.89	19.8	0.109012	0	21.4297	0	1	0.145355	4.422
1.25417	21.851	0	37.5417	27.9	19.8	0.109303	0	21.4347	0	1	0.14575	4.434
1.25625	21.851	0	37.5625	27.91	19.8	0.109592	0	21.4397	0	1	0.146144	4.446
1.25833	21.8512	0	37.5833	27.92	19.8	0.109886	0	21.4446	0	1	0.146539	4.458
1.26042	21.8512	0	37.6042	27.93	19.8	0.110152	0	21.4492	0	1	0.1469	4.469
1.2625	21.8514	0	37.625	27.94	19.8	0.110443	0	21.4541	0	1	0.147295	4.481
1.26458	21.8514	0	37.6458	27.95	19.8	0.110736	0	21.4591	0	1	0.147689	4.493
1.26667	21.8516	0	37.6667	27.96	19.8	0.111025	0	21.4641	0	1	0.148084	4.505
1.26875	21.8518	0	37.6875	27.98	19.8	0.111318	0	21.469	0	1	0.148478	4.517
1.27083	21.8518	0	37.7083	27.99	19.8	0.111608	0	21.474	0	1	0.148873	4.529
1.27292	21.8521	0	37.7292	28	19.8	0.111873	0	21.4786	0	1	0.149234	4.54
1.275	21.8521	0	37.75	28.01	19.8	0.112163	0	21.4835	0	1	0.149629	4.552
1.27708	21.8523	0	37.7708	28.02	19.8	0.112455	0	21.4885	0	1	0.150023	4.564
1.27917	21.8525	0	37.7917	28.03	19.8	0.112721	0	21.4931	0	1	0.150385	4.575
1.28125	21.8525	0	37.8125	28.04	19.8	0.113012	0	21.498	0	1	0.150779	4.587
1.28333	21.8527	0	37.8333	28.05	19.8	0.113303	0	21.503	0	1	0.151173	4.599
1.28542	21.8527	0	37.8542	28.06	19.8	0.113594	0	21.508	0	1	0.151568	4.611
1.2875	21.8529	0	37.875	28.07	19.8	0.113863	0	21.5125	0	1	0.15193	4.622
1.28958	21.8529	0	37.8958	28.08	19.8	0.114151	0	21.5175	0	1	0.152324	4.634
1.29167	21.8531	0	37.9167	28.09	19.8	0.114442	0	21.5224	0	1	0.152718	4.646
1.29375	21.8533	0	37.9375	28.11	19.8	0.114734	0	21.5274	0	1	0.153113	4.658
1.29583	21.8533	0	37.9583	28.12	19.8	0.115021	0	21.5324	0	1	0.153507	4.67
1.29792	21.8536	0	37.9792	28.13	19.8	0.115312	0	21.5373	0	1	0.153902	4.682
1.3	21.8536	0	38	28.14	19.8	0.115605	0	21.5423	0	1	0.154296	4.694
1.30208	21.8538	0	38.0208	28.15	19.8	0.115894	0	21.5473	0	1	0.154691	4.706
1.30417	21.854	0	38.0417	28.16	19.8	0.116185	0	21.5522	0	1	0.155085	4.718
1.30625	21.854	0	38.0625	28.17	19.8	0.116474	0	21.5572	0	1	0.15548	4.73
1.30833	21.8542	0	38.0833	28.18	19.8	0.116765	0	21.5622	0	1	0.155874	4.742
1.31042	21.8542	0	38.1042	28.2	19.8	0.117058	0	21.5671	0	1	0.156268	4.754
1.3125	21.8544	0	38.125	28.21	19.8	0.117347	0	21.5721	0	1	0.156663	4.766
1.31458	21.8544	0	38.1458	28.22	19.8	0.117637	0	21.5771	0	1	0.157057	4.778
1.31667	21.8546	0	38.1667	28.23	19.8	0.117926	0	21.582	0	1	0.157452	4.79
1.31875	21.8549	0	38.1875	28.24	19.8	0.118215	0	21.587	0	1	0.157846	4.802
1.32083	21.8549	0	38.2083	28.25	19.8	0.118505	0	21.592	0	1	0.158241	4.814
1.32292	21.8551	0	38.2292	28.26	19.8	0.118797	0	21.5969	0	1	0.158635	4.826
1.325	21.8551	0	38.25	28.27	19.8	0.119088	0	21.6019	0	1	0.15903	4.838
1.32708	21.8553	0	38.2708	28.28	19.8	0.119379	0	21.6069	0	1	0.159424	4.85
1.32917	21.8553	0	38.2917	28.29	19.8	0.119665	0	21.6118	0	1	0.159819	4.862
1.33125	21.8555	0	38.3125	28.3	19.8	0.119956	0	21.6168	0	1	0.160213	4.874
1.33333	21.8557	0	38.3333	28.32	19.8	0.120245	0	21.6218	0	1	0.160607	4.886
1.33542	21.8557	0	38.3542	28.33	19.8	0.120536	0	21.6267	0	1	0.161002	4.898
1.3375	21.8559	0	38.375	28.34	19.8	0.120801	0	21.6313	0	1	0.161363	4.909
1.33958	21.8559	0	38.3958	28.35	19.8	0.121091	0	21.6363	0	1	0.161758	4.921
1.34167	21.8562	0	38.4167	28.36	19.8	0.12138	0	21.6412	0	1	0.162152	4.933
1.34375	21.8562	0	38.4375	28.38	19.8	0.121669	0	21.6462	0	1	0.162547	4.945
1.34583	21.8564	0	38.4583	28.39	19.8	0.12196	0	21.6512	0	1	0.162941	4.957
1.34792	21.8566	0	38.4792	28.4	19.8	0.122251	0	21.6561	0	1	0.163336	4.969
1.35	21.8566	0	38.5	28.41	19.8	0.122538	0	21.6611	0	1	0.16373	4.981
1.35208	21.8568	0	38.5208	28.42	19.8	0.12283	0	21.6661	0	1	0.164125	4.993
1.35417	21.8568	0	38.5417	28.44	19.8	0.123119	0	21.671	0	1	0.164519	5.005
1.35625	21.857	0	38.5625	28.45	19.8	0.123407	0	21.676	0	1	0.164914	5.017
1.35833	21.857	0	38.5833	28.46	19.8	0.123696	0	21.681	0	1	0.165308	5.029
1.36042	21.8572	0	38.6042	28.47	19.8	0.123987	0	21.6859	0	1	0.165702	5.041
1.3625	21.8574	0	38.625	28.48	19.8	0.124251	0	21.6905	0	1	0.166064	5.052
1.36458	21.8574	0	38.6458	28.5	19.8	0.124541	0	21.6954	0	1	0.166458	5.064
1.36667	21.8577	0	38.6667	28.51	19.8	0.124829	0	21.7004	0	1	0.166853	5.076
1.36875	21.8577	0	38.6875	28.52	19.8	0.12512	0	21.7054	0	1	0.167247	5.088
1.37083	21.8579	0	38.7083	28.53	19.8	0.125408	0	21.7103	0	1	0.167642	5.1
1.37292	21.8579	0	38.7292	28.54	19.8	0.125696	0	21.7153	0	1	0.168036	5.112
1.375	21.8581	0	38.75	28.55	19.8	0.125986	0	21.7203	0	1	0.168431	5.124
1.37708	21.8583	0	38.7708	28.57	19.8	0.126275	0	21.7252	0	1	0.168825	5.136
1.37917	21.8583	0	38.7917	28.58	19.8	0.126562	0	21.7302	0	1	0.16922	5.148
1.38125	21.8585	0	38.8125	28.59	19.8	0.126828	0	21.7348	0	1	0.169581	5.159
1.38333	21.8585	0	38.8333	28.6	19.8	0.127119	0	21.7397	0	1	0.169976	5.171
1.38542	21.8587	0	38.8542	28.62	19.8	0.127407	0	21.7447	0	1	0.17037	5.183
1.3875	21.8587	0	38.875	28.63	19.8	0.12772	0	21.7501	0	1	0.170797	5.196
1.38958	21.859	0	38.8958	28.64	19.8	0.128009	0	21.755	0	1	0.171192	5.208
1.39167	21.859	0	38.9167	28.65	19.8	0.128301	0	21.76	0	1	0.171586	5.22
1.39375	21.8592	0	38.9375	28.66	19.8	0.128587	0	21.765	0	1	0.171981	5.232
1.39583	21.8594	0	38.9583	28.68	19.8	0.128878	0	21.77	0	1	0.172375	5.244
1.39792	21.8594	0	38.9792	28.69	19.8	0.129164	0	21.7749	0	1	0.17277	5.256
1.4	21.8596	0	39	28.7	19.8	0.129477	0	21.7803	0	1	0.173197	5.269
1.40208	21.8596	0	39.0208	28.71	19.8	0.129766	0	21.7853	0	1	0.173591	5.281
1.40417	21.8598	0	39.0417	28.73	19.8	0.130055	0	21.7902	0	1	0.173986	5.293
1.40625	21.8598	0	39.0625	28.74	19.8	0.130343	0	21.7952	0	1	0.17438	5.305
1.40833	21.86	0	39.0833	28.75	19.8	0.130631	0	21.8002	0	1	0.174775	5.317
1.41042	21.8602	0	39.1042	28.76	19.8	0.13092	0	21.8051	0	1	0.175169	5.329
1.4125	21.8602	0	39.125	28.78	19.8	0.131233	0	21.8105	0	1	0.175597	5.342
1.41458	21.8605	0	39.1458	28.79	19.8	0.131519	0	21.8155	0	1	0.175991	5.354
1.41667	21.8605	0	39.1667	28.8	19.8	0.13181	0	21.8204	0	1	0.176386	5.366
1.41875	21.8607	0	39.1875	28.81	19.8	0.132096	0	21.8254	0	1	0.17678	5.378
1.42083	21.8607	0	39.2083	28.83	19.8	0.132386	0	21.8304	0	1	0.177174	5.39
1.42292	21.8609	0	39.2292	28.84	19.8	0.132697	0	21.8358	0	1	0.177602	5.403
1.425	21.8609	0	39.25	28.85	19.8	0.132985	0	21.8407	0	1	0.177996	5.415
1.42708	21.8611	0	39.2708	28.87	19.8	0.133273	0	21.8457	0	1	0.178391	5.427
1.42917	21.8611	0	39.2917	28.88	19.8	0.133564	0	21.8507	0	1	0.178785	5.439
1.43125	21.8613	0	39.3125	28.89	19.8	0.133849	0	21.8556	0	1	0.17918	5.451
1.43333	21.8615	0	39.3333	28.91	19.8	0.134163	0	21.861	0	1	0.179607	5.464
1.43542	21.8615	0	39.3542	28.92	19.8	0.134453	0	21.866	0	1	0.180001	5.476
1.4375	21.8618	0	39.375	28.93	19.8	0.134737	0	21.8709	0	1	0.180396	5.488
1.43958	21.8618	0	39.3958	28.94	19.8	0.135027	0	21.8759	0	1	0.18079	5.5
1.44167	21.862	0	39.4167	28.96	19.8	0.135312	0	21.8809	0	1	0.181185	5.512
1.44375	21.862	0	39.4375	28.97	19.8	0.135602	0	21.8858	0	1	0.181579	5.524
1.44583	21.8622	0	39.4583	28.98	19.8	0.13589	0	21.8908	0	1	0.181974	5.536
1.44792	21.8622	0	39.4792	28.99	19.8	0.136179	0	21.8958	0	1	0.182368	5.548
1.45	21.8624	0	39.5	29.01	19.8	0.136464	0	21.9007	0	1	0.182762	5.56
1.45208	21.8626	0	39.5208	29.02	19.8	0.136756	0	21.9057	0	1	0.183157	5.572
1.45417	21.8626	0	39.5417	29.04	19.8	0.137039	0	21.9107	0	1	0.183551	5.584
1.45625	21.8628	0	39.5625	29.05	19.8	0.137328	0	21.9156	0	1	0.183946	5.596
1.45833	21.8628	0	39.5833	29.06	19.8	0.137616	0	21.9206	0	1	0.18434	5.608
1.46042	21.863	0	39.6042	29.08	19.8	0.137901	0	21.9256	0	1	0.184735	5.62
1.4625	21.863	0	39.625	29.09	19.8	0.138187	0	21.9306	0	1	0.185129	5.632
1.46458	21.8633	0	39.6458	29.1	19.8	0.138476	0	21.9355	0	1	0.185524	5.644
1.46667	21.8633	0	39.6667	29.12	19.8	0.138764	0	21.9405	0	1	0.185918	5.656
1.46875	21.8635	0	39.6875	29.13	19.8	0.139052	0	21.9455	0	1	0.186313	5.668
1.47083	21.8635	0	39.7083	29.14	19.8	0.139365	0	21.9508	0	1	0.18674	5.681
1.47292	21.8637	0	39.7292	29.16	19.8	0.139652	0	21.9558	0	1	0.187134	5.693
1.475	21.8637	0	39.75	29.17	19.8	0.139939	0	21.9608	0	1	0.187529	5.705
1.47708	21.8639	0	39.7708	29.18	19.8	0.140225	0	21.9657	0	1	0.187923	5.717
1.47917	21.8641	0	39.7917	29.19	19.8	0.140511	0	21.9707	0	1	0.188318	5.729
1.48125	21.8641	0	39.8125	29.21	19.8	0.140821	0	21.9761	0	1	0.188745	5.742
1.48333	21.8643	0	39.8333	29.22	19.8	0.141111	0	21.981	0	1	0.189139	5.754
1.48542	21.8643	0	39.8542	29.24	19.8	0.141397	0	21.986	0	1	0.189534	5.766
1.4875	21.8646	0	39.875	29.25	19.8	0.141711	0	21.9914	0	1	0.189961	5.779
1.48958	21.8646	0	39.8958	29.27	19.8	0.141995	0	21.9964	0	1	0.190356	5.791
1.49167	21.8648	0	39.9167	29.28	19.8	0.142284	0	22.0013	0	1	0.19075	5.803
1.49375	21.8648	0	39.9375	29.29	19.8	0.14257	0	22.0063	0	1	0.191145	5.815
1.49583	21.865	0	39.9583	29.31	19.8	0.142881	0	22.0117	0	1	0.191572	5.828
1.49792	21.865	0	39.9792	29.32	19.8	0.143166	0	22.0166	0	1	0.191966	5.84
1.5	21.8652	0	40	29.33	19.8	0.143453	0	22.0216	0	1	0.192361	5.852
1.50208	21.8652	0	40.0208	29.35	19.8	0.143739	0	22.0266	0	1	0.192755	5.864
1.50417	21.8654	0	40.0417	29.36	19.8	0.144026	0	22.0316	0	1	0.19315	5.876
1.50625	21.8654	0	40.0625	29.37	19.8	0.144311	0	22.0365	0	1	0.193544	5.888
1.50833	21.8656	0	40.0833	29.39	19.8	0.144625	0	22.0419	0	1	0.193971	5.901
1.51042	21.8656	0	40.1042	29.4	19.8	0.144911	0	22.0469	0	1	0.194366	5.913
1.5125	21.8658	0	40.125	29.42	19.8	0.145194	0	22.0518	0	1	0.19476	5.925
1.51458	21.8658	0	40.1458	29.43	19.8	0.145484	0	22.0568	0	1	0.195155	5.937
1.51667	21.8661	0	40.1667	29.45	19.8	0.145768	0	22.0618	0	1	0.195549	5.949
1.51875	21.8661	0	40.1875	29.46	19.8	0.146056	0	22.0667	0	1	0.195944	5.961
1.52083	21.8663	0	40.2083	29.47	19.8	0.146367	0	22.0721	0	1	0.196371	5.974
1.52292	21.8665	0	40.2292	29.49	19.8	0.146653	0	22.0771	0	1	0.196765	5.986
1.525	21.8665	0	40.25	29.5	19.8	0.146939	0	22.0821	0	1	0.19716	5.998
1.52708	21.8667	0	40.2708	29.52	19.8	0.147223	0	22.087	0	1	0.197554	6.01
1.52917	21.8667	0	40.2917	29.53	19.8	0.147532	0	22.0924	0	1	0.197982	6.023
1.53125	21.8669	0	40.3125	29.55	19.8	0.147819	0	22.0974	0	1	0.198376	6.035
1.53333	21.8669	0	40.3333	29.56	19.8	0.148104	0	22.1023	0	1	0.198771	6.047
1.53542	21.8671	0	40.3542	29.57	19.8	0.148391	0	22.1073	0	1	0.199165	6.059
1.5375	21.8671	0	40.375	29.59	19.8	0.148703	0	22.1127	0	1	0.199592	6.072
1.53958	21.8674	0	40.3958	29.6	19.8	0.148989	0	22.1177	0	1	0.199987	6.084
1.54167	21.8674	0	40.4167	29.62	19.8	0.149272	0	22.1226	0	1	0.200381	6.096
1.54375	21.8676	0	40.4375	29.63	19.8	0.149558	0	22.1276	0	1	0.200776	6.108
1.54583	21.8676	0	40.4583	29.65	19.8	0.149869	0	22.133	0	1	0.201203	6.121
1.54792	21.8678	0	40.4792	29.66	19.8	0.150151	0	22.1379	0	1	0.201598	6.133
1.55	21.8678	0	40.5	29.68	19.8	0.150439	0	22.1429	0	1	0.201992	6.145
1.55208	21.868	0	40.5208	29.69	19.8	0.150725	0	22.1479	0	1	0.202386	6.157
1.55417	21.868	0	40.5417	29.71	19.8	0.151037	0	22.1533	0	1	0.202814	6.17
1.55625	21.8682	0	40.5625	29.72	19.8	0.151321	0	22.1582	0	1	0.203208	6.182
1.55833	21.8682	0	40.5833	29.73	19.8	0.151605	0	22.1632	0	1	0.203603	6.194
1.56042	21.8684	0	40.6042	29.75	19.8	0.151916	0	22.1686	0	1	0.20403	6.207
1.5625	21.8684	0	40.625	29.76	19.8	0.1522	0	22.1735	0	1	0.204424	6.219
1.56458	21.8686	0	40.6458	29.78	19.8	0.152511	0	22.1789	0	1	0.204852	6.232
1.56667	21.8686	0	40.6667	29.79	19.8	0.152797	0	22.1839	0	1	0.205246	6.244
1.56875	21.8689	0	40.6875	29.81	19.8	0.153108	0	22.1893	0	1	0.205674	6.257
1.57083	21.8689	0	40.7083	29.82	19.8	0.153389	0	22.1942	0	1	0.206068	6.269
1.57292	21.8691	0	40.7292	29.84	19.8	0.153698	0	22.1996	0	1	0.206495	6.282
1.575	21.8691	0	40.75	29.85	19.8	0.154011	0	22.205	0	1	0.206923	6.295
1.57708	21.8693	0	40.7708	29.87	19.8	0.154295	0	22.21	0	1	0.207317	6.307
1.57917	21.8693	0	40.7917	29.88	19.8	0.154604	0	22.2153	0	1	0.207744	6.32
1.58125	21.8695	0	40.8125	29.9	19.8	0.154913	0	22.2207	0	1	0.208172	6.333
1.58333	21.8695	0	40.8333	29.91	19.8	0.15522	0	22.2261	0	1	0.208599	6.346
1.58542	21.8697	0	40.8542	29.93	19.8	0.155507	0	22.2311	0	1	0.208993	6.358
1.5875	21.8697	0	40.875	29.94	19.8	0.155815	0	22.2365	0	1	0.209421	6.371
1.58958	21.8699	0	40.8958	29.96	19.8	0.156125	0	22.2418	0	1	0.209848	6.384
1.59167	21.8699	0	40.9167	29.97	19.8	0.156435	0	22.2472	0	1	0.210275	6.397
1.59375	21.8702	0	40.9375	29.99	19.8	0.156717	0	22.2522	0	1	0.21067	6.409
1.59583	21.8702	0	40.9583	30	19.8	0.157027	0	22.2576	0	1	0.211097	6.422
1.59792	21.8704	0	40.9792	30.02	19.8	0.157334	0	22.263	0	1	0.211525	6.435
1.6	21.8704	0	41	30.03	19.8	0.157644	0	22.2683	0	1	0.211952	6.448
1.60208	21.8704	0	41.0208	30.05	19.8	0.15795	0	22.2737	0	1	0.212379	6.461
1.60417	21.8706	0	41.0417	30.06	19.8	0.158263	0	22.2791	0	1	0.212807	6.474
1.60625	21.8706	0	41.0625	30.08	19.8	0.15857	0	22.2845	0	1	0.213234	6.487
1.60833	21.8708	0	41.0833	30.09	19.8	0.158855	0	22.2894	0	1	0.213628	6.499
1.61042	21.8708	0	41.1042	30.11	19.8	0.159163	0	22.2948	0	1	0.214056	6.512
1.6125	21.871	0	41.125	30.12	19.8	0.159472	0	22.3002	0	1	0.214483	6.525
1.61458	21.871	0	41.1458	30.14	19.8	0.159779	0	22.3056	0	1	0.21491	6.538
1.61667	21.8712	0	41.1667	30.16	19.8	0.160087	0	22.311	0	1	0.215338	6.551
1.61875	21.8712	0	41.1875	30.17	19.8	0.1604	0	22.3164	0	1	0.215765	6.564
1.62083	21.8714	0	41.2083	30.19	19.8	0.160706	0	22.3217	0	1	0.216192	6.577
1.62292	21.8714	0	41.2292	30.2	19.8	0.161016	0	22.3271	0	1	0.21662	6.59
1.625	21.8717	0	41.25	30.22	19.8	0.161325	0	22.3325	0	1	0.217047	6.603
1.62708	21.8717	0	41.2708	30.23	19.8	0.161633	0	22.3379	0	1	0.217474	6.616
1.62917	21.8719	0	41.2917	30.25	19.8	0.16194	0	22.3433	0	1	0.217902	6.629
1.63125	21.8719	0	41.3125	30.26	19.8	0.162222	0	22.3482	0	1	0.218296	6.641
1.63333	21.8719	0	41.3333	30.28	19.8	0.162533	0	22.3536	0	1	0.218723	6.654
1.63542	21.8721	0	41.3542	30.3	19.8	0.162841	0	22.359	0	1	0.219151	6.667
1.6375	21.8721	0	41.375	30.31	19.8	0.163123	0	22.364	0	1	0.219545	6.679
1.63958	21.8723	0	41.3958	30.33	19.8	0.163432	0	22.3693	0	1	0.219972	6.692
1.64167	21.8723	0	41.4167	30.34	19.8	0.163743	0	22.3747	0	1	0.2204	6.705
1.64375	21.8725	0	41.4375	30.36	19.8	0.164047	0	22.3801	0	1	0.220827	6.718
1.64583	21.8725	0	41.4583	30.38	19.8	0.164329	0	22.3851	0	1	0.221221	6.73
1.64792	21.8727	0	41.4792	30.39	19.8	0.164638	0	22.3905	0	1	0.221649	6.743
1.65	21.8727	0	41.5	30.41	19.8	0.164946	0	22.3958	0	1	0.222076	6.756
1.65208	21.8727	0	41.5208	30.42	19.8	0.165252	0	22.4012	0	1	0.222503	6.769
1.65417	21.873	0	41.5417	30.44	19.8	0.165561	0	22.4066	0	1	0.222931	6.782
1.65625	21.873	0	41.5625	30.46	19.8	0.165866	0	22.412	0	1	0.223358	6.795
1.65833	21.8732	0	41.5833	30.47	19.8	0.166177	0	22.4174	0	1	0.223785	6.808
1.66042	21.8732	0	41.6042	30.49	19.8	0.166481	0	22.4228	0	1	0.224213	6.821
1.6625	21.8734	0	41.625	30.5	19.8	0.166788	0	22.4281	0	1	0.22464	6.834
1.66458	21.8734	0	41.6458	30.52	19.8	0.167094	0	22.4335	0	1	0.225067	6.847
1.66667	21.8736	0	41.6667	30.54	19.8	0.167403	0	22.4389	0	1	0.225495	6.86
1.66875	21.8736	0	41.6875	30.55	19.8	0.16771	0	22.4443	0	1	0.225922	6.873
1.67083	21.8736	0	41.7083	30.57	19.8	0.168044	0	22.4501	0	1	0.226382	6.887
1.67292	21.8738	0	41.7292	30.58	19.8	0.16835	0	22.4555	0	1	0.22681	6.9
1.675	21.8738	0	41.75	30.6	19.8	0.168654	0	22.4608	0	1	0.227237	6.913
1.67708	21.874	0	41.7708	30.62	19.8	0.168963	0	22.4662	0	1	0.227664	6.926
1.67917	21.874	0	41.7917	30.63	19.8	0.169271	0	22.4716	0	1	0.228092	6.939
1.68125	21.8742	0	41.8125	30.65	19.8	0.169578	0	22.477	0	1	0.228519	6.952
1.68333	21.8742	0	41.8333	30.66	19.8	0.169883	0	22.4824	0	1	0.228946	6.965
1.68542	21.8745	0	41.8542	30.68	19.8	0.170165	0	22.4873	0	1	0.229341	6.977
1.6875	21.8745	0	41.875	30.7	19.8	0.170474	0	22.4927	0	1	0.229768	6.99
1.68958	21.8745	0	41.8958	30.71	19.8	0.170779	0	22.4981	0	1	0.230195	7.003
1.69167	21.8747	0	41.9167	30.73	19.8	0.171089	0	22.5035	0	1	0.230623	7.016
1.69375	21.8747	0	41.9375	30.75	19.8	0.171391	0	22.5089	0	1	0.23105	7.029
1.69583	21.8749	0	41.9583	30.77	19.8	0.171702	0	22.5142	0	1	0.231477	7.042
1.69792	21.8749	0	41.9792	30.78	19.8	0.172007	0	22.5196	0	1	0.231905	7.055
1.7	21.8751	0	42	30.8	19.8	0.172311	0	22.525	0	1	0.232332	7.068
1.70208	21.8751	0	42.0208	30.82	19.8	0.172619	0	22.5304	0	1	0.232759	7.081
1.70417	21.8751	0	42.0417	30.83	19.8	0.172926	0	22.5358	0	1	0.233187	7.094
1.70625	21.8753	0	42.0625	30.85	19.8	0.173233	0	22.5412	0	1	0.233614	7.107
1.70833	21.8753	0	42.0833	30.86	19.8	0.173539	0	22.5465	0	1	0.234041	7.12
1.71042	21.8755	0	42.1042	30.88	19.8	0.173843	0	22.5519	0	1	0.234468	7.133
1.7125	21.8755	0	42.125	30.9	19.8	0.174153	0	22.5573	0	1	0.234896	7.146
1.71458	21.8758	0	42.1458	30.91	19.8	0.174481	0	22.5631	0	1	0.235356	7.16
1.71667	21.8758	0	42.1667	30.93	19.8	0.174784	0	22.5685	0	1	0.235783	7.173
1.71875	21.8758	0	42.1875	30.95	19.8	0.175094	0	22.5739	0	1	0.236211	7.186
1.72083	21.876	0	42.2083	30.96	19.8	0.175399	0	22.5792	0	1	0.236638	7.199
1.72292	21.876	0	42.2292	30.98	19.8	0.175704	0	22.5846	0	1	0.237065	7.212
1.725	21.876	0	42.25	30.99	19.8	0.176012	0	22.59	0	1	0.237493	7.225
1.72708	21.8762	0	42.2708	31.01	19.8	0.176316	0	22.5954	0	1	0.23792	7.238
1.72917	21.8762	0	42.2917	31.03	19.8	0.176621	0	22.6008	0	1	0.238347	7.251
1.73125	21.8764	0	42.3125	31.04	19.8	0.176926	0	22.6062	0	1	0.238775	7.264
1.73333	21.8764	0	42.3333	31.06	19.8	0.17723	0	22.6115	0	1	0.239202	7.277
1.73542	21.8764	0	42.3542	31.08	19.8	0.177537	0	22.6169	0	1	0.239629	7.29
1.7375	21.8766	0	42.375	31.09	19.8	0.177844	0	22.6223	0	1	0.240057	7.303
1.73958	21.8766	0	42.3958	31.11	19.8	0.178147	0	22.6277	0	1	0.240484	7.316
1.74167	21.8768	0	42.4167	31.13	19.8	0.178453	0	22.6331	0	1	0.240911	7.329
1.74375	21.8768	0	42.4375	31.15	19.8	0.178757	0	22.6385	0	1	0.241339	7.342
1.74583	21.8768	0	42.4583	31.17	19.8	0.179068	0	22.6438	0	1	0.241766	7.355
1.74792	21.8771	0	42.4792	31.18	19.8	0.179371	0	22.6492	0	1	0.242193	7.368
1.75	21.8771	0	42.5	31.2	19.8	0.179676	0	22.6546	0	1	0.24262	7.381
1.75208	21.8771	0	42.5208	31.22	19.8	0.17998	0	22.66	0	1	0.243048	7.394
1.75417	21.8773	0	42.5417	31.24	19.8	0.180289	0	22.6654	0	1	0.243475	7.407
1.75625	21.8773	0	42.5625	31.25	19.8	0.180592	0	22.6707	0	1	0.243902	7.42
1.75833	21.8775	0	42.5833	31.27	19.8	0.180896	0	22.6761	0	1	0.24433	7.433
1.76042	21.8775	0	42.6042	31.29	19.8	0.1812	0	22.6815	0	1	0.244757	7.446
1.7625	21.8775	0	42.625	31.3	19.8	0.181506	0	22.6869	0	1	0.245184	7.459
1.76458	21.8777	0	42.6458	31.32	19.8	0.181835	0	22.6927	0	1	0.245645	7.473
1.76667	21.8777	0	42.6667	31.34	19.8	0.182137	0	22.6981	0	1	0.246072	7.486
1.76875	21.8777	0	42.6875	31.36	19.8	0.182442	0	22.7035	0	1	0.246499	7.499
1.77083	21.8779	0	42.7083	31.37	19.8	0.182745	0	22.7088	0	1	0.246927	7.512
1.77292	21.8779	0	42.7292	31.39	19.8	0.183053	0	22.7142	0	1	0.247354	7.525
1.775	21.8781	0	42.75	31.41	19.8	0.183356	0	22.7196	0	1	0.247781	7.538
1.77708	21.8781	0	42.7708	31.42	19.8	0.183659	0	22.725	0	1	0.248209	7.551
1.77917	21.8781	0	42.7917	31.44	19.8	0.183967	0	22.7304	0	1	0.248636	7.564
1.78125	21.8783	0	42.8125	31.46	19.8	0.184293	0	22.7362	0	1	0.249096	7.578
1.78333	21.8783	0	42.8333	31.48	19.8	0.1846	0	22.7415	0	1	0.249523	7.591
1.78542	21.8783	0	42.8542	31.49	19.8	0.184902	0	22.7469	0	1	0.249951	7.604
1.7875	21.8786	0	42.875	31.51	19.8	0.185208	0	22.7523	0	1	0.250378	7.617
1.78958	21.8786	0	42.8958	31.53	19.8	0.185533	0	22.7581	0	1	0.250838	7.631
1.79167	21.8788	0	42.9167	31.55	19.8	0.185841	0	22.7635	0	1	0.251266	7.644
1.79375	21.8788	0	42.9375	31.56	19.8	0.186143	0	22.7689	0	1	0.251693	7.657
1.79583	21.8788	0	42.9583	31.58	19.8	0.186448	0	22.7743	0	1	0.25212	7.67
1.79792	21.879	0	42.9792	31.6	19.8	0.186751	0	22.7796	0	1	0.252547	7.683
1.8	21.879	0	43	31.62	19.8	0.187081	0	22.7854	0	1	0.253008	7.697
1.80208	21.879	0	43.0208	31.64	19.8	0.187384	0	22.7908	0	1	0.253435	7.71
1.80417	21.8792	0	43.0417	31.65	19.8	0.187684	0	22.7962	0	1	0.253862	7.723
1.80625	21.8792	0	43.0625	31.67	19.8	0.18799	0	22.8016	0	1	0.25429	7.736
1.80833	21.8792	0	43.0833	31.69	19.8	0.188294	0	22.807	0	1	0.254717	7.749
1.81042	21.8794	0	43.1042	31.71	19.8	0.1886	0	22.8124	0	1	0.255144	7.762
1.8125	21.8794	0	43.125	31.72	19.8	0.188924	0	22.8181	0	1	0.255604	7.776
1.81458	21.8796	0	43.1458	31.74	19.8	0.189227	0	22.8235	0	1	0.256032	7.789
1.81667	21.8796	0	43.1667	31.76	19.8	0.189535	0	22.8289	0	1	0.256459	7.802
1.81875	21.8796	0	43.1875	31.78	19.8	0.189834	0	22.8343	0	1	0.256886	7.815
1.82083	21.8799	0	43.2083	31.8	19.8	0.19014	0	22.8397	0	1	0.257314	7.828
1.82292	21.8799	0	43.2292	31.82	19.8	0.19044	0	22.8451	0	1	0.257741	7.841
1.825	21.8799	0	43.25	31.83	19.8	0.190746	0	22.8504	0	1	0.258168	7.854
1.82708	21.8801	0	43.2708	31.85	19.8	0.191049	0	22.8558	0	1	0.258596	7.867
1.82917	21.8801	0	43.2917	31.87	19.8	0.191353	0	22.8612	0	1	0.259023	7.88
1.83125	21.8801	0	43.3125	31.89	19.8	0.191653	0	22.8666	0	1	0.25945	7.893
1.83333	21.8803	0	43.3333	31.91	19.8	0.191958	0	22.872	0	1	0.259878	7.906
1.83542	21.8803	0	43.3542	31.92	19.8	0.192262	0	22.8774	0	1	0.260305	7.919
1.8375	21.8803	0	43.375	31.94	19.8	0.192562	0	22.8827	0	1	0.260732	7.932
1.83958	21.8805	0	43.3958	31.96	19.8	0.192867	0	22.8881	0	1	0.26116	7.945
1.84167	21.8805	0	43.4167	31.98	19.8	0.193195	0	22.8939	0	1	0.26162	7.959
1.84375	21.8805	0	43.4375	32	19.8	0.193497	0	22.8993	0	1	0.262047	7.972
1.84583	21.8807	0	43.4583	32.02	19.8	0.193798	0	22.9047	0	1	0.262475	7.985
1.84792	21.8807	0	43.4792	32.04	19.8	0.194099	0	22.9101	0	1	0.262902	7.998
1.85	21.8807	0	43.5	32.05	19.8	0.194404	0	22.9155	0	1	0.263329	8.011
1.85208	21.8809	0	43.5208	32.07	19.8	0.194732	0	22.9213	0	1	0.263789	8.025
1.85417	21.8809	0	43.5417	32.09	19.8	0.195031	0	22.9266	0	1	0.264217	8.038
1.85625	21.8811	0	43.5625	32.11	19.8	0.195336	0	22.932	0	1	0.264644	8.051
1.85833	21.8811	0	43.5833	32.13	19.8	0.195637	0	22.9374	0	1	0.265071	8.064
1.86042	21.8811	0	43.6042	32.15	19.8	0.19594	0	22.9428	0	1	0.265499	8.077
1.8625	21.8811	0	43.625	32.16	19.8	0.19624	0	22.9482	0	1	0.265926	8.09
1.86458	21.8814	0	43.6458	32.18	19.8	0.196544	0	22.9535	0	1	0.266353	8.103
1.86667	21.8814	0	43.6667	32.2	19.8	0.196846	0	22.9589	0	1	0.266781	8.116
1.86875	21.8814	0	43.6875	32.22	19.8	0.197149	0	22.9643	0	1	0.267208	8.129
1.87083	21.8816	0	43.7083	32.24	19.8	0.197448	0	22.9697	0	1	0.267635	8.142
1.87292	21.8816	0	43.7292	32.26	19.8	0.197753	0	22.9751	0	1	0.268063	8.155
1.875	21.8816	0	43.75	32.27	19.8	0.198057	0	22.9805	0	1	0.26849	8.168
1.87708	21.8818	0	43.7708	32.29	19.8	0.198355	0	22.9858	0	1	0.268917	8.181
1.87917	21.8818	0	43.7917	32.31	19.8	0.198658	0	22.9912	0	1	0.269345	8.194
1.88125	21.8818	0	43.8125	32.33	19.8	0.198961	0	22.9966	0	1	0.269772	8.207
1.88333	21.882	0	43.8333	32.35	19.8	0.199264	0	23.002	0	1	0.270199	8.22
1.88542	21.882	0	43.8542	32.37	19.8	0.199565	0	23.0074	0	1	0.270627	8.233
1.8875	21.882	0	43.875	32.39	19.8	0.199866	0	23.0128	0	1	0.271054	8.246
1.88958	21.8822	0	43.8958	32.41	19.8	0.200165	0	23.0181	0	1	0.271481	8.259
1.89167	21.8822	0	43.9167	32.43	19.8	0.200468	0	23.0235	0	1	0.271908	8.272
1.89375	21.8822	0	43.9375	32.45	19.8	0.200766	0	23.0289	0	1	0.272336	8.285
1.89583	21.8824	0	43.9583	32.47	19.8	0.201068	0	23.0343	0	1	0.272763	8.298
1.89792	21.8824	0	43.9792	32.49	19.8	0.20137	0	23.0397	0	1	0.27319	8.311
1.9	21.8824	0	44	32.51	19.8	0.201671	0	23.0451	0	1	0.273618	8.324
1.90208	21.8827	0	44.0208	32.52	19.8	0.201973	0	23.0504	0	1	0.274045	8.337
1.90417	21.8827	0	44.0417	32.54	19.8	0.202271	0	23.0558	0	1	0.274472	8.35
1.90625	21.8827	0	44.0625	32.56	19.8	0.202575	0	23.0612	0	1	0.2749	8.363
1.90833	21.8827	0	44.0833	32.58	19.8	0.20288	0	23.0666	0	1	0.275327	8.376
1.91042	21.8829	0	44.1042	32.6	19.8	0.203177	0	23.072	0	1	0.275754	8.389
1.9125	21.8829	0	44.125	32.62	19.8	0.203476	0	23.0774	0	1	0.276182	8.402
1.91458	21.8829	0	44.1458	32.64	19.8	0.203776	0	23.0827	0	1	0.276609	8.415
1.91667	21.8831	0	44.1667	32.66	19.8	0.204078	0	23.0881	0	1	0.277036	8.428
1.91875	21.8831	0	44.1875	32.68	19.8	0.204381	0	23.0935	0	1	0.277464	8.441
1.92083	21.8831	0	44.2083	32.69	19.8	0.204678	0	23.0989	0	1	0.277891	8.454
1.92292	21.8833	0	44.2292	32.71	19.8	0.205006	0	23.1047	0	1	0.278351	8.468
1.925	21.8833	0	44.25	32.73	19.8	0.205307	0	23.1101	0	1	0.278779	8.481
1.92708	21.8833	0	44.2708	32.75	19.8	0.205605	0	23.1155	0	1	0.279206	8.494
1.92917	21.8833	0	44.2917	32.77	19.8	0.205908	0	23.1208	0	1	0.279633	8.507
1.93125	21.8835	0	44.3125	32.79	19.8	0.206211	0	23.1262	0	1	0.28006	8.52
1.93333	21.8835	0	44.3333	32.81	19.8	0.206509	0	23.1316	0	1	0.280488	8.533
1.93542	21.8835	0	44.3542	32.83	19.8	0.206808	0	23.137	0	1	0.280915	8.546
1.9375	21.8837	0	44.375	32.85	19.8	0.207136	0	23.1428	0	1	0.281375	8.56
1.93958	21.8837	0	44.3958	32.87	19.8	0.207437	0	23.1482	0	1	0.281803	8.573
1.94167	21.8837	0	44.4167	32.89	19.8	0.207733	0	23.1536	0	1	0.28223	8.586
1.94375	21.8837	0	44.4375	32.91	19.8	0.208035	0	23.1589	0	1	0.282657	8.599
1.94583	21.8839	0	44.4583	32.93	19.8	0.208358	0	23.1647	0	1	0.283117	8.613
1.94792	21.8839	0	44.4792	32.95	19.8	0.208658	0	23.1701	0	1	0.283545	8.626
1.95	21.8839	0	44.5	32.97	19.8	0.20896	0	23.1755	0	1	0.283972	8.639
1.95208	21.8839	0	44.5208	32.99	19.8	0.209262	0	23.1809	0	1	0.284399	8.652
1.95417	21.8839	0	44.5417	33.01	19.8	0.209584	0	23.1867	0	1	0.28486	8.666
1.95625	21.8842	0	44.5625	33.03	19.8	0.20988	0	23.1921	0	1	0.285287	8.679
1.95833	21.8842	0	44.5833	33.05	19.8	0.210178	0	23.1975	0	1	0.285714	8.692
1.96042	21.8842	0	44.6042	33.06	19.8	0.21048	0	23.2028	0	1	0.286142	8.705
1.9625	21.8842	0	44.625	33.08	19.8	0.210781	0	23.2082	0	1	0.286569	8.718
1.96458	21.8844	0	44.6458	33.1	19.8	0.211082	0	23.2136	0	1	0.286996	8.731
1.96667	21.8844	0	44.6667	33.12	19.8	0.211404	0	23.2194	0	1	0.287456	8.745
1.96875	21.8844	0	44.6875	33.14	19.8	0.211701	0	23.2248	0	1	0.287884	8.758
1.97083	21.8844	0	44.7083	33.16	19.8	0.212002	0	23.2302	0	1	0.288311	8.771
1.97292	21.8846	0	44.7292	33.18	19.8	0.212304	0	23.2356	0	1	0.288738	8.784
1.975	21.8846	0	44.75	33.2	19.8	0.212601	0	23.2409	0	1	0.289166	8.797
1.97708	21.8846	0	44.7708	33.22	19.8	0.212925	0	23.2467	0	1	0.289626	8.811
1.97917	21.8846	0	44.7917	33.24	19.8	0.213223	0	23.2521	0	1	0.290053	8.824
1.98125	21.8848	0	44.8125	33.26	19.8	0.213523	0	23.2575	0	1	0.290481	8.837
1.98333	21.8848	0	44.8333	33.28	19.8	0.213824	0	23.2629	0	1	0.290908	8.85
1.98542	21.8848	0	44.8542	33.31	19.8	0.214123	0	23.2683	0	1	0.291335	8.863
1.9875	21.8848	0	44.875	33.32	19.8	0.214422	0	23.2737	0	1	0.291763	8.876
1.98958	21.885	0	44.8958	33.34	19.8	0.214724	0	23.279	0	1	0.29219	8.889
1.99167	21.885	0	44.9167	33.36	19.8	0.215019	0	23.2844	0	1	0.292617	8.902
1.99375	21.885	0	44.9375	33.38	19.8	0.215294	0	23.2894	0	1	0.293012	8.914
1.99583	21.885	0	44.9583	33.4	19.8	0.21559	0	23.2948	0	1	0.293439	8.927
1.99792	21.8852	0	44.9792	33.43	19.8	0.215891	0	23.3002	0	1	0.293866	8.94
2	21.8852	0	45	33.45	19.8	0.216191	0	23.3056	0	1	0.294294	8.953
2.00208	21.8852	0	45.0208	33.47	19.8	0.216488	0	23.3109	0	1	0.294721	8.966
2.00417	21.8852	0	45.0417	33.49	19.8	0.216784	0	23.3163	0	1	0.295148	8.979
2.00625	21.8855	0	45.0625	33.51	19.8	0.217083	0	23.3217	0	1	0.295576	8.992
2.00833	21.8855	0	45.0833	33.53	19.8	0.21738	0	23.3271	0	1	0.296003	9.005
2.01042	21.8855	0	45.1042	33.55	19.8	0.217659	0	23.3321	0	1	0.296397	9.017
2.0125	21.8855	0	45.125	33.57	19.8	0.217954	0	23.3374	0	1	0.296825	9.03
2.01458	21.8857	0	45.1458	33.59	19.8	0.218255	0	23.3428	0	1	0.297252	9.043
2.01667	21.8857	0	45.1667	33.61	19.8	0.218553	0	23.3482	0	1	0.297679	9.056
2.01875	21.8857	0	45.1875	33.63	19.8	0.218852	0	23.3536	0	1	0.298107	9.069
2.02083	21.8857	0	45.2083	33.64	19.8	0.219127	0	23.3586	0	1	0.298501	9.081
2.02292	21.8857	0	45.2292	33.67	19.8	0.219425	0	23.3639	0	1	0.298928	9.094
2.025	21.8859	0	45.25	33.69	19.8	0.219702	0	23.3689	0	1	0.299323	9.106
2.02708	21.8859	0	45.2708	33.71	19.8	0.219995	0	23.3743	0	1	0.29975	9.119
2.02917	21.8859	0	45.2917	33.73	19.8	0.220291	0	23.3797	0	1	0.300178	9.132
2.03125	21.8859	0	45.3125	33.75	19.8	0.220568	0	23.3847	0	1	0.300572	9.144
2.03333	21.8861	0	45.3333	33.77	19.8	0.220867	0	23.39	0	1	0.300999	9.157
2.03542	21.8861	0	45.3542	33.79	19.8	0.221138	0	23.395	0	1	0.301394	9.169
2.0375	21.8861	0	45.375	33.81	19.8	0.221435	0	23.4004	0	1	0.301821	9.182
2.03958	21.8861	0	45.3958	33.83	19.8	0.221709	0	23.4054	0	1	0.302216	9.194
2.04167	21.8861	0	45.4167	33.85	19.8	0.222006	0	23.4107	0	1	0.302643	9.207
2.04375	21.8863	0	45.4375	33.87	19.8	0.222304	0	23.4161	0	1	0.30307	9.22
2.04583	21.8863	0	45.4583	33.89	19.8	0.222574	0	23.4211	0	1	0.303465	9.232
2.04792	21.8863	0	45.4792	33.91	19.8	0.222874	0	23.4265	0	1	0.303892	9.245
2.05	21.8863	0	45.5	33.93	19.8	0.223171	0	23.4319	0	1	0.304319	9.258
2.05208	21.8863	0	45.5208	33.96	19.8	0.223446	0	23.4368	0	1	0.304714	9.27
2.05417	21.8865	0	45.5417	33.98	19.8	0.223742	0	23.4422	0	1	0.305141	9.283
2.05625	21.8865	0	45.5625	34	19.8	0.22404	0	23.4476	0	1	0.305568	9.296
2.05833	21.8865	0	45.5833	34.02	19.8	0.224311	0	23.4526	0	1	0.305963	9.308
2.06042	21.8865	0	45.6042	34.04	19.8	0.224611	0	23.458	0	1	0.30639	9.321
2.0625	21.8865	0	45.625	34.06	19.8	0.224909	0	23.4634	0	1	0.306817	9.334
2.06458	21.8867	0	45.6458	34.08	19.8	0.225208	0	23.4687	0	1	0.307245	9.347
2.06667	21.8867	0	45.6667	34.1	19.8	0.225479	0	23.4737	0	1	0.307639	9.359
2.06875	21.8867	0	45.6875	34.12	19.8	0.225775	0	23.4791	0	1	0.308067	9.372
2.07083	21.8867	0	45.7083	34.14	19.8	0.226071	0	23.4845	0	1	0.308494	9.385
2.07292	21.8867	0	45.7292	34.16	19.8	0.226369	0	23.4899	0	1	0.308921	9.398
2.075	21.8867	0	45.75	34.18	19.8	0.226641	0	23.4948	0	1	0.309316	9.41
2.07708	21.887	0	45.7708	34.2	19.8	0.226938	0	23.5002	0	1	0.309743	9.423
2.07917	21.887	0	45.7917	34.22	19.8	0.227209	0	23.5052	0	1	0.310137	9.435
2.08125	21.887	0	45.8125	34.24	19.8	0.227509	0	23.5106	0	1	0.310565	9.448
2.08333	21.887	0	45.8333	34.26	19.8	0.227803	0	23.516	0	1	0.310992	9.461
2.08542	21.887	0	45.8542	34.28	19.8	0.228076	0	23.5209	0	1	0.311386	9.473
2.0875	21.8872	0	45.875	34.31	19.8	0.228376	0	23.5263	0	1	0.311814	9.486
2.08958	21.8872	0	45.8958	34.33	19.8	0.228645	0	23.5313	0	1	0.312208	9.498
2.09167	21.8872	0	45.9167	34.35	19.8	0.228941	0	23.5367	0	1	0.312636	9.511
2.09375	21.8872	0	45.9375	34.37	19.8	0.229209	0	23.5416	0	1	0.31303	9.523
2.09583	21.8872	0	45.9583	34.39	19.8	0.229509	0	23.547	0	1	0.313457	9.536
2.09792	21.8872	0	45.9792	34.41	19.8	0.229784	0	23.552	0	1	0.313852	9.548
2.1	21.8872	0	46	34.43	19.8	0.230078	0	23.5574	0	1	0.314279	9.561
2.10208	21.8874	0	46.0208	34.45	19.8	0.23035	0	23.5623	0	1	0.314674	9.573
2.10417	21.8874	0	46.0417	34.48	19.8	0.230647	0	23.5677	0	1	0.315101	9.586
2.10625	21.8874	0	46.0625	34.49	19.8	0.230918	0	23.5727	0	1	0.315495	9.598
2.10833	21.8874	0	46.0833	34.52	19.8	0.231215	0	23.5781	0	1	0.315923	9.611
2.11042	21.8874	0	46.1042	34.54	19.8	0.231484	0	23.5831	0	1	0.316317	9.623
2.1125	21.8874	0	46.125	34.56	19.8	0.231759	0	23.588	0	1	0.316712	9.635
2.11458	21.8876	0	46.1458	34.58	19.8	0.232058	0	23.5934	0	1	0.317139	9.648
2.11667	21.8876	0	46.1667	34.6	19.8	0.232329	0	23.5984	0	1	0.317533	9.66
2.11875	21.8876	0	46.1875	34.62	19.8	0.232598	0	23.6034	0	1	0.317928	9.672
2.12083	21.8876	0	46.2083	34.64	19.8	0.232895	0	23.6087	0	1	0.318355	9.685
2.12292	21.8876	0	46.2292	34.67	19.8	0.233164	0	23.6137	0	1	0.31875	9.697
2.125	21.8876	0	46.25	34.69	19.8	0.233436	0	23.6187	0	1	0.319144	9.709
2.12708	21.8876	0	46.2708	34.71	19.8	0.233737	0	23.6241	0	1	0.319571	9.722
2.12917	21.8878	0	46.2917	34.73	19.8	0.234004	0	23.629	0	1	0.319966	9.734
2.13125	21.8878	0	46.3125	34.75	19.8	0.234273	0	23.634	0	1	0.32036	9.746
2.13333	21.8878	0	46.3333	34.77	19.8	0.23457	0	23.6394	0	1	0.320788	9.759
2.13542	21.8878	0	46.3542	34.79	19.8	0.234846	0	23.6444	0	1	0.321182	9.771
2.1375	21.8878	0	46.375	34.81	19.8	0.235116	0	23.6493	0	1	0.321576	9.783
2.13958	21.8878	0	46.3958	34.84	19.8	0.235414	0	23.6547	0	1	0.322004	9.796
2.14167	21.8878	0	46.4167	34.86	19.8	0.235677	0	23.6597	0	1	0.322398	9.808
2.14375	21.888	0	46.4375	34.88	19.8	0.235974	0	23.6651	0	1	0.322826	9.821
2.14583	21.888	0	46.4583	34.9	19.8	0.236244	0	23.67	0	1	0.32322	9.833
2.14792	21.888	0	46.4792	34.92	19.8	0.236544	0	23.6754	0	1	0.323647	9.846
2.15	21.888	0	46.5	34.94	19.8	0.236816	0	23.6804	0	1	0.324042	9.858
2.15208	21.888	0	46.5208	34.96	19.8	0.237109	0	23.6858	0	1	0.324469	9.871
2.15417	21.888	0	46.5417	34.98	19.8	0.237378	0	23.6908	0	1	0.324864	9.883
2.15625	21.888	0	46.5625	35	19.8	0.237649	0	23.6957	0	1	0.325258	9.895
2.15833	21.888	0	46.5833	35.03	19.8	0.237946	0	23.7011	0	1	0.325685	9.908
2.16042	21.8883	0	46.6042	35.05	19.8	0.238217	0	23.7061	0	1	0.32608	9.92
2.1625	21.8883	0	46.625	35.07	19.8	0.238487	0	23.7111	0	1	0.326474	9.932
2.16458	21.8883	0	46.6458	35.09	19.8	0.238779	0	23.7164	0	1	0.326902	9.945
2.16667	21.8883	0	46.6667	35.11	19.8	0.23905	0	23.7214	0	1	0.327296	9.957
2.16875	21.8883	0	46.6875	35.14	19.8	0.239321	0	23.7264	0	1	0.32769	9.969
2.17083	21.8883	0	46.7083	35.16	19.8	0.239616	0	23.7318	0	1	0.328118	9.982
2.17292	21.8883	0	46.7292	35.18	19.8	0.239891	0	23.7367	0	1	0.328512	9.994
2.175	21.8883	0	46.75	35.2	19.8	0.240162	0	23.7417	0	1	0.328907	10.006
2.17708	21.8885	0	46.7708	35.22	19.8	0.240427	0	23.7467	0	1	0.329301	10.018
2.17917	21.8885	0	46.7917	35.24	19.8	0.240722	0	23.7521	0	1	0.329728	10.031
2.18125	21.8885	0	46.8125	35.26	19.8	0.240992	0	23.757	0	1	0.330123	10.043
2.18333	21.8885	0	46.8333	35.29	19.8	0.241265	0	23.762	0	1	0.330517	10.055
2.18542	21.8885	0	46.8542	35.31	19.8	0.241532	0	23.767	0	1	0.330912	10.067
2.1875	21.8885	0	46.875	35.33	19.8	0.241805	0	23.772	0	1	0.331306	10.079
2.18958	21.8885	0	46.8958	35.35	19.8	0.242074	0	23.7769	0	1	0.331701	10.091
2.19167	21.8885	0	46.9167	35.37	19.8	0.242367	0	23.7823	0	1	0.332128	10.104
2.19375	21.8885	0	46.9375	35.4	19.8	0.242634	0	23.7873	0	1	0.332523	10.116
2.19583	21.8885	0	46.9583	35.42	19.8	0.24291	0	23.7923	0	1	0.332917	10.128
2.19792	21.8885	0	46.9792	35.44	19.8	0.243179	0	23.7972	0	1	0.333311	10.14
2.2	21.8887	0	47	35.46	19.8	0.243448	0	23.8022	0	1	0.333706	10.152
2.20208	21.8887	0	47.0208	35.48	19.8	0.243744	0	23.8076	0	1	0.334133	10.165
2.20417	21.8887	0	47.0417	35.5	19.8	0.244008	0	23.8126	0	1	0.334528	10.177
2.20625	21.8887	0	47.0625	35.53	19.8	0.24428	0	23.8175	0	1	0.334922	10.189
2.20833	21.8887	0	47.0833	35.55	19.8	0.244548	0	23.8225	0	1	0.335317	10.201
2.21042	21.8887	0	47.1042	35.57	19.8	0.24482	0	23.8275	0	1	0.335711	10.213
2.2125	21.8887	0	47.125	35.59	19.8	0.24509	0	23.8324	0	1	0.336105	10.225
2.21458	21.8887	0	47.1458	35.61	19.8	0.245363	0	23.8374	0	1	0.3365	10.237
2.21667	21.8887	0	47.1667	35.63	19.8	0.245654	0	23.8428	0	1	0.336927	10.25
2.21875	21.8887	0	47.1875	35.65	19.8	0.245924	0	23.8478	0	1	0.337322	10.262
2.22083	21.8887	0	47.2083	35.68	19.8	0.246193	0	23.8527	0	1	0.337716	10.274
2.22292	21.8887	0	47.2292	35.7	19.8	0.246462	0	23.8577	0	1	0.338111	10.286
2.225	21.8887	0	47.25	35.72	19.8	0.246732	0	23.8627	0	1	0.338505	10.298
2.22708	21.8889	0	47.2708	35.74	19.8	0.247003	0	23.8677	0	1	0.338899	10.31
2.22917	21.8889	0	47.2917	35.77	19.8	0.247269	0	23.8726	0	1	0.339294	10.322
2.23125	21.8889	0	47.3125	35.79	19.8	0.247539	0	23.8776	0	1	0.339688	10.334
2.23333	21.8889	0	47.3333	35.81	19.8	0.247812	0	23.8826	0	1	0.340083	10.346
2.23542	21.8889	0	47.3542	35.83	19.8	0.248079	0	23.8875	0	1	0.340477	10.358
2.2375	21.8889	0	47.375	35.85	19.8	0.248347	0	23.8925	0	1	0.340872	10.37
2.23958	21.8889	0	47.3958	35.88	19.8	0.248615	0	23.8975	0	1	0.341266	10.382
2.24167	21.8889	0	47.4167	35.9	19.8	0.248886	0	23.9025	0	1	0.341661	10.394
2.24375	21.8889	0	47.4375	35.92	19.8	0.249152	0	23.9074	0	1	0.342055	10.406
2.24583	21.8889	0	47.4583	35.94	19.8	0.249422	0	23.9124	0	1	0.34245	10.418
2.24792	21.8889	0	47.4792	35.96	19.8	0.249693	0	23.9174	0	1	0.342844	10.43
2.25	21.8889	0	47.5	35.98	19.8	0.249961	0	23.9223	0	1	0.343238	10.442
2.25208	21.8889	0	47.5208	36.01	19.8	0.2502	0	23.9269	0	1	0.3436	10.453
2.25417	21.8889	0	47.5417	36.03	19.8	0.250472	0	23.9319	0	1	0.343994	10.465
2.25625	21.8889	0	47.5625	36.05	19.8	0.250743	0	23.9368	0	1	0.344389	10.477
2.25833	21.8889	0	47.5833	36.07	19.8	0.251011	0	23.9418	0	1	0.344783	10.489
2.26042	21.8889	0	47.6042	36.09	19.8	0.251276	0	23.9468	0	1	0.345178	10.501
2.2625	21.8889	0	47.625	36.11	19.8	0.251549	0	23.9518	0	1	0.345572	10.513
2.26458	21.8889	0	47.6458	36.14	19.8	0.25179	0	23.9563	0	1	0.345934	10.524
2.26667	21.8889	0	47.6667	36.16	19.8	0.252062	0	23.9613	0	1	0.346328	10.536
2.26875	21.8891	0	47.6875	36.18	19.8	0.25233	0	23.9663	0	1	0.346723	10.548
2.27083	21.8891	0	47.7083	36.2	19.8	0.252575	0	23.9708	0	1	0.347084	10.559
2.27292	21.8891	0	47.7292	36.23	19.8	0.252847	0	23.9758	0	1	0.347479	10.571
2.275	21.8891	0	47.75	36.25	19.8	0.253115	0	23.9808	0	1	0.347873	10.583
2.27708	21.8891	0	47.7708	36.27	19.8	0.253356	0	23.9853	0	1	0.348235	10.594
2.27917	21.8891	0	47.7917	36.29	19.8	0.253624	0	23.9903	0	1	0.348629	10.606
2.28125	21.8891	0	47.8125	36.31	19.8	0.253894	0	23.9953	0	1	0.349024	10.618
2.28333	21.8891	0	47.8333	36.34	19.8	0.254136	0	23.9998	0	1	0.349385	10.629
2.28542	21.8891	0	47.8542	36.36	19.8	0.254407	0	24.0048	0	1	0.34978	10.641
2.2875	21.8891	0	47.875	36.38	19.8	0.254649	0	24.0093	0	1	0.350141	10.652
2.28958	21.8891	0	47.8958	36.41	19.8	0.254919	0	24.0143	0	1	0.350536	10.664
2.29167	21.8891	0	47.9167	36.43	19.8	0.255181	0	24.0193	0	1	0.35093	10.676
2.29375	21.8891	0	47.9375	36.45	19.8	0.255427	0	24.0239	0	1	0.351292	10.687
2.29583	21.8891	0	47.9583	36.47	19.8	0.255671	0	24.0284	0	1	0.351653	10.698
2.29792	21.8891	0	47.9792	36.49	19.8	0.25594	0	24.0334	0	1	0.352048	10.71
2.3	21.8891	0	48	36.52	19.8	0.256186	0	24.0379	0	1	0.352409	10.721
2.30208	21.8891	0	48.0208	36.54	19.8	0.256451	0	24.0429	0	1	0.352804	10.733
2.30417	21.8891	0	48.0417	36.56	19.8	0.256691	0	24.0475	0	1	0.353165	10.744
2.30625	21.8891	0	48.0625	36.58	19.8	0.256965	0	24.0524	0	1	0.35356	10.756
2.30833	21.8891	0	48.0833	36.6	19.8	0.257209	0	24.057	0	1	0.353922	10.767
2.31042	21.8891	0	48.1042	36.63	19.8	0.25748	0	24.062	0	1	0.354316	10.779
2.3125	21.8891	0	48.125	36.65	19.8	0.257719	0	24.0665	0	1	0.354678	10.79
2.31458	21.8891	0	48.1458	36.67	19.8	0.257983	0	24.0715	0	1	0.355072	10.802
2.31667	21.8891	0	48.1667	36.69	19.8	0.258252	0	24.0765	0	1	0.355466	10.814
2.31875	21.8891	0	48.1875	36.71	19.8	0.258498	0	24.081	0	1	0.355828	10.825
2.32083	21.8891	0	48.2083	36.74	19.8	0.258766	0	24.086	0	1	0.356222	10.837
2.32292	21.8891	0	48.2292	36.76	19.8	0.259009	0	24.0906	0	1	0.356584	10.848
2.325	21.8891	0	48.25	36.78	19.8	0.259275	0	24.0955	0	1	0.356979	10.86
2.32708	21.8891	0	48.2708	36.81	19.8	0.259514	0	24.1001	0	1	0.35734	10.871
2.32917	21.8891	0	48.2917	36.83	19.8	0.259787	0	24.1051	0	1	0.357735	10.883
2.33125	21.8891	0	48.3125	36.85	19.8	0.260031	0	24.1096	0	1	0.358096	10.894
2.33333	21.8891	0	48.3333	36.87	19.8	0.260301	0	24.1146	0	1	0.358491	10.906
2.33542	21.8891	0	48.3542	36.9	19.8	0.260542	0	24.1192	0	1	0.358852	10.917
2.3375	21.8891	0	48.375	36.92	19.8	0.260806	0	24.1241	0	1	0.359247	10.929
2.33958	21.8891	0	48.3958	36.94	19.8	0.261052	0	24.1287	0	1	0.359608	10.94
2.34167	21.8891	0	48.4167	36.96	19.8	0.26129	0	24.1332	0	1	0.35997	10.951
2.34375	21.8891	0	48.4375	36.98	19.8	0.261558	0	24.1382	0	1	0.360364	10.963
2.34583	21.8891	0	48.4583	37.01	19.8	0.261798	0	24.1428	0	1	0.360726	10.974
2.34792	21.8891	0	48.4792	37.03	19.8	0.262046	0	24.1473	0	1	0.361087	10.985
2.35	21.8891	0	48.5	37.05	19.8	0.262292	0	24.1519	0	1	0.361449	10.996
2.35208	21.8889	0	48.5208	37.07	19.8	0.262535	0	24.1564	0	1	0.361811	11.007
2.35417	21.8889	0	48.5417	37.09	19.8	0.262774	0	24.161	0	1	0.362172	11.018
2.35625	21.8889	0	48.5625	37.11	19.8	0.263043	0	24.166	0	1	0.362567	11.03
2.35833	21.8889	0	48.5833	37.14	19.8	0.263287	0	24.1705	0	1	0.362928	11.041
2.36042	21.8889	0	48.6042	37.16	19.8	0.263532	0	24.1751	0	1	0.36329	11.052
2.3625	21.8889	0	48.625	37.18	19.8	0.26377	0	24.1797	0	1	0.363651	11.063
2.36458	21.8889	0	48.6458	37.21	19.8	0.264012	0	24.1842	0	1	0.364013	11.074
2.36667	21.8889	0	48.6667	37.23	19.8	0.264256	0	24.1888	0	1	0.364374	11.085
2.36875	21.8889	0	48.6875	37.25	19.8	0.264499	0	24.1933	0	1	0.364736	11.096
2.37083	21.8889	0	48.7083	37.27	19.8	0.264738	0	24.1979	0	1	0.365098	11.107
2.37292	21.8889	0	48.7292	37.3	19.8	0.264982	0	24.2024	0	1	0.365459	11.118
2.375	21.8889	0	48.75	37.32	19.8	0.265224	0	24.207	0	1	0.365821	11.129
2.37708	21.8889	0	48.7708	37.34	19.8	0.265467	0	24.2116	0	1	0.366182	11.14
2.37917	21.8887	0	48.7917	37.37	19.8	0.26571	0	24.2161	0	1	0.366544	11.151
2.38125	21.8887	0	48.8125	37.39	19.8	0.265953	0	24.2207	0	1	0.366906	11.162
2.38333	21.8887	0	48.8333	37.41	19.8	0.266195	0	24.2252	0	1	0.367267	11.173
2.38542	21.8887	0	48.8542	37.43	19.8	0.266439	0	24.2298	0	1	0.367629	11.184
2.3875	21.8887	0	48.875	37.46	19.8	0.266705	0	24.2348	0	1	0.368023	11.196
2.38958	21.8887	0	48.8958	37.48	19.8	0.266942	0	24.2393	0	1	0.368385	11.207
2.39167	21.8887	0	48.9167	37.5	19.8	0.26719	0	24.2439	0	1	0.368746	11.218
2.39375	21.8887	0	48.9375	37.52	19.8	0.267432	0	24.2484	0	1	0.369108	11.229
2.39583	21.8887	0	48.9583	37.55	19.8	0.267673	0	24.253	0	1	0.369469	11.24
2.39792	21.8887	0	48.9792	37.57	19.8	0.267916	0	24.2576	0	1	0.369831	11.251
2.4	21.8887	0	49	37.59	19.8	0.268159	0	24.2621	0	1	0.370193	11.262
2.40208	21.8887	0	49.0208	37.61	19.8	0.268399	0	24.2667	0	1	0.370554	11.273
2.40417	21.8887	0	49.0417	37.63	19.8	0.268616	0	24.2708	0	1	0.370883	11.283
2.40625	21.8885	0	49.0625	37.66	19.8	0.268858	0	24.2754	0	1	0.371244	11.294
2.40833	21.8885	0	49.0833	37.68	19.8	0.269097	0	24.2799	0	1	0.371606	11.305
2.41042	21.8885	0	49.1042	37.71	19.8	0.26934	0	24.2845	0	1	0.371968	11.316
2.4125	21.8885	0	49.125	37.73	19.8	0.269561	0	24.2886	0	1	0.372296	11.326
2.41458	21.8885	0	49.1458	37.75	19.8	0.269803	0	24.2932	0	1	0.372658	11.337
2.41667	21.8885	0	49.1667	37.77	19.8	0.270045	0	24.2978	0	1	0.37302	11.348
2.41875	21.8885	0	49.1875	37.79	19.8	0.270284	0	24.3023	0	1	0.373381	11.359
2.42083	21.8885	0	49.2083	37.82	19.8	0.270527	0	24.3069	0	1	0.373743	11.37
2.42292	21.8885	0	49.2292	37.84	19.8	0.270747	0	24.311	0	1	0.374071	11.38
2.425	21.8885	0	49.25	37.86	19.8	0.27099	0	24.3156	0	1	0.374433	11.391
2.42708	21.8885	0	49.2708	37.89	19.8	0.271234	0	24.3201	0	1	0.374795	11.402
2.42917	21.8883	0	49.2917	37.91	19.8	0.271472	0	24.3247	0	1	0.375156	11.413
2.43125	21.8883	0	49.3125	37.93	19.8	0.271689	0	24.3288	0	1	0.375485	11.423
2.43333	21.8883	0	49.3333	37.96	19.8	0.271931	0	24.3334	0	1	0.375846	11.434
2.43542	21.8883	0	49.3542	37.98	19.8	0.272174	0	24.338	0	1	0.376208	11.445
2.4375	21.8883	0	49.375	38	19.8	0.27239	0	24.3421	0	1	0.376537	11.455
2.43958	21.8883	0	49.3958	38.02	19.8	0.272636	0	24.3467	0	1	0.376898	11.466
2.44167	21.8883	0	49.4167	38.04	19.8	0.272874	0	24.3512	0	1	0.37726	11.477
2.44375	21.8883	0	49.4375	38.07	19.8	0.27309	0	24.3554	0	1	0.377589	11.487
2.44583	21.8883	0	49.4583	38.09	19.8	0.273332	0	24.3599	0	1	0.37795	11.498
2.44792	21.8883	0	49.4792	38.11	19.8	0.273574	0	24.3645	0	1	0.378312	11.509
2.45	21.888	0	49.5	38.14	19.8	0.273791	0	24.3686	0	1	0.37864	11.519
2.45208	21.888	0	49.5208	38.16	19.8	0.274035	0	24.3732	0	1	0.379002	11.53
2.45417	21.888	0	49.5417	38.18	19.8	0.274273	0	24.3778	0	1	0.379364	11.541
2.45625	21.888	0	49.5625	38.21	19.8	0.274491	0	24.3819	0	1	0.379692	11.551
2.45833	21.888	0	49.5833	38.23	19.8	0.274729	0	24.3865	0	1	0.380054	11.562
2.46042	21.888	0	49.6042	38.25	19.8	0.274947	0	24.3906	0	1	0.380383	11.572
2.4625	21.888	0	49.625	38.27	19.8	0.275162	0	24.3947	0	1	0.380711	11.582
2.46458	21.888	0	49.6458	38.3	19.8	0.275407	0	24.3993	0	1	0.381073	11.593
2.46667	21.888	0	49.6667	38.32	19.8	0.275625	0	24.4035	0	1	0.381402	11.603
2.46875	21.8878	0	49.6875	38.34	19.8	0.275867	0	24.408	0	1	0.381763	11.614
2.47083	21.8878	0	49.7083	38.37	19.8	0.27608	0	24.4122	0	1	0.382092	11.624
2.47292	21.8878	0	49.7292	38.39	19.8	0.276298	0	24.4163	0	1	0.382421	11.634
2.475	21.8878	0	49.75	38.41	19.8	0.276541	0	24.4209	0	1	0.382782	11.645
2.47708	21.8878	0	49.7708	38.43	19.8	0.276759	0	24.425	0	1	0.383111	11.655
2.47917	21.8878	0	49.7917	38.46	19.8	0.276973	0	24.4292	0	1	0.38344	11.665
2.48125	21.8878	0	49.8125	38.48	19.8	0.277212	0	24.4337	0	1	0.383801	11.676
2.48333	21.8878	0	49.8333	38.5	19.8	0.277431	0	24.4379	0	1	0.38413	11.686
2.48542	21.8878	0	49.8542	38.52	19.8	0.277651	0	24.442	0	1	0.384459	11.696
2.4875	21.8876	0	49.875	38.55	19.8	0.277866	0	24.4461	0	1	0.384787	11.706
2.48958	21.8876	0	49.8958	38.57	19.8	0.278079	0	24.4503	0	1	0.385116	11.716
2.49167	21.8876	0	49.9167	38.59	19.8	0.278297	0	24.4544	0	1	0.385445	11.726
2.49375	21.8876	0	49.9375	38.62	19.8	0.278515	0	24.4586	0	1	0.385773	11.736
2.49583	21.8876	0	49.9583	38.64	19.8	0.278733	0	24.4627	0	1	0.386102	11.746
2.49792	21.8876	0	49.9792	38.66	19.8	0.278952	0	24.4669	0	1	0.386431	11.756
2.5	21.8876	0	50	38.69	19.8	0.279167	0	24.471	0	1	0.38676	11.766
2.50208	21.8876	0	50.0208	38.71	19.8	0.279384	0	24.4752	0	1	0.387088	11.776
2.50417	21.8874	0	50.0417	38.73	19.8	0.279599	0	24.4793	0	1	0.387417	11.786
2.50625	21.8874	0	50.0625	38.75	19.8	0.279821	0	24.4835	0	1	0.387746	11.796
2.50833	21.8874	0	50.0833	38.78	19.8	0.280034	0	24.4876	0	1	0.388074	11.806
2.51042	21.8874	0	50.1042	38.8	19.8	0.280248	0	24.4917	0	1	0.388403	11.816
2.5125	21.8874	0	50.125	38.82	19.8	0.280467	0	24.4959	0	1	0.388732	11.826
2.51458	21.8874	0	50.1458	38.84	19.8	0.280683	0	24.5	0	1	0.389061	11.836
2.51667	21.8874	0	50.1667	38.87	19.8	0.280895	0	24.5042	0	1	0.389389	11.846
2.51875	21.8874	0	50.1875	38.89	19.8	0.281113	0	24.5083	0	1	0.389718	11.856
2.52083	21.8872	0	50.2083	38.91	19.8	0.281331	0	24.5125	0	1	0.390047	11.866
2.52292	21.8872	0	50.2292	38.93	19.8	0.281552	0	24.5166	0	1	0.390375	11.876
2.525	21.8872	0	50.25	38.96	19.8	0.281745	0	24.5203	0	1	0.390671	11.885
2.52708	21.8872	0	50.2708	38.98	19.8	0.281956	0	24.5245	0	1	0.391	11.895
2.52917	21.8872	0	50.2917	39	19.8	0.282173	0	24.5286	0	1	0.391329	11.905
2.53125	21.8872	0	50.3125	39.02	19.8	0.282385	0	24.5328	0	1	0.391657	11.915
2.53333	21.8872	0	50.3333	39.05	19.8	0.282602	0	24.5369	0	1	0.391986	11.925
2.53542	21.887	0	50.3542	39.07	19.8	0.282825	0	24.5411	0	1	0.392315	11.935
2.5375	21.887	0	50.375	39.09	19.8	0.283041	0	24.5452	0	1	0.392643	11.945
2.53958	21.887	0	50.3958	39.12	19.8	0.283252	0	24.5494	0	1	0.392972	11.955
2.54167	21.887	0	50.4167	39.14	19.8	0.283469	0	24.5535	0	1	0.393301	11.965
2.54375	21.887	0	50.4375	39.16	19.8	0.283687	0	24.5577	0	1	0.39363	11.975
2.54583	21.887	0	50.4583	39.19	19.8	0.283881	0	24.5614	0	1	0.393925	11.984
2.54792	21.887	0	50.4792	39.21	19.8	0.284089	0	24.5655	0	1	0.394254	11.994
2.55	21.8867	0	50.5	39.23	19.8	0.284312	0	24.5697	0	1	0.394583	12.004
2.55208	21.8867	0	50.5208	39.26	19.8	0.284506	0	24.5734	0	1	0.394879	12.013
2.55417	21.8867	0	50.5417	39.28	19.8	0.284719	0	24.5776	0	1	0.395207	12.023
2.55625	21.8867	0	50.5625	39.3	19.8	0.28493	0	24.5817	0	1	0.395536	12.033
2.55833	21.8867	0	50.5833	39.32	19.8	0.28512	0	24.5854	0	1	0.395832	12.042
2.56042	21.8867	0	50.6042	39.35	19.8	0.285341	0	24.5896	0	1	0.396161	12.052
2.5625	21.8867	0	50.625	39.37	19.8	0.285558	0	24.5937	0	1	0.396489	12.062
2.56458	21.8865	0	50.6458	39.39	19.8	0.285748	0	24.5975	0	1	0.396785	12.071
2.56667	21.8865	0	50.6667	39.42	19.8	0.285963	0	24.6016	0	1	0.397114	12.081
2.56875	21.8865	0	50.6875	39.44	19.8	0.286157	0	24.6053	0	1	0.39741	12.09
2.57083	21.8865	0	50.7083	39.46	19.8	0.28637	0	24.6095	0	1	0.397738	12.1
2.57292	21.8865	0	50.7292	39.48	19.8	0.286563	0	24.6132	0	1	0.398034	12.109
2.575	21.8865	0	50.75	39.51	19.8	0.286784	0	24.6174	0	1	0.398363	12.119
2.57708	21.8863	0	50.7708	39.53	19.8	0.286974	0	24.6211	0	1	0.398659	12.128
2.57917	21.8863	0	50.7917	39.55	19.8	0.287187	0	24.6252	0	1	0.398988	12.138
2.58125	21.8863	0	50.8125	39.58	19.8	0.287376	0	24.629	0	1	0.399283	12.147
2.58333	21.8863	0	50.8333	39.6	19.8	0.287571	0	24.6327	0	1	0.399579	12.156
2.58542	21.8863	0	50.8542	39.62	19.8	0.287791	0	24.6368	0	1	0.399908	12.166
2.5875	21.8863	0	50.875	39.64	19.8	0.287977	0	24.6406	0	1	0.400204	12.175
2.58958	21.8861	0	50.8958	39.67	19.8	0.28817	0	24.6443	0	1	0.4005	12.184
2.59167	21.8861	0	50.9167	39.69	19.8	0.288366	0	24.648	0	1	0.400795	12.193
2.59375	21.8861	0	50.9375	39.71	19.8	0.288579	0	24.6522	0	1	0.401124	12.203
2.59583	21.8861	0	50.9583	39.73	19.8	0.28877	0	24.6559	0	1	0.40142	12.212
2.59792	21.8861	0	50.9792	39.76	19.8	0.288962	0	24.6596	0	1	0.401716	12.221
2.6	21.8861	0	51	39.78	19.8	0.28915	0	24.6634	0	1	0.402012	12.23
2.60208	21.8859	0	51.0208	39.8	19.8	0.289339	0	24.6671	0	1	0.402308	12.239
2.60417	21.8859	0	51.0417	39.83	19.8	0.289538	0	24.6708	0	1	0.402603	12.248
2.60625	21.8859	0	51.0625	39.85	19.8	0.289721	0	24.6746	0	1	0.402899	12.257
2.60833	21.8859	0	51.0833	39.87	19.8	0.289943	0	24.6787	0	1	0.403228	12.267
2.61042	21.8859	0	51.1042	39.9	19.8	0.290136	0	24.6825	0	1	0.403524	12.276
2.6125	21.8859	0	51.125	39.92	19.8	0.290326	0	24.6862	0	1	0.40382	12.285
2.61458	21.8857	0	51.1458	39.95	19.8	0.290517	0	24.6899	0	1	0.404115	12.294
2.61667	21.8857	0	51.1667	39.97	19.8	0.290705	0	24.6936	0	1	0.404411	12.303
2.61875	21.8857	0	51.1875	39.99	19.8	0.290875	0	24.697	0	1	0.404674	12.311
2.62083	21.8857	0	51.2083	40.01	19.8	0.291065	0	24.7007	0	1	0.40497	12.32
2.62292	21.8857	0	51.2292	40.04	19.8	0.29126	0	24.7044	0	1	0.405266	12.329
2.625	21.8855	0	51.25	40.06	19.8	0.291448	0	24.7082	0	1	0.405562	12.338
2.62708	21.8855	0	51.2708	40.08	19.8	0.291642	0	24.7119	0	1	0.405858	12.347
2.62917	21.8855	0	51.2917	40.1	19.8	0.29183	0	24.7156	0	1	0.406153	12.356
2.63125	21.8855	0	51.3125	40.13	19.8	0.292002	0	24.7189	0	1	0.406416	12.364
2.63333	21.8855	0	51.3333	40.15	19.8	0.292191	0	24.7227	0	1	0.406712	12.373
2.63542	21.8855	0	51.3542	40.17	19.8	0.292381	0	24.7264	0	1	0.407008	12.382
2.6375	21.8852	0	51.375	40.2	19.8	0.292573	0	24.7301	0	1	0.407304	12.391
2.63958	21.8852	0	51.3958	40.22	19.8	0.292761	0	24.7339	0	1	0.4076	12.4
2.64167	21.8852	0	51.4167	40.24	19.8	0.292958	0	24.7376	0	1	0.407896	12.409
2.64375	21.8852	0	51.4375	40.27	19.8	0.293123	0	24.7409	0	1	0.408159	12.417
2.64583	21.8852	0	51.4583	40.29	19.8	0.293316	0	24.7447	0	1	0.408454	12.426
2.64792	21.885	0	51.4792	40.31	19.8	0.293507	0	24.7484	0	1	0.40875	12.435
2.65	21.885	0	51.5	40.34	19.8	0.293696	0	24.7521	0	1	0.409046	12.444
2.65208	21.885	0	51.5208	40.36	19.8	0.293861	0	24.7554	0	1	0.409309	12.452
2.65417	21.885	0	51.5417	40.38	19.8	0.294056	0	24.7592	0	1	0.409605	12.461
2.65625	21.885	0	51.5625	40.41	19.8	0.294245	0	24.7629	0	1	0.409901	12.47
2.65833	21.8848	0	51.5833	40.43	19.8	0.294433	0	24.7666	0	1	0.410197	12.479
2.66042	21.8848	0	51.6042	40.45	19.8	0.294604	0	24.77	0	1	0.41046	12.487
2.6625	21.8848	0	51.625	40.48	19.8	0.294793	0	24.7737	0	1	0.410755	12.496
2.66458	21.8848	0	51.6458	40.5	19.8	0.294987	0	24.7774	0	1	0.411051	12.505
2.66667	21.8848	0	51.6667	40.52	19.8	0.295173	0	24.7811	0	1	0.411347	12.514
2.66875	21.8846	0	51.6875	40.54	19.8	0.295367	0	24.7849	0	1	0.411643	12.523
2.67083	21.8846	0	51.7083	40.57	19.8	0.295559	0	24.7886	0	1	0.411939	12.532
2.67292	21.8846	0	51.7292	40.59	19.8	0.295752	0	24.7923	0	1	0.412235	12.541
2.675	21.8846	0	51.75	40.61	19.8	0.295921	0	24.7957	0	1	0.412498	12.549
2.67708	21.8846	0	51.7708	40.64	19.8	0.296105	0	24.7994	0	1	0.412793	12.558
2.67917	21.8844	0	51.7917	40.66	19.8	0.296297	0	24.8031	0	1	0.413089	12.567
2.68125	21.8844	0	51.8125	40.68	19.8	0.296463	0	24.8064	0	1	0.413352	12.575
2.68333	21.8844	0	51.8333	40.71	19.8	0.296656	0	24.8102	0	1	0.413648	12.584
2.68542	21.8844	0	51.8542	40.73	19.8	0.296841	0	24.8139	0	1	0.413944	12.593
2.6875	21.8844	0	51.875	40.75	19.8	0.297038	0	24.8176	0	1	0.41424	12.602
2.68958	21.8842	0	51.8958	40.78	19.8	0.297201	0	24.821	0	1	0.414503	12.61
2.69167	21.8842	0	51.9167	40.8	19.8	0.297394	0	24.8247	0	1	0.414799	12.619
2.69375	21.8842	0	51.9375	40.82	19.8	0.297555	0	24.828	0	1	0.415061	12.627
2.69583	21.8842	0	51.9583	40.85	19.8	0.297753	0	24.8317	0	1	0.415357	12.636
2.69792	21.8842	0	51.9792	40.87	19.8	0.29794	0	24.8355	0	1	0.415653	12.645
2.7	21.8839	0	52	40.89	19.8	0.298106	0	24.8388	0	1	0.415916	12.653
2.70208	21.8839	0	52.0208	40.92	19.8	0.298301	0	24.8425	0	1	0.416212	12.662
2.70417	21.8839	0	52.0417	40.94	19.8	0.298491	0	24.8463	0	1	0.416508	12.671
2.70625	21.8839	0	52.0625	40.96	19.8	0.298675	0	24.85	0	1	0.416804	12.68
2.70833	21.8837	0	52.0833	40.98	19.8	0.298865	0	24.8537	0	1	0.417099	12.689
2.71042	21.8837	0	52.1042	41.01	19.8	0.29904	0	24.857	0	1	0.417362	12.697
2.7125	21.8837	0	52.125	41.03	19.8	0.299232	0	24.8608	0	1	0.417658	12.706
2.71458	21.8837	0	52.1458	41.05	19.8	0.29942	0	24.8645	0	1	0.417954	12.715
2.71667	21.8837	0	52.1667	41.08	19.8	0.299607	0	24.8682	0	1	0.41825	12.724
2.71875	21.8835	0	52.1875	41.1	19.8	0.299797	0	24.872	0	1	0.418546	12.733
2.72083	21.8835	0	52.2083	41.12	19.8	0.299965	0	24.8753	0	1	0.418809	12.741
2.72292	21.8835	0	52.2292	41.14	19.8	0.300152	0	24.879	0	1	0.419105	12.75
2.725	21.8835	0	52.25	41.17	19.8	0.300346	0	24.8828	0	1	0.4194	12.759
2.72708	21.8835	0	52.2708	41.19	19.8	0.30051	0	24.8861	0	1	0.419663	12.767
2.72917	21.8833	0	52.2917	41.21	19.8	0.300701	0	24.8898	0	1	0.419959	12.776
2.73125	21.8833	0	52.3125	41.23	19.8	0.300867	0	24.8931	0	1	0.420222	12.784
2.73333	21.8833	0	52.3333	41.26	19.8	0.301058	0	24.8969	0	1	0.420518	12.793
2.73542	21.8833	0	52.3542	41.28	19.8	0.301222	0	24.9002	0	1	0.420781	12.801
2.7375	21.8831	0	52.375	41.3	19.8	0.301417	0	24.9039	0	1	0.421077	12.81
2.73958	21.8831	0	52.3958	41.33	19.8	0.301585	0	24.9072	0	1	0.42134	12.818
2.74167	21.8831	0	52.4167	41.35	19.8	0.301745	0	24.9105	0	1	0.421603	12.826
2.74375	21.8831	0	52.4375	41.37	19.8	0.301934	0	24.9143	0	1	0.421899	12.835
2.74583	21.8831	0	52.4583	41.4	19.8	0.302101	0	24.9176	0	1	0.422162	12.843
2.74792	21.8829	0	52.4792	41.42	19.8	0.302269	0	24.9209	0	1	0.422425	12.851
2.75	21.8829	0	52.5	41.44	19.8	0.302463	0	24.9246	0	1	0.42272	12.86
2.75208	21.8829	0	52.5208	41.47	19.8	0.302627	0	24.928	0	1	0.422983	12.868
2.75417	21.8829	0	52.5417	41.49	19.8	0.302818	0	24.9317	0	1	0.423279	12.877
2.75625	21.8829	0	52.5625	41.51	19.8	0.302984	0	24.935	0	1	0.423542	12.885
2.75833	21.8827	0	52.5833	41.54	19.8	0.30315	0	24.9383	0	1	0.423805	12.893
2.76042	21.8827	0	52.6042	41.56	19.8	0.303342	0	24.9421	0	1	0.424101	12.902
2.7625	21.8827	0	52.625	41.58	19.8	0.303508	0	24.9454	0	1	0.424364	12.91
2.76458	21.8827	0	52.6458	41.6	19.8	0.303672	0	24.9487	0	1	0.424627	12.918
2.76667	21.8824	0	52.6667	41.63	19.8	0.303835	0	24.952	0	1	0.42489	12.926
2.76875	21.8824	0	52.6875	41.65	19.8	0.304004	0	24.9553	0	1	0.425153	12.934
2.77083	21.8824	0	52.7083	41.67	19.8	0.304171	0	24.9587	0	1	0.425416	12.942
2.77292	21.8824	0	52.7292	41.7	19.8	0.304364	0	24.9624	0	1	0.425712	12.951
2.775	21.8824	0	52.75	41.72	19.8	0.304524	0	24.9657	0	1	0.425975	12.959
2.77708	21.8822	0	52.7708	41.74	19.8	0.304695	0	24.969	0	1	0.426238	12.967
2.77917	21.8822	0	52.7917	41.77	19.8	0.304855	0	24.9723	0	1	0.426501	12.975
2.78125	21.8822	0	52.8125	41.79	19.8	0.305022	0	24.9757	0	1	0.426764	12.983
2.78333	21.8822	0	52.8333	41.81	19.8	0.305193	0	24.979	0	1	0.427026	12.991
2.78542	21.8822	0	52.8542	41.84	19.8	0.305332	0	24.9819	0	1	0.427257	12.998
2.7875	21.882	0	52.875	41.86	19.8	0.305499	0	24.9852	0	1	0.42752	13.006
2.78958	21.882	0	52.8958	41.88	19.8	0.305664	0	24.9885	0	1	0.427783	13.014
2.79167	21.882	0	52.9167	41.91	19.8	0.305831	0	24.9918	0	1	0.428045	13.022
2.79375	21.882	0	52.9375	41.93	19.8	0.305996	0	24.9952	0	1	0.428308	13.03
2.79583	21.8818	0	52.9583	41.95	19.8	0.306166	0	24.9985	0	1	0.428571	13.038
2.79792	21.8818	0	52.9792	41.97	19.8	0.306327	0	25.0018	0	1	0.428834	13.046
2.8	21.8818	0	53	42	19.8	0.306494	0	25.0051	0	1	0.429097	13.054
2.80208	21.8818	0	53.0208	42.02	19.8	0.306662	0	25.0084	0	1	0.42936	13.062
2.80417	21.8816	0	53.0417	42.04	19.8	0.306803	0	25.0113	0	1	0.42959	13.069
2.80625	21.8816	0	53.0625	42.06	19.8	0.306966	0	25.0147	0	1	0.429853	13.077
2.80833	21.8816	0	53.0833	42.09	19.8	0.307134	0	25.018	0	1	0.430116	13.085
2.81042	21.8816	0	53.1042	42.11	19.8	0.307296	0	25.0213	0	1	0.430379	13.093
2.8125	21.8816	0	53.125	42.14	19.8	0.307457	0	25.0246	0	1	0.430642	13.101
2.81458	21.8814	0	53.1458	42.16	19.8	0.307629	0	25.0279	0	1	0.430905	13.109
2.81667	21.8814	0	53.1667	42.18	19.8	0.307773	0	25.0308	0	1	0.431135	13.116
2.81875	21.8814	0	53.1875	42.21	19.8	0.307942	0	25.0342	0	1	0.431398	13.124
2.82083	21.8814	0	53.2083	42.23	19.8	0.308106	0	25.0375	0	1	0.431661	13.132
2.82292	21.8811	0	53.2292	42.25	19.8	0.308266	0	25.0408	0	1	0.431924	13.14
2.825	21.8811	0	53.25	42.27	19.8	0.30843	0	25.0441	0	1	0.432187	13.148
2.82708	21.8811	0	53.2708	42.3	19.8	0.3086	0	25.0474	0	1	0.43245	13.156
2.82917	21.8811	0	53.2917	42.32	19.8	0.308743	0	25.0503	0	1	0.43268	13.163
2.83125	21.8809	0	53.3125	42.34	19.8	0.308908	0	25.0537	0	1	0.432943	13.171
2.83333	21.8809	0	53.3333	42.37	19.8	0.309076	0	25.057	0	1	0.433206	13.179
2.83542	21.8809	0	53.3542	42.39	19.8	0.309245	0	25.0603	0	1	0.433469	13.187
2.8375	21.8809	0	53.375	42.41	19.8	0.309386	0	25.0632	0	1	0.433699	13.194
2.83958	21.8807	0	53.3958	42.44	19.8	0.309549	0	25.0665	0	1	0.433962	13.202
2.84167	21.8807	0	53.4167	42.46	19.8	0.309712	0	25.0698	0	1	0.434225	13.21
2.84375	21.8807	0	53.4375	42.48	19.8	0.309857	0	25.0727	0	1	0.434455	13.217
2.84583	21.8807	0	53.4583	42.5	19.8	0.310019	0	25.0761	0	1	0.434718	13.225
2.84792	21.8805	0	53.4792	42.53	19.8	0.310166	0	25.079	0	1	0.434948	13.232
2.85	21.8805	0	53.5	42.55	19.8	0.310329	0	25.0823	0	1	0.435211	13.24
2.85208	21.8805	0	53.5208	42.57	19.8	0.310496	0	25.0856	0	1	0.435474	13.248
2.85417	21.8805	0	53.5417	42.59	19.8	0.310636	0	25.0885	0	1	0.435704	13.255
2.85625	21.8803	0	53.5625	42.62	19.8	0.310801	0	25.0918	0	1	0.435967	13.263
2.85833	21.8803	0	53.5833	42.64	19.8	0.310949	0	25.0947	0	1	0.436197	13.27
2.86042	21.8803	0	53.6042	42.66	19.8	0.311109	0	25.0981	0	1	0.43646	13.278
2.8625	21.8803	0	53.625	42.69	19.8	0.311252	0	25.101	0	1	0.436691	13.285
2.86458	21.8801	0	53.6458	42.71	19.8	0.311412	0	25.1043	0	1	0.436954	13.293
2.86667	21.8801	0	53.6667	42.73	19.8	0.311556	0	25.1072	0	1	0.437184	13.3
2.86875	21.8801	0	53.6875	42.75	19.8	0.311723	0	25.1105	0	1	0.437447	13.308
2.87083	21.8801	0	53.7083	42.78	19.8	0.311863	0	25.1134	0	1	0.437677	13.315
2.87292	21.8799	0	53.7292	42.8	19.8	0.312032	0	25.1167	0	1	0.43794	13.323
2.875	21.8799	0	53.75	42.82	19.8	0.312172	0	25.1196	0	1	0.43817	13.33
2.87708	21.8799	0	53.7708	42.85	19.8	0.312335	0	25.1229	0	1	0.438433	13.338
2.87917	21.8799	0	53.7917	42.87	19.8	0.312479	0	25.1259	0	1	0.438663	13.345
2.88125	21.8796	0	53.8125	42.89	19.8	0.312639	0	25.1292	0	1	0.438926	13.353
2.88333	21.8796	0	53.8333	42.92	19.8	0.312786	0	25.1321	0	1	0.439156	13.36
2.88542	21.8796	0	53.8542	42.94	19.8	0.312952	0	25.1354	0	1	0.439419	13.368
2.8875	21.8796	0	53.875	42.96	19.8	0.313092	0	25.1383	0	1	0.439649	13.375
2.88958	21.8794	0	53.8958	42.99	19.8	0.313261	0	25.1416	0	1	0.439912	13.383
2.89167	21.8794	0	53.9167	43.01	19.8	0.313398	0	25.1445	0	1	0.440142	13.39
2.89375	21.8794	0	53.9375	43.03	19.8	0.313564	0	25.1478	0	1	0.440405	13.398
2.89583	21.8792	0	53.9583	43.06	19.8	0.313709	0	25.1508	0	1	0.440635	13.405
2.89792	21.8792	0	53.9792	43.08	19.8	0.313874	0	25.1541	0	1	0.440898	13.413
2.9	21.8792	0	54	43.1	19.8	0.314009	0	25.157	0	1	0.441128	13.42
2.90208	21.8792	0	54.0208	43.13	19.8	0.314178	0	25.1603	0	1	0.441391	13.428
2.90417	21.879	0	54.0417	43.15	19.8	0.314322	0	25.1632	0	1	0.441621	13.435
2.90625	21.879	0	54.0625	43.17	19.8	0.314484	0	25.1665	0	1	0.441884	13.443
2.90833	21.879	0	54.0833	43.2	19.8	0.314631	0	25.1694	0	1	0.442114	13.45
2.91042	21.8788	0	54.1042	43.22	19.8	0.314794	0	25.1727	0	1	0.442377	13.458
2.9125	21.8788	0	54.125	43.24	19.8	0.314934	0	25.1756	0	1	0.442607	13.465
2.91458	21.8788	0	54.1458	43.26	19.8	0.315079	0	25.1786	0	1	0.442837	13.472
2.91667	21.8788	0	54.1667	43.28	19.8	0.315237	0	25.1819	0	1	0.4431	13.48
2.91875	21.8786	0	54.1875	43.31	19.8	0.315384	0	25.1848	0	1	0.44333	13.487
2.92083	21.8786	0	54.2083	43.33	19.8	0.315548	0	25.1881	0	1	0.443593	13.495
2.92292	21.8786	0	54.2292	43.35	19.8	0.315688	0	25.191	0	1	0.443824	13.502
2.925	21.8783	0	54.25	43.38	19.8	0.315828	0	25.1939	0	1	0.444054	13.509
2.92708	21.8783	0	54.2708	43.4	19.8	0.315992	0	25.1972	0	1	0.444317	13.517
2.92917	21.8783	0	54.2917	43.42	19.8	0.316134	0	25.2001	0	1	0.444547	13.524
2.93125	21.8781	0	54.3125	43.45	19.8	0.316299	0	25.2035	0	1	0.44481	13.532
2.93333	21.8781	0	54.3333	43.47	19.8	0.316442	0	25.2064	0	1	0.44504	13.539
2.93542	21.8781	0	54.3542	43.49	19.8	0.316612	0	25.2097	0	1	0.445303	13.547
2.9375	21.8781	0	54.375	43.52	19.8	0.316748	0	25.2126	0	1	0.445533	13.554
2.93958	21.8779	0	54.3958	43.54	19.8	0.316913	0	25.2159	0	1	0.445796	13.562
2.94167	21.8779	0	54.4167	43.56	19.8	0.317055	0	25.2188	0	1	0.446026	13.569
2.94375	21.8779	0	54.4375	43.58	19.8	0.317219	0	25.2221	0	1	0.446289	13.577
2.94583	21.8777	0	54.4583	43.61	19.8	0.31736	0	25.225	0	1	0.446519	13.584
2.94792	21.8777	0	54.4792	43.63	19.8	0.317524	0	25.2283	0	1	0.446782	13.592
2.95	21.8777	0	54.5	43.65	19.8	0.31769	0	25.2317	0	1	0.447045	13.6
2.95208	21.8775	0	54.5208	43.68	19.8	0.317832	0	25.2346	0	1	0.447275	13.607
2.95417	21.8775	0	54.5417	43.7	19.8	0.318003	0	25.2379	0	1	0.447538	13.615
2.95625	21.8775	0	54.5625	43.72	19.8	0.318141	0	25.2408	0	1	0.447768	13.622
2.95833	21.8775	0	54.5833	43.75	19.8	0.3183	0	25.2441	0	1	0.448031	13.63
2.96042	21.8773	0	54.6042	43.77	19.8	0.318441	0	25.247	0	1	0.448261	13.637
2.9625	21.8773	0	54.625	43.79	19.8	0.318606	0	25.2503	0	1	0.448524	13.645
2.96458	21.8773	0	54.6458	43.81	19.8	0.31875	0	25.2532	0	1	0.448754	13.652
2.96667	21.8771	0	54.6667	43.84	19.8	0.318916	0	25.2566	0	1	0.449017	13.66
2.96875	21.8771	0	54.6875	43.86	19.8	0.319052	0	25.2595	0	1	0.449247	13.667
2.97083	21.8771	0	54.7083	43.88	19.8	0.319191	0	25.2624	0	1	0.449477	13.674
2.97292	21.8768	0	54.7292	43.91	19.8	0.319336	0	25.2653	0	1	0.449707	13.681
2.975	21.8768	0	54.75	43.93	19.8	0.319502	0	25.2686	0	1	0.44997	13.689
2.97708	21.8768	0	54.7708	43.95	19.8	0.319643	0	25.2715	0	1	0.450201	13.696
2.97917	21.8766	0	54.7917	43.97	19.8	0.319785	0	25.2744	0	1	0.450431	13.703
2.98125	21.8766	0	54.8125	44	19.8	0.319927	0	25.2773	0	1	0.450661	13.71
2.98333	21.8766	0	54.8333	44.02	19.8	0.320089	0	25.2806	0	1	0.450924	13.718
2.98542	21.8764	0	54.8542	44.04	19.8	0.320231	0	25.2835	0	1	0.451154	13.725
2.9875	21.8764	0	54.875	44.07	19.8	0.32037	0	25.2864	0	1	0.451384	13.732
2.98958	21.8764	0	54.8958	44.09	19.8	0.320537	0	25.2898	0	1	0.451647	13.74
2.99167	21.8762	0	54.9167	44.11	19.8	0.320678	0	25.2927	0	1	0.451877	13.747
2.99375	21.8762	0	54.9375	44.13	19.8	0.320821	0	25.2956	0	1	0.452107	13.754
2.99583	21.8762	0	54.9583	44.16	19.8	0.320955	0	25.2985	0	1	0.452337	13.761
2.99792	21.876	0	54.9792	44.18	19.8	0.321123	0	25.3018	0	1	0.4526	13.769
3	21.876	0	55	44.2	19.8	0.321267	0	25.3047	0	1	0.45283	13.776
3.00208	21.876	0	55.0208	44.22	19.8	0.321408	0	25.3076	0	1	0.45306	13.783
3.00417	21.8758	0	55.0417	44.25	19.8	0.321545	0	25.3105	0	1	0.45329	13.79
3.00625	21.8758	0	55.0625	44.27	19.8	0.321685	0	25.3134	0	1	0.45352	13.797
3.00833	21.8758	0	55.0833	44.29	19.8	0.321855	0	25.3167	0	1	0.453783	13.805
3.01042	21.8755	0	55.1042	44.32	19.8	0.321993	0	25.3197	0	1	0.454014	13.812
3.0125	21.8755	0	55.125	44.34	19.8	0.322137	0	25.3226	0	1	0.454244	13.819
3.01458	21.8755	0	55.1458	44.36	19.8	0.322278	0	25.3255	0	1	0.454474	13.826
3.01667	21.8753	0	55.1667	44.38	19.8	0.322412	0	25.3284	0	1	0.454704	13.833
3.01875	21.8753	0	55.1875	44.41	19.8	0.322555	0	25.3313	0	1	0.454934	13.84
3.02083	21.8753	0	55.2083	44.43	19.8	0.322723	0	25.3346	0	1	0.455197	13.848
3.02292	21.8751	0	55.2292	44.45	19.8	0.322858	0	25.3375	0	1	0.455427	13.855
3.025	21.8751	0	55.25	44.48	19.8	0.323001	0	25.3404	0	1	0.455657	13.862
3.02708	21.8751	0	55.2708	44.5	19.8	0.323141	0	25.3433	0	1	0.455887	13.869
3.02917	21.8749	0	55.2917	44.52	19.8	0.323286	0	25.3462	0	1	0.456117	13.876
3.03125	21.8749	0	55.3125	44.54	19.8	0.323427	0	25.3491	0	1	0.456347	13.883
3.03333	21.8749	0	55.3333	44.57	19.8	0.323568	0	25.352	0	1	0.456577	13.89
3.03542	21.8747	0	55.3542	44.59	19.8	0.323706	0	25.3549	0	1	0.456808	13.897
3.0375	21.8747	0	55.375	44.61	19.8	0.323849	0	25.3578	0	1	0.457038	13.904
3.03958	21.8747	0	55.3958	44.64	19.8	0.323985	0	25.3607	0	1	0.457268	13.911
3.04167	21.8745	0	55.4167	44.66	19.8	0.324127	0	25.3636	0	1	0.457498	13.918
3.04375	21.8745	0	55.4375	44.68	19.8	0.324266	0	25.3666	0	1	0.457728	13.925
3.04583	21.8745	0	55.4583	44.7	19.8	0.324413	0	25.3695	0	1	0.457958	13.932
3.04792	21.8742	0	55.4792	44.73	19.8	0.324551	0	25.3724	0	1	0.458188	13.939
3.05	21.8742	0	55.5	44.75	19.8	0.324692	0	25.3753	0	1	0.458418	13.946
3.05208	21.8742	0	55.5208	44.77	19.8	0.32483	0	25.3782	0	1	0.458648	13.953
3.05417	21.874	0	55.5417	44.8	19.8	0.324994	0	25.3815	0	1	0.458911	13.961
3.05625	21.874	0	55.5625	44.82	19.8	0.325136	0	25.3844	0	1	0.459141	13.968
3.05833	21.874	0	55.5833	44.84	19.8	0.325272	0	25.3873	0	1	0.459372	13.975
3.06042	21.8738	0	55.6042	44.86	19.8	0.325416	0	25.3902	0	1	0.459602	13.982
3.0625	21.8738	0	55.625	44.89	19.8	0.32556	0	25.3931	0	1	0.459832	13.989
3.06458	21.8738	0	55.6458	44.91	19.8	0.325673	0	25.3956	0	1	0.460029	13.995
3.06667	21.8736	0	55.6667	44.93	19.8	0.325814	0	25.3985	0	1	0.460259	14.002
3.06875	21.8736	0	55.6875	44.95	19.8	0.325958	0	25.4014	0	1	0.460489	14.009
3.07083	21.8736	0	55.7083	44.98	19.8	0.326095	0	25.4043	0	1	0.460719	14.016
3.07292	21.8734	0	55.7292	45	19.8	0.32624	0	25.4072	0	1	0.460949	14.023
3.075	21.8734	0	55.75	45.02	19.8	0.326383	0	25.4101	0	1	0.461179	14.03
3.07708	21.8732	0	55.7708	45.04	19.8	0.326495	0	25.4126	0	1	0.461377	14.036
3.07917	21.8732	0	55.7917	45.07	19.8	0.326636	0	25.4155	0	1	0.461607	14.043
3.08125	21.8732	0	55.8125	45.09	19.8	0.326779	0	25.4184	0	1	0.461837	14.05
3.08333	21.873	0	55.8333	45.11	19.8	0.326916	0	25.4213	0	1	0.462067	14.057
3.08542	21.873	0	55.8542	45.13	19.8	0.327059	0	25.4243	0	1	0.462297	14.064
3.0875	21.873	0	55.875	45.16	19.8	0.327174	0	25.4267	0	1	0.462494	14.07
3.08958	21.8727	0	55.8958	45.18	19.8	0.327312	0	25.4296	0	1	0.462724	14.077
3.09167	21.8727	0	55.9167	45.2	19.8	0.32743	0	25.4321	0	1	0.462922	14.083
3.09375	21.8725	0	55.9375	45.22	19.8	0.327573	0	25.435	0	1	0.463152	14.09
3.09583	21.8725	0	55.9583	45.24	19.8	0.32771	0	25.438	0	1	0.463382	14.097
3.09792	21.8725	0	55.9792	45.27	19.8	0.327828	0	25.4404	0	1	0.463579	14.103
3.1	21.8723	0	56	45.29	19.8	0.327969	0	25.4433	0	1	0.463809	14.11
3.10208	21.8723	0	56.0208	45.31	19.8	0.328111	0	25.4463	0	1	0.464039	14.117
3.10417	21.8723	0	56.0417	45.34	19.8	0.328226	0	25.4487	0	1	0.464236	14.123
3.10625	21.8721	0	56.0625	45.36	19.8	0.328368	0	25.4517	0	1	0.464467	14.13
3.10833	21.8721	0	56.0833	45.38	19.8	0.328515	0	25.4546	0	1	0.464697	14.137
3.11042	21.8719	0	56.1042	45.41	19.8	0.328628	0	25.4571	0	1	0.464894	14.143
3.1125	21.8719	0	56.125	45.43	19.8	0.328766	0	25.46	0	1	0.465124	14.15
3.11458	21.8719	0	56.1458	45.45	19.8	0.328908	0	25.4629	0	1	0.465354	14.157
3.11667	21.8717	0	56.1667	45.47	19.8	0.329045	0	25.4658	0	1	0.465584	14.164
3.11875	21.8717	0	56.1875	45.5	19.8	0.329164	0	25.4683	0	1	0.465781	14.17
3.12083	21.8717	0	56.2083	45.52	19.8	0.329299	0	25.4712	0	1	0.466011	14.177
3.12292	21.8714	0	56.2292	45.54	19.8	0.329444	0	25.4741	0	1	0.466242	14.184
3.125	21.8714	0	56.25	45.57	19.8	0.329561	0	25.4766	0	1	0.466439	14.19
3.12708	21.8712	0	56.2708	45.59	19.8	0.329705	0	25.4795	0	1	0.466669	14.197
3.12917	21.8712	0	56.2917	45.61	19.8	0.32984	0	25.4824	0	1	0.466899	14.204
3.13125	21.8712	0	56.3125	45.63	19.8	0.329953	0	25.4849	0	1	0.467096	14.21
3.13333	21.871	0	56.3333	45.65	19.8	0.330099	0	25.4878	0	1	0.467326	14.217
3.13542	21.871	0	56.3542	45.68	19.8	0.33024	0	25.4907	0	1	0.467556	14.224
3.1375	21.8708	0	56.375	45.7	19.8	0.330354	0	25.4932	0	1	0.467754	14.23
3.13958	21.8708	0	56.3958	45.72	19.8	0.330491	0	25.4961	0	1	0.467984	14.237
3.14167	21.8708	0	56.4167	45.74	19.8	0.330606	0	25.4986	0	1	0.468181	14.243
3.14375	21.8706	0	56.4375	45.77	19.8	0.330757	0	25.5015	0	1	0.468411	14.25
3.14583	21.8706	0	56.4583	45.79	19.8	0.330894	0	25.5044	0	1	0.468641	14.257
3.14792	21.8704	0	56.4792	45.81	19.8	0.33101	0	25.5069	0	1	0.468838	14.263
3.15	21.8704	0	56.5	45.84	19.8	0.33115	0	25.5098	0	1	0.469068	14.27
3.15208	21.8704	0	56.5208	45.86	19.8	0.331267	0	25.5123	0	1	0.469266	14.276
3.15417	21.8702	0	56.5417	45.88	19.8	0.331406	0	25.5152	0	1	0.469496	14.283
3.15625	21.8702	0	56.5625	45.9	19.8	0.331553	0	25.5181	0	1	0.469726	14.29
3.15833	21.8699	0	56.5833	45.92	19.8	0.33166	0	25.5206	0	1	0.469923	14.296
3.16042	21.8699	0	56.6042	45.95	19.8	0.3318	0	25.5235	0	1	0.470153	14.303
3.1625	21.8699	0	56.625	45.97	19.8	0.331925	0	25.526	0	1	0.47035	14.309
3.16458	21.8697	0	56.6458	45.99	19.8	0.332062	0	25.5289	0	1	0.470581	14.316
3.16667	21.8697	0	56.6667	46.01	19.8	0.332177	0	25.5314	0	1	0.470778	14.322
3.16875	21.8695	0	56.6875	46.04	19.8	0.332315	0	25.5343	0	1	0.471008	14.329
3.17083	21.8695	0	56.7083	46.06	19.8	0.332432	0	25.5368	0	1	0.471205	14.335
3.17292	21.8695	0	56.7292	46.08	19.8	0.332576	0	25.5397	0	1	0.471435	14.342
3.175	21.8693	0	56.75	46.11	19.8	0.332715	0	25.5426	0	1	0.471665	14.349
3.17708	21.8693	0	56.7708	46.13	19.8	0.332832	0	25.5451	0	1	0.471862	14.355
3.17917	21.8691	0	56.7917	46.15	19.8	0.332972	0	25.548	0	1	0.472093	14.362
3.18125	21.8691	0	56.8125	46.18	19.8	0.333108	0	25.5509	0	1	0.472323	14.369
3.18333	21.8691	0	56.8333	46.2	19.8	0.33323	0	25.5534	0	1	0.47252	14.375
3.18542	21.8689	0	56.8542	46.22	19.8	0.333369	0	25.5563	0	1	0.47275	14.382
3.1875	21.8689	0	56.875	46.25	19.8	0.333512	0	25.5592	0	1	0.47298	14.389
3.18958	21.8686	0	56.8958	46.27	19.8	0.333624	0	25.5617	0	1	0.473177	14.395
3.19167	21.8686	0	56.9167	46.29	19.8	0.333763	0	25.5646	0	1	0.473407	14.402
3.19375	21.8686	0	56.9375	46.31	19.8	0.333883	0	25.5671	0	1	0.473605	14.408
3.19583	21.8684	0	56.9583	46.33	19.8	0.334027	0	25.57	0	1	0.473835	14.415
3.19792	21.8684	0	56.9792	46.35	19.8	0.334142	0	25.5725	0	1	0.474032	14.421
3.2	21.8682	0	57	46.38	19.8	0.334256	0	25.575	0	1	0.474229	14.427
3.20208	21.8682	0	57.0208	46.4	19.8	0.334395	0	25.5779	0	1	0.474459	14.434
3.20417	21.868	0	57.0417	46.42	19.8	0.334511	0	25.5804	0	1	0.474656	14.44
3.20625	21.868	0	57.0625	46.44	19.8	0.33465	0	25.5833	0	1	0.474887	14.447
3.20833	21.868	0	57.0833	46.47	19.8	0.334768	0	25.5858	0	1	0.475084	14.453
3.21042	21.8678	0	57.1042	46.49	19.8	0.334908	0	25.5887	0	1	0.475314	14.46
3.2125	21.8678	0	57.125	46.51	19.8	0.335024	0	25.5912	0	1	0.475511	14.466
3.21458	21.8676	0	57.1458	46.54	19.8	0.335166	0	25.5941	0	1	0.475741	14.473
3.21667	21.8676	0	57.1667	46.56	19.8	0.335279	0	25.5966	0	1	0.475938	14.479
3.21875	21.8676	0	57.1875	46.58	19.8	0.335395	0	25.5991	0	1	0.476136	14.485
3.22083	21.8674	0	57.2083	46.6	19.8	0.335541	0	25.602	0	1	0.476366	14.492
3.22292	21.8674	0	57.2292	46.63	19.8	0.335654	0	25.6045	0	1	0.476563	14.498
3.225	21.8671	0	57.25	46.65	19.8	0.335768	0	25.6069	0	1	0.47676	14.504
3.22708	21.8671	0	57.2708	46.67	19.8	0.335887	0	25.6094	0	1	0.476957	14.51
3.22917	21.8669	0	57.2917	46.69	19.8	0.336026	0	25.6123	0	1	0.477188	14.517
3.23125	21.8669	0	57.3125	46.71	19.8	0.336141	0	25.6148	0	1	0.477385	14.523
3.23333	21.8669	0	57.3333	46.74	19.8	0.336252	0	25.6173	0	1	0.477582	14.529
3.23542	21.8667	0	57.3542	46.76	19.8	0.336396	0	25.6202	0	1	0.477812	14.536
3.2375	21.8667	0	57.375	46.78	19.8	0.336518	0	25.6227	0	1	0.478009	14.542
3.23958	21.8665	0	57.3958	46.8	19.8	0.336638	0	25.6252	0	1	0.478207	14.548
3.24167	21.8665	0	57.4167	46.83	19.8	0.336753	0	25.6277	0	1	0.478404	14.554
3.24375	21.8663	0	57.4375	46.85	19.8	0.336888	0	25.6306	0	1	0.478634	14.561
3.24583	21.8663	0	57.4583	46.87	19.8	0.337004	0	25.6331	0	1	0.478831	14.567
3.24792	21.8663	0	57.4792	46.89	19.8	0.337118	0	25.6356	0	1	0.479028	14.573
3.25	21.8661	0	57.5	46.92	19.8	0.337264	0	25.6385	0	1	0.479258	14.58
3.25208	21.8661	0	57.5208	46.94	19.8	0.337378	0	25.641	0	1	0.479456	14.586
3.25417	21.8658	0	57.5417	46.96	19.8	0.337493	0	25.6435	0	1	0.479653	14.592
3.25625	21.8658	0	57.5625	46.98	19.8	0.337608	0	25.646	0	1	0.47985	14.598
3.25833	21.8656	0	57.5833	47	19.8	0.337726	0	25.6485	0	1	0.480047	14.604
3.26042	21.8656	0	57.6042	47.03	19.8	0.337864	0	25.6514	0	1	0.480277	14.611
3.2625	21.8656	0	57.625	47.05	19.8	0.33798	0	25.6539	0	1	0.480475	14.617
3.26458	21.8654	0	57.6458	47.07	19.8	0.338096	0	25.6564	0	1	0.480672	14.623
3.26667	21.8654	0	57.6667	47.09	19.8	0.338214	0	25.6589	0	1	0.480869	14.629
3.26875	21.8652	0	57.6875	47.11	19.8	0.338357	0	25.6618	0	1	0.481099	14.636
3.27083	21.8652	0	57.7083	47.14	19.8	0.338473	0	25.6643	0	1	0.481296	14.642
3.27292	21.865	0	57.7292	47.16	19.8	0.338591	0	25.6668	0	1	0.481494	14.648
3.275	21.865	0	57.75	47.18	19.8	0.33873	0	25.6697	0	1	0.481724	14.655
3.27708	21.865	0	57.7708	47.21	19.8	0.338845	0	25.6722	0	1	0.481921	14.661
3.27917	21.8648	0	57.7917	47.23	19.8	0.338964	0	25.6746	0	1	0.482118	14.667
3.28125	21.8648	0	57.8125	47.25	19.8	0.339099	0	25.6775	0	1	0.482348	14.674
3.28333	21.8646	0	57.8333	47.27	19.8	0.339212	0	25.68	0	1	0.482546	14.68
3.28542	21.8646	0	57.8542	47.29	19.8	0.33933	0	25.6825	0	1	0.482743	14.686
3.2875	21.8643	0	57.875	47.32	19.8	0.33945	0	25.685	0	1	0.48294	14.692
3.28958	21.8643	0	57.8958	47.34	19.8	0.339595	0	25.6879	0	1	0.48317	14.699
3.29167	21.8643	0	57.9167	47.36	19.8	0.3397	0	25.6904	0	1	0.483367	14.705
3.29375	21.8641	0	57.9375	47.38	19.8	0.339821	0	25.6929	0	1	0.483565	14.711
3.29583	21.8641	0	57.9583	47.4	19.8	0.33994	0	25.6954	0	1	0.483762	14.717
3.29792	21.8639	0	57.9792	47.43	19.8	0.340055	0	25.6979	0	1	0.483959	14.723
3.3	21.8639	0	58	47.45	19.8	0.340172	0	25.7004	0	1	0.484156	14.729
3.30208	21.8637	0	58.0208	47.47	19.8	0.340286	0	25.7029	0	1	0.484353	14.735
3.30417	21.8637	0	58.0417	47.49	19.8	0.340401	0	25.7054	0	1	0.484551	14.741
3.30625	21.8637	0	58.0625	47.52	19.8	0.340515	0	25.7079	0	1	0.484748	14.747
3.30833	21.8635	0	58.0833	47.54	19.8	0.340634	0	25.7104	0	1	0.484945	14.753
3.31042	21.8635	0	58.1042	47.56	19.8	0.340751	0	25.7129	0	1	0.485142	14.759
3.3125	21.8633	0	58.125	47.58	19.8	0.340871	0	25.7153	0	1	0.48534	14.765
3.31458	21.8633	0	58.1458	47.61	19.8	0.340985	0	25.7178	0	1	0.485537	14.771
3.31667	21.863	0	58.1667	47.63	19.8	0.341098	0	25.7203	0	1	0.485734	14.777
3.31875	21.863	0	58.1875	47.65	19.8	0.341215	0	25.7228	0	1	0.485931	14.783
3.32083	21.8628	0	58.2083	47.67	19.8	0.341311	0	25.7249	0	1	0.486096	14.788
3.32292	21.8628	0	58.2292	47.69	19.8	0.341428	0	25.7274	0	1	0.486293	14.794
3.325	21.8628	0	58.25	47.72	19.8	0.341541	0	25.7299	0	1	0.48649	14.8
3.32708	21.8626	0	58.2708	47.74	19.8	0.341658	0	25.7324	0	1	0.486687	14.806
3.32917	21.8626	0	58.2917	47.76	19.8	0.341772	0	25.7349	0	1	0.486884	14.812
3.33125	21.8624	0	58.3125	47.78	19.8	0.341888	0	25.7374	0	1	0.487082	14.818
3.33333	21.8624	0	58.3333	47.8	19.8	0.342005	0	25.7399	0	1	0.487279	14.824
3.33542	21.8622	0	58.3542	47.83	19.8	0.342129	0	25.7424	0	1	0.487476	14.83
3.3375	21.8622	0	58.375	47.85	19.8	0.342238	0	25.7448	0	1	0.487673	14.836
3.33958	21.8622	0	58.3958	47.87	19.8	0.342328	0	25.7469	0	1	0.487838	14.841
3.34167	21.862	0	58.4167	47.89	19.8	0.342448	0	25.7494	0	1	0.488035	14.847
3.34375	21.862	0	58.4375	47.92	19.8	0.342567	0	25.7519	0	1	0.488232	14.853
3.34583	21.8618	0	58.4583	47.94	19.8	0.342677	0	25.7544	0	1	0.488429	14.859
3.34792	21.8618	0	58.4792	47.96	19.8	0.342797	0	25.7569	0	1	0.488627	14.865
3.35	21.8615	0	58.5	47.98	19.8	0.342914	0	25.7594	0	1	0.488824	14.871
3.35208	21.8615	0	58.5208	48	19.8	0.34303	0	25.7619	0	1	0.489021	14.877
3.35417	21.8615	0	58.5417	48.03	19.8	0.343148	0	25.7644	0	1	0.489218	14.883
3.35625	21.8613	0	58.5625	48.05	19.8	0.343264	0	25.7669	0	1	0.489416	14.889
3.35833	21.8613	0	58.5833	48.07	19.8	0.343351	0	25.7689	0	1	0.48958	14.894
3.36042	21.8611	0	58.6042	48.09	19.8	0.343471	0	25.7714	0	1	0.489777	14.9
3.3625	21.8611	0	58.625	48.11	19.8	0.34359	0	25.7739	0	1	0.489974	14.906
3.36458	21.8609	0	58.6458	48.13	19.8	0.343706	0	25.7764	0	1	0.490172	14.912
3.36667	21.8609	0	58.6667	48.16	19.8	0.343797	0	25.7785	0	1	0.490336	14.917
3.36875	21.8609	0	58.6875	48.18	19.8	0.343912	0	25.781	0	1	0.490533	14.923
3.37083	21.8607	0	58.7083	48.2	19.8	0.344032	0	25.7835	0	1	0.49073	14.929
3.37292	21.8607	0	58.7292	48.22	19.8	0.344119	0	25.7856	0	1	0.490895	14.934
3.375	21.8605	0	58.75	48.25	19.8	0.34424	0	25.7881	0	1	0.491092	14.94
3.37708	21.8605	0	58.7708	48.27	19.8	0.344356	0	25.7905	0	1	0.491289	14.946
3.37917	21.8602	0	58.7917	48.29	19.8	0.344449	0	25.7926	0	1	0.491454	14.951
3.38125	21.8602	0	58.8125	48.31	19.8	0.344561	0	25.7951	0	1	0.491651	14.957
3.38333	21.8602	0	58.8333	48.33	19.8	0.344656	0	25.7972	0	1	0.491815	14.962
3.38542	21.86	0	58.8542	48.36	19.8	0.344766	0	25.7997	0	1	0.492012	14.968
3.3875	21.86	0	58.875	48.38	19.8	0.344868	0	25.8018	0	1	0.492177	14.973
3.38958	21.8598	0	58.8958	48.4	19.8	0.34498	0	25.8043	0	1	0.492374	14.979
3.39167	21.8598	0	58.9167	48.42	19.8	0.345096	0	25.8067	0	1	0.492571	14.985
3.39375	21.8596	0	58.9375	48.45	19.8	0.345191	0	25.8088	0	1	0.492736	14.99
3.39583	21.8596	0	58.9583	48.47	19.8	0.34531	0	25.8113	0	1	0.492933	14.996
3.39792	21.8596	0	58.9792	48.49	19.8	0.345424	0	25.8138	0	1	0.49313	15.002
3.4	21.8594	0	59	48.52	19.8	0.345514	0	25.8159	0	1	0.493294	15.007
3.40208	21.8594	0	59.0208	48.54	19.8	0.345628	0	25.8184	0	1	0.493492	15.013
3.40417	21.8592	0	59.0417	48.56	19.8	0.345747	0	25.8209	0	1	0.493689	15.019
3.40625	21.8592	0	59.0625	48.58	19.8	0.345837	0	25.823	0	1	0.493853	15.024
3.40833	21.859	0	59.0833	48.6	19.8	0.345953	0	25.8254	0	1	0.49405	15.03
3.41042	21.859	0	59.1042	48.62	19.8	0.346073	0	25.8279	0	1	0.494248	15.036
3.4125	21.859	0	59.125	48.65	19.8	0.346167	0	25.83	0	1	0.494412	15.041
3.41458	21.8587	0	59.1458	48.67	19.8	0.34628	0	25.8325	0	1	0.494609	15.047
3.41667	21.8587	0	59.1667	48.69	19.8	0.346373	0	25.8346	0	1	0.494774	15.052
3.41875	21.8585	0	59.1875	48.71	19.8	0.34649	0	25.8371	0	1	0.494971	15.058
3.42083	21.8585	0	59.2083	48.73	19.8	0.346604	0	25.8396	0	1	0.495168	15.064
3.42292	21.8583	0	59.2292	48.76	19.8	0.346703	0	25.8417	0	1	0.495332	15.069
3.425	21.8583	0	59.25	48.78	19.8	0.346816	0	25.8441	0	1	0.49553	15.075
3.42708	21.8583	0	59.2708	48.8	19.8	0.346905	0	25.8462	0	1	0.495694	15.08
3.42917	21.8581	0	59.2917	48.82	19.8	0.347027	0	25.8487	0	1	0.495891	15.086
3.43125	21.8581	0	59.3125	48.84	19.8	0.347117	0	25.8508	0	1	0.496055	15.091
3.43333	21.8579	0	59.3333	48.87	19.8	0.347232	0	25.8533	0	1	0.496253	15.097
3.43542	21.8579	0	59.3542	48.89	19.8	0.347327	0	25.8554	0	1	0.496417	15.102
3.4375	21.8577	0	59.375	48.91	19.8	0.347446	0	25.8579	0	1	0.496614	15.108
3.43958	21.8577	0	59.3958	48.93	19.8	0.347531	0	25.8599	0	1	0.496779	15.113
3.44167	21.8574	0	59.4167	48.95	19.8	0.34765	0	25.8624	0	1	0.496976	15.119
3.44375	21.8574	0	59.4375	48.97	19.8	0.347742	0	25.8645	0	1	0.49714	15.124
3.44583	21.8574	0	59.4583	48.99	19.8	0.347838	0	25.8666	0	1	0.497305	15.129
3.44792	21.8572	0	59.4792	49.02	19.8	0.347953	0	25.8691	0	1	0.497502	15.135
3.45	21.8572	0	59.5	49.04	19.8	0.34804	0	25.8712	0	1	0.497666	15.14
3.45208	21.857	0	59.5208	49.06	19.8	0.348166	0	25.8737	0	1	0.497863	15.146
3.45417	21.857	0	59.5417	49.08	19.8	0.348256	0	25.8757	0	1	0.498028	15.151
3.45625	21.8568	0	59.5625	49.1	19.8	0.34835	0	25.8778	0	1	0.498192	15.156
3.45833	21.8568	0	59.5833	49.13	19.8	0.348466	0	25.8803	0	1	0.498389	15.162
3.46042	21.8568	0	59.6042	49.15	19.8	0.348557	0	25.8824	0	1	0.498554	15.167
3.4625	21.8566	0	59.625	49.17	19.8	0.348669	0	25.8849	0	1	0.498751	15.173
3.46458	21.8566	0	59.6458	49.19	19.8	0.348764	0	25.887	0	1	0.498915	15.178
3.46667	21.8564	0	59.6667	49.21	19.8	0.348856	0	25.889	0	1	0.49908	15.183
3.46875	21.8564	0	59.6875	49.23	19.8	0.348971	0	25.8915	0	1	0.499277	15.189
3.47083	21.8562	0	59.7083	49.26	19.8	0.349063	0	25.8936	0	1	0.499441	15.194
3.47292	21.8562	0	59.7292	49.28	19.8	0.349161	0	25.8957	0	1	0.499606	15.199
3.475	21.8559	0	59.75	49.3	19.8	0.349271	0	25.8982	0	1	0.499803	15.205
3.47708	21.8559	0	59.7708	49.32	19.8	0.349368	0	25.9003	0	1	0.499967	15.21
3.47917	21.8559	0	59.7917	49.34	19.8	0.349481	0	25.9027	0	1	0.500164	15.216
3.48125	21.8557	0	59.8125	49.36	19.8	0.349578	0	25.9048	0	1	0.500329	15.221
3.48333	21.8557	0	59.8333	49.39	19.8	0.349685	0	25.9073	0	1	0.500526	15.227
3.48542	21.8555	0	59.8542	49.41	19.8	0.349784	0	25.9094	0	1	0.50069	15.232
3.4875	21.8555	0	59.875	49.43	19.8	0.349899	0	25.9119	0	1	0.500888	15.238
3.48958	21.8553	0	59.8958	49.45	19.8	0.349994	0	25.914	0	1	0.501052	15.243
3.49167	21.8553	0	59.9167	49.47	19.8	0.350084	0	25.916	0	1	0.501216	15.248
3.49375	21.8551	0	59.9375	49.5	19.8	0.350202	0	25.9185	0	1	0.501413	15.254
3.49583	21.8551	0	59.9583	49.52	19.8	0.350294	0	25.9206	0	1	0.501578	15.259
3.49792	21.8551	0	59.9792	49.54	19.8	0.350387	0	25.9227	0	1	0.501742	15.264
3.5	21.8549	0	60	49.56	19.8	0.350502	0	25.9252	0	1	0.501939	15.27
3.50208	21.8549	0	60.0208	49.59	19.8	0.350597	0	25.9273	0	1	0.502104	15.275
3.50417	21.8546	0	60.0417	49.61	19.8	0.350688	0	25.9293	0	1	0.502268	15.28
3.50625	21.8546	0	60.0625	49.63	19.8	0.350802	0	25.9318	0	1	0.502465	15.286
3.50833	21.8544	0	60.0833	49.65	19.8	0.3509	0	25.9339	0	1	0.50263	15.291
3.51042	21.8544	0	60.1042	49.67	19.8	0.350989	0	25.936	0	1	0.502794	15.296
3.5125	21.8542	0	60.125	49.69	19.8	0.351079	0	25.9381	0	1	0.502958	15.301
3.51458	21.8542	0	60.1458	49.71	19.8	0.351174	0	25.9402	0	1	0.503123	15.306
3.51667	21.8542	0	60.1667	49.73	19.8	0.351289	0	25.9426	0	1	0.50332	15.312
3.51875	21.854	0	60.1875	49.75	19.8	0.351381	0	25.9447	0	1	0.503484	15.317
3.52083	21.854	0	60.2083	49.78	19.8	0.351481	0	25.9468	0	1	0.503649	15.322
3.52292	21.8538	0	60.2292	49.8	19.8	0.351567	0	25.9489	0	1	0.503813	15.327
3.525	21.8538	0	60.25	49.82	19.8	0.351661	0	25.951	0	1	0.503977	15.332
3.52708	21.8536	0	60.2708	49.84	19.8	0.351783	0	25.9535	0	1	0.504175	15.338
3.52917	21.8536	0	60.2917	49.87	19.8	0.35187	0	25.9555	0	1	0.504339	15.343
3.53125	21.8533	0	60.3125	49.89	19.8	0.351962	0	25.9576	0	1	0.504503	15.348
3.53333	21.8533	0	60.3333	49.91	19.8	0.352061	0	25.9597	0	1	0.504668	15.353
3.53542	21.8533	0	60.3542	49.93	19.8	0.352144	0	25.9618	0	1	0.504832	15.358
3.5375	21.8531	0	60.375	49.95	19.8	0.352238	0	25.9638	0	1	0.504996	15.363
3.53958	21.8531	0	60.3958	49.97	19.8	0.352356	0	25.9663	0	1	0.505194	15.369
3.54167	21.8529	0	60.4167	49.99	19.8	0.352449	0	25.9684	0	1	0.505358	15.374
3.54375	21.8529	0	60.4375	50.01	19.8	0.352539	0	25.9705	0	1	0.505522	15.379
3.54583	21.8527	0	60.4583	50.04	19.8	0.352637	0	25.9726	0	1	0.505687	15.384
3.54792	21.8527	0	60.4792	50.06	19.8	0.352729	0	25.9747	0	1	0.505851	15.389
3.55	21.8525	0	60.5	50.08	19.8	0.352815	0	25.9767	0	1	0.506015	15.394
3.55208	21.8525	0	60.5208	50.1	19.8	0.352911	0	25.9788	0	1	0.50618	15.399
3.55417	21.8525	0	60.5417	50.12	19.8	0.353	0	25.9809	0	1	0.506344	15.404
3.55625	21.8523	0	60.5625	50.14	19.8	0.353097	0	25.983	0	1	0.506508	15.409
3.55833	21.8523	0	60.5833	50.16	19.8	0.353189	0	25.985	0	1	0.506673	15.414
3.56042	21.8521	0	60.6042	50.19	19.8	0.353281	0	25.9871	0	1	0.506837	15.419
3.5625	21.8521	0	60.625	50.21	19.8	0.353353	0	25.9888	0	1	0.506969	15.423
3.56458	21.8518	0	60.6458	50.23	19.8	0.353447	0	25.9909	0	1	0.507133	15.428
3.56667	21.8518	0	60.6667	50.25	19.8	0.353538	0	25.993	0	1	0.507297	15.433
3.56875	21.8516	0	60.6875	50.27	19.8	0.353629	0	25.995	0	1	0.507462	15.438
3.57083	21.8516	0	60.7083	50.3	19.8	0.35372	0	25.9971	0	1	0.507626	15.443
3.57292	21.8514	0	60.7292	50.32	19.8	0.35382	0	25.9992	0	1	0.50779	15.448
3.575	21.8514	0	60.75	50.34	19.8	0.353908	0	26.0013	0	1	0.507955	15.453
3.57708	21.8514	0	60.7708	50.36	19.8	0.354	0	26.0033	0	1	0.508119	15.458
3.57917	21.8512	0	60.7917	50.38	19.8	0.354088	0	26.0054	0	1	0.508283	15.463
3.58125	21.8512	0	60.8125	50.4	19.8	0.354158	0	26.0071	0	1	0.508415	15.467
3.58333	21.851	0	60.8333	50.42	19.8	0.354254	0	26.0092	0	1	0.508579	15.472
3.58542	21.851	0	60.8542	50.45	19.8	0.354349	0	26.0112	0	1	0.508744	15.477
3.5875	21.8508	0	60.875	50.47	19.8	0.354441	0	26.0133	0	1	0.508908	15.482
3.58958	21.8508	0	60.8958	50.49	19.8	0.354536	0	26.0154	0	1	0.509072	15.487
3.59167	21.8505	0	60.9167	50.51	19.8	0.354626	0	26.0175	0	1	0.509237	15.492
3.59375	21.8505	0	60.9375	50.53	19.8	0.35472	0	26.0196	0	1	0.509401	15.497
3.59583	21.8503	0	60.9583	50.55	19.8	0.354814	0	26.0216	0	1	0.509565	15.502
3.59792	21.8503	0	60.9792	50.58	19.8	0.354904	0	26.0237	0	1	0.50973	15.507
3.6	21.8503	0	61	50.6	19.8	0.354998	0	26.0258	0	1	0.509894	15.512
3.60208	21.8501	0	61.0208	50.62	19.8	0.355092	0	26.0279	0	1	0.510059	15.517
3.60417	21.8501	0	61.0417	50.64	19.8	0.355185	0	26.03	0	1	0.510223	15.522
3.60625	21.8499	0	61.0625	50.66	19.8	0.355272	0	26.032	0	1	0.510387	15.527
3.60833	21.8499	0	61.0833	50.68	19.8	0.355365	0	26.0341	0	1	0.510552	15.532
3.61042	21.8497	0	61.1042	50.7	19.8	0.355461	0	26.0362	0	1	0.510716	15.537
3.6125	21.8497	0	61.125	50.72	19.8	0.355553	0	26.0383	0	1	0.51088	15.542
3.61458	21.8495	0	61.1458	50.75	19.8	0.35565	0	26.0404	0	1	0.511045	15.547
3.61667	21.8495	0	61.1667	50.77	19.8	0.355741	0	26.0424	0	1	0.511209	15.552
3.61875	21.8493	0	61.1875	50.79	19.8	0.355833	0	26.0445	0	1	0.511373	15.557
3.62083	21.8493	0	61.2083	50.81	19.8	0.355925	0	26.0466	0	1	0.511538	15.562
3.62292	21.849	0	61.2292	50.83	19.8	0.356013	0	26.0487	0	1	0.511702	15.567
3.625	21.849	0	61.25	50.86	19.8	0.356106	0	26.0508	0	1	0.511866	15.572
3.62708	21.8488	0	61.2708	50.88	19.8	0.356201	0	26.0528	0	1	0.512031	15.577
3.62917	21.8488	0	61.2917	50.9	19.8	0.356294	0	26.0549	0	1	0.512195	15.582
3.63125	21.8486	0	61.3125	50.92	19.8	0.356389	0	26.057	0	1	0.512359	15.587
3.63333	21.8486	0	61.3333	50.94	19.8	0.356475	0	26.0591	0	1	0.512524	15.592
3.63542	21.8486	0	61.3542	50.96	19.8	0.356572	0	26.0611	0	1	0.512688	15.597
3.6375	21.8484	0	61.375	50.99	19.8	0.356667	0	26.0632	0	1	0.512853	15.602
3.63958	21.8484	0	61.3958	51.01	19.8	0.356758	0	26.0653	0	1	0.513017	15.607
3.64167	21.8482	0	61.4167	51.03	19.8	0.356843	0	26.0674	0	1	0.513181	15.612
3.64375	21.8482	0	61.4375	51.05	19.8	0.356937	0	26.0695	0	1	0.513346	15.617
3.64583	21.848	0	61.4583	51.07	19.8	0.357036	0	26.0715	0	1	0.51351	15.622
3.64792	21.848	0	61.4792	51.09	19.8	0.357127	0	26.0736	0	1	0.513674	15.627
3.65	21.8477	0	61.5	51.11	19.8	0.35722	0	26.0757	0	1	0.513839	15.632
3.65208	21.8477	0	61.5208	51.13	19.8	0.35731	0	26.0778	0	1	0.514003	15.637
3.65417	21.8475	0	61.5417	51.16	19.8	0.357407	0	26.0799	0	1	0.514167	15.642
3.65625	21.8475	0	61.5625	51.18	19.8	0.357499	0	26.0819	0	1	0.514332	15.647
3.65833	21.8473	0	61.5833	51.2	19.8	0.357565	0	26.0836	0	1	0.514463	15.651
3.66042	21.8473	0	61.6042	51.22	19.8	0.357661	0	26.0857	0	1	0.514628	15.656
3.6625	21.8471	0	61.625	51.24	19.8	0.357753	0	26.0878	0	1	0.514792	15.661
3.66458	21.8471	0	61.6458	51.26	19.8	0.357843	0	26.0898	0	1	0.514956	15.666
3.66667	21.8469	0	61.6667	51.28	19.8	0.357941	0	26.0919	0	1	0.515121	15.671
3.66875	21.8469	0	61.6875	51.3	19.8	0.358032	0	26.094	0	1	0.515285	15.676
3.67083	21.8467	0	61.7083	51.33	19.8	0.35812	0	26.0961	0	1	0.515449	15.681
3.67292	21.8467	0	61.7292	51.35	19.8	0.358215	0	26.0982	0	1	0.515614	15.686
3.675	21.8465	0	61.75	51.37	19.8	0.358291	0	26.0998	0	1	0.515745	15.69
3.67708	21.8465	0	61.7708	51.39	19.8	0.358382	0	26.1019	0	1	0.51591	15.695
3.67917	21.8462	0	61.7917	51.41	19.8	0.35847	0	26.104	0	1	0.516074	15.7
3.68125	21.8462	0	61.8125	51.43	19.8	0.358563	0	26.1061	0	1	0.516238	15.705
3.68333	21.846	0	61.8333	51.45	19.8	0.358636	0	26.1077	0	1	0.51637	15.709
3.68542	21.846	0	61.8542	51.47	19.8	0.358722	0	26.1098	0	1	0.516534	15.714
3.6875	21.8458	0	61.875	51.49	19.8	0.358816	0	26.1119	0	1	0.516698	15.719
3.68958	21.8458	0	61.8958	51.51	19.8	0.358887	0	26.1135	0	1	0.51683	15.723
3.69167	21.8456	0	61.9167	51.53	19.8	0.358982	0	26.1156	0	1	0.516994	15.728
3.69375	21.8456	0	61.9375	51.56	19.8	0.359075	0	26.1177	0	1	0.517159	15.733
3.69583	21.8454	0	61.9583	51.58	19.8	0.359146	0	26.1194	0	1	0.51729	15.737
3.69792	21.8454	0	61.9792	51.6	19.8	0.359236	0	26.1214	0	1	0.517454	15.742
3.7	21.8452	0	62	51.62	19.8	0.359303	0	26.1231	0	1	0.517586	15.746
3.70208	21.8452	0	62.0208	51.64	19.8	0.359396	0	26.1252	0	1	0.51775	15.751
3.70417	21.8449	0	62.0417	51.67	19.8	0.359487	0	26.1273	0	1	0.517915	15.756
3.70625	21.8449	0	62.0625	51.69	19.8	0.359559	0	26.1289	0	1	0.518046	15.76
3.70833	21.8447	0	62.0833	51.71	19.8	0.359651	0	26.131	0	1	0.518211	15.765
3.71042	21.8447	0	62.1042	51.73	19.8	0.359744	0	26.1331	0	1	0.518375	15.77
3.7125	21.8445	0	62.125	51.75	19.8	0.359818	0	26.1348	0	1	0.518506	15.774
3.71458	21.8445	0	62.1458	51.77	19.8	0.359902	0	26.1368	0	1	0.518671	15.779
3.71667	21.8443	0	62.1667	51.79	19.8	0.359999	0	26.1389	0	1	0.518835	15.784
3.71875	21.8443	0	62.1875	51.81	19.8	0.360068	0	26.1406	0	1	0.518967	15.788
3.72083	21.8441	0	62.2083	51.83	19.8	0.360159	0	26.1427	0	1	0.519131	15.793
3.72292	21.8441	0	62.2292	51.86	19.8	0.360251	0	26.1447	0	1	0.519295	15.798
3.725	21.8439	0	62.25	51.88	19.8	0.360318	0	26.1464	0	1	0.519427	15.802
3.72708	21.8439	0	62.2708	51.9	19.8	0.360412	0	26.1485	0	1	0.519591	15.807
3.72917	21.8437	0	62.2917	51.92	19.8	0.360509	0	26.1506	0	1	0.519755	15.812
3.73125	21.8437	0	62.3125	51.94	19.8	0.360573	0	26.1522	0	1	0.519887	15.816
3.73333	21.8434	0	62.3333	51.96	19.8	0.36067	0	26.1543	0	1	0.520051	15.821
3.73542	21.8434	0	62.3542	51.98	19.8	0.360763	0	26.1564	0	1	0.520216	15.826
3.7375	21.8432	0	62.375	52	19.8	0.360837	0	26.158	0	1	0.520347	15.83
3.73958	21.8432	0	62.3958	52.02	19.8	0.360928	0	26.1601	0	1	0.520511	15.835
3.74167	21.843	0	62.4167	52.04	19.8	0.361018	0	26.1622	0	1	0.520676	15.84
3.74375	21.843	0	62.4375	52.07	19.8	0.361078	0	26.1639	0	1	0.520807	15.844
3.74583	21.8428	0	62.4583	52.09	19.8	0.36118	0	26.166	0	1	0.520972	15.849
3.74792	21.8428	0	62.4792	52.11	19.8	0.361273	0	26.168	0	1	0.521136	15.854
3.75	21.8426	0	62.5	52.13	19.8	0.361342	0	26.1697	0	1	0.521268	15.858
3.75208	21.8424	0	62.5208	52.15	19.8	0.361436	0	26.1718	0	1	0.521432	15.863
3.75417	21.8424	0	62.5417	52.17	19.8	0.3615	0	26.1734	0	1	0.521563	15.867
3.75625	21.8421	0	62.5625	52.19	19.8	0.361594	0	26.1755	0	1	0.521728	15.872
3.75833	21.8421	0	62.5833	52.21	19.8	0.361665	0	26.1772	0	1	0.521859	15.876
3.76042	21.8419	0	62.6042	52.23	19.8	0.361755	0	26.1793	0	1	0.522024	15.881
3.7625	21.8419	0	62.625	52.25	19.8	0.361826	0	26.1809	0	1	0.522155	15.885
3.76458	21.8417	0	62.6458	52.27	19.8	0.361917	0	26.183	0	1	0.522319	15.89
3.76667	21.8417	0	62.6667	52.3	19.8	0.361988	0	26.1847	0	1	0.522451	15.894
3.76875	21.8415	0	62.6875	52.32	19.8	0.362085	0	26.1868	0	1	0.522615	15.899
3.77083	21.8415	0	62.7083	52.34	19.8	0.362156	0	26.1884	0	1	0.522747	15.903
3.77292	21.8413	0	62.7292	52.36	19.8	0.36222	0	26.1901	0	1	0.522878	15.907
3.775	21.8413	0	62.75	52.38	19.8	0.362312	0	26.1922	0	1	0.523043	15.912
3.77708	21.8411	0	62.7708	52.4	19.8	0.362387	0	26.1938	0	1	0.523174	15.916
3.77917	21.8411	0	62.7917	52.42	19.8	0.362478	0	26.1959	0	1	0.523338	15.921
3.78125	21.8409	0	62.8125	52.44	19.8	0.362543	0	26.1976	0	1	0.52347	15.925
3.78333	21.8406	0	62.8333	52.46	19.8	0.362632	0	26.1996	0	1	0.523634	15.93
3.78542	21.8406	0	62.8542	52.48	19.8	0.362734	0	26.2017	0	1	0.523799	15.935
3.7875	21.8404	0	62.875	52.5	19.8	0.362802	0	26.2034	0	1	0.52393	15.939
3.78958	21.8404	0	62.8958	52.53	19.8	0.362889	0	26.2055	0	1	0.524094	15.944
3.79167	21.8402	0	62.9167	52.55	19.8	0.362961	0	26.2071	0	1	0.524226	15.948
3.79375	21.8402	0	62.9375	52.57	19.8	0.363053	0	26.2092	0	1	0.52439	15.953
3.79583	21.84	0	62.9583	52.59	19.8	0.363126	0	26.2109	0	1	0.524522	15.957
3.79792	21.84	0	62.9792	52.61	19.8	0.363215	0	26.213	0	1	0.524686	15.962
3.8	21.8398	0	63	52.63	19.8	0.363284	0	26.2146	0	1	0.524818	15.966
3.80208	21.8398	0	63.0208	52.65	19.8	0.363357	0	26.2163	0	1	0.524949	15.97
3.80417	21.8396	0	63.0417	52.67	19.8	0.363448	0	26.2184	0	1	0.525113	15.975
3.80625	21.8393	0	63.0625	52.69	19.8	0.363512	0	26.22	0	1	0.525245	15.979
3.80833	21.8393	0	63.0833	52.72	19.8	0.363608	0	26.2221	0	1	0.525409	15.984
3.81042	21.8391	0	63.1042	52.74	19.8	0.363679	0	26.2238	0	1	0.525541	15.988
3.8125	21.8391	0	63.125	52.76	19.8	0.363772	0	26.2259	0	1	0.525705	15.993
3.81458	21.8389	0	63.1458	52.78	19.8	0.36384	0	26.2275	0	1	0.525837	15.997
3.81667	21.8389	0	63.1667	52.8	19.8	0.363913	0	26.2292	0	1	0.525968	16.001
3.81875	21.8387	0	63.1875	52.82	19.8	0.363975	0	26.2309	0	1	0.5261	16.005
3.82083	21.8387	0	63.2083	52.84	19.8	0.364071	0	26.2329	0	1	0.526264	16.01
3.82292	21.8385	0	63.2292	52.86	19.8	0.364144	0	26.2346	0	1	0.526395	16.014
3.825	21.8383	0	63.25	52.88	19.8	0.364207	0	26.2363	0	1	0.526527	16.018
3.82708	21.8383	0	63.2708	52.9	19.8	0.364306	0	26.2383	0	1	0.526691	16.023
3.82917	21.8381	0	63.2917	52.92	19.8	0.364372	0	26.24	0	1	0.526823	16.027
3.83125	21.8381	0	63.3125	52.94	19.8	0.364447	0	26.2417	0	1	0.526954	16.031
3.83333	21.8378	0	63.3333	52.96	19.8	0.364541	0	26.2438	0	1	0.527119	16.036
3.83542	21.8378	0	63.3542	52.99	19.8	0.364602	0	26.2454	0	1	0.52725	16.04
3.8375	21.8376	0	63.375	53.01	19.8	0.364675	0	26.2471	0	1	0.527382	16.044
3.83958	21.8376	0	63.3958	53.03	19.8	0.36474	0	26.2488	0	1	0.527513	16.048
3.84167	21.8374	0	63.4167	53.05	19.8	0.364835	0	26.2508	0	1	0.527677	16.053
3.84375	21.8372	0	63.4375	53.07	19.8	0.364908	0	26.2525	0	1	0.527809	16.057
3.84583	21.8372	0	63.4583	53.09	19.8	0.364967	0	26.2542	0	1	0.52794	16.061
3.84792	21.837	0	63.4792	53.11	19.8	0.365069	0	26.2562	0	1	0.528105	16.066
3.85	21.837	0	63.5	53.13	19.8	0.365135	0	26.2579	0	1	0.528236	16.07
3.85208	21.8368	0	63.5208	53.15	19.8	0.365208	0	26.2596	0	1	0.528368	16.074
3.85417	21.8368	0	63.5417	53.17	19.8	0.36528	0	26.2612	0	1	0.528499	16.078
3.85625	21.8365	0	63.5625	53.19	19.8	0.365373	0	26.2633	0	1	0.528663	16.083
3.85833	21.8365	0	63.5833	53.21	19.8	0.365434	0	26.265	0	1	0.528795	16.087
3.86042	21.8363	0	63.6042	53.24	19.8	0.365506	0	26.2666	0	1	0.528926	16.091
3.8625	21.8361	0	63.625	53.26	19.8	0.365599	0	26.2687	0	1	0.529091	16.096
3.86458	21.8361	0	63.6458	53.28	19.8	0.365664	0	26.2704	0	1	0.529222	16.1
3.86667	21.8359	0	63.6667	53.3	19.8	0.365742	0	26.2721	0	1	0.529354	16.104
3.86875	21.8359	0	63.6875	53.32	19.8	0.36583	0	26.2741	0	1	0.529518	16.109
3.87083	21.8357	0	63.7083	53.34	19.8	0.365896	0	26.2758	0	1	0.52965	16.113
3.87292	21.8357	0	63.7292	53.36	19.8	0.365997	0	26.2779	0	1	0.529814	16.118
3.875	21.8355	0	63.75	53.38	19.8	0.366067	0	26.2795	0	1	0.529945	16.122
3.87708	21.8353	0	63.7708	53.4	19.8	0.366141	0	26.2812	0	1	0.530077	16.126
3.87917	21.8353	0	63.7917	53.42	19.8	0.366229	0	26.2833	0	1	0.530241	16.131
3.88125	21.835	0	63.8125	53.44	19.8	0.366293	0	26.285	0	1	0.530373	16.135
3.88333	21.835	0	63.8333	53.46	19.8	0.366366	0	26.2866	0	1	0.530504	16.139
3.88542	21.8348	0	63.8542	53.48	19.8	0.366459	0	26.2887	0	1	0.530669	16.144
3.8875	21.8348	0	63.875	53.51	19.8	0.366528	0	26.2904	0	1	0.5308	16.148
3.88958	21.8346	0	63.8958	53.53	19.8	0.366599	0	26.292	0	1	0.530932	16.152
3.89167	21.8346	0	63.9167	53.55	19.8	0.36669	0	26.2941	0	1	0.531096	16.157
3.89375	21.8344	0	63.9375	53.57	19.8	0.36676	0	26.2958	0	1	0.531227	16.161
3.89583	21.8342	0	63.9583	53.59	19.8	0.366829	0	26.2974	0	1	0.531359	16.165
3.89792	21.8342	0	63.9792	53.61	19.8	0.366897	0	26.2991	0	1	0.53149	16.169
3.9	21.834	0	64	53.63	19.8	0.366965	0	26.3008	0	1	0.531622	16.173
3.90208	21.834	0	64.0208	53.65	19.8	0.36706	0	26.3029	0	1	0.531786	16.178
3.90417	21.8337	0	64.0417	53.67	19.8	0.367135	0	26.3045	0	1	0.531918	16.182
3.90625	21.8337	0	64.0625	53.69	19.8	0.367196	0	26.3062	0	1	0.532049	16.186
3.90833	21.8335	0	64.0833	53.71	19.8	0.367269	0	26.3078	0	1	0.532181	16.19
3.91042	21.8333	0	64.1042	53.73	19.8	0.367359	0	26.3099	0	1	0.532345	16.195
3.9125	21.8333	0	64.125	53.75	19.8	0.367432	0	26.3116	0	1	0.532476	16.199
3.91458	21.8331	0	64.1458	53.77	19.8	0.3675	0	26.3133	0	1	0.532608	16.203
3.91667	21.8331	0	64.1667	53.79	19.8	0.367569	0	26.3149	0	1	0.532739	16.207
3.91875	21.8329	0	64.1875	53.82	19.8	0.367664	0	26.317	0	1	0.532904	16.212
3.92083	21.8329	0	64.2083	53.84	19.8	0.367732	0	26.3187	0	1	0.533035	16.216
3.92292	21.8327	0	64.2292	53.86	19.8	0.367805	0	26.3203	0	1	0.533167	16.22
3.925	21.8325	0	64.25	53.88	19.8	0.367893	0	26.3224	0	1	0.533331	16.225
3.92708	21.8325	0	64.2708	53.9	19.8	0.36796	0	26.3241	0	1	0.533463	16.229
3.92917	21.8322	0	64.2917	53.92	19.8	0.368056	0	26.3262	0	1	0.533627	16.234
3.93125	21.8322	0	64.3125	53.94	19.8	0.368126	0	26.3278	0	1	0.533758	16.238
3.93333	21.832	0	64.3333	53.96	19.8	0.368215	0	26.3299	0	1	0.533923	16.243
3.93542	21.832	0	64.3542	53.98	19.8	0.368285	0	26.3316	0	1	0.534054	16.247
3.9375	21.8318	0	64.375	54	19.8	0.36838	0	26.3336	0	1	0.534219	16.252
3.93958	21.8316	0	64.3958	54.02	19.8	0.36845	0	26.3353	0	1	0.53435	16.256
3.94167	21.8316	0	64.4167	54.04	19.8	0.368521	0	26.337	0	1	0.534482	16.26
3.94375	21.8314	0	64.4375	54.06	19.8	0.368612	0	26.3391	0	1	0.534646	16.265
3.94583	21.8314	0	64.4583	54.08	19.8	0.368678	0	26.3407	0	1	0.534777	16.269
3.94792	21.8312	0	64.4792	54.1	19.8	0.368768	0	26.3428	0	1	0.534942	16.274
3.95	21.8312	0	64.5	54.13	19.8	0.368843	0	26.3445	0	1	0.535073	16.278
3.95208	21.8309	0	64.5208	54.15	19.8	0.368913	0	26.3461	0	1	0.535205	16.282
3.95417	21.8307	0	64.5417	54.17	19.8	0.369002	0	26.3482	0	1	0.535369	16.287
3.95625	21.8307	0	64.5625	54.19	19.8	0.369072	0	26.3499	0	1	0.535501	16.291
3.95833	21.8305	0	64.5833	54.21	19.8	0.369165	0	26.352	0	1	0.535665	16.296
3.96042	21.8305	0	64.6042	54.23	19.8	0.369234	0	26.3536	0	1	0.535796	16.3
3.9625	21.8303	0	64.625	54.25	19.8	0.369328	0	26.3557	0	1	0.535961	16.305
3.96458	21.8303	0	64.6458	54.27	19.8	0.369402	0	26.3574	0	1	0.536092	16.309
3.96667	21.8301	0	64.6667	54.29	19.8	0.369485	0	26.3594	0	1	0.536257	16.314
3.96875	21.8299	0	64.6875	54.31	19.8	0.36956	0	26.3611	0	1	0.536388	16.318
3.97083	21.8299	0	64.7083	54.33	19.8	0.369624	0	26.3628	0	1	0.53652	16.322
3.97292	21.8296	0	64.7292	54.35	19.8	0.369718	0	26.3649	0	1	0.536684	16.327
3.975	21.8296	0	64.75	54.37	19.8	0.369792	0	26.3665	0	1	0.536815	16.331
3.97708	21.8294	0	64.7708	54.39	19.8	0.36986	0	26.3682	0	1	0.536947	16.335
3.97917	21.8294	0	64.7917	54.41	19.8	0.369952	0	26.3703	0	1	0.537111	16.34
3.98125	21.8292	0	64.8125	54.43	19.8	0.370025	0	26.3719	0	1	0.537243	16.344
3.98333	21.829	0	64.8333	54.45	19.8	0.37011	0	26.374	0	1	0.537407	16.349
3.98542	21.829	0	64.8542	54.47	19.8	0.370181	0	26.3757	0	1	0.537539	16.353
3.9875	21.8288	0	64.875	54.49	19.8	0.370252	0	26.3773	0	1	0.53767	16.357
3.98958	21.8288	0	64.8958	54.51	19.8	0.370322	0	26.379	0	1	0.537802	16.361
3.99167	21.8286	0	64.9167	54.53	19.8	0.370392	0	26.3807	0	1	0.537933	16.365
3.99375	21.8284	0	64.9375	54.55	19.8	0.370487	0	26.3828	0	1	0.538097	16.37
3.99583	21.8284	0	64.9583	54.57	19.8	0.370551	0	26.3844	0	1	0.538229	16.374
3.99792	21.8281	0	64.9792	54.59	19.8	0.370624	0	26.3861	0	1	0.53836	16.378
4	21.8281	0	65	54.61	19.8	0.370697	0	26.3878	0	1	0.538492	16.382
4.00208	21.8279	0	65.0208	54.63	19.8	0.370762	0	26.3894	0	1	0.538623	16.386
4.00417	21.8277	0	65.0417	54.65	19.8	0.370834	0	26.3911	0	1	0.538755	16.39
4.00625	21.8277	0	65.0625	54.67	19.8	0.370901	0	26.3927	0	1	0.538886	16.394
4.00833	21.8275	0	65.0833	54.7	19.8	0.370994	0	26.3948	0	1	0.539051	16.399
4.01042	21.8275	0	65.1042	54.72	19.8	0.371068	0	26.3965	0	1	0.539182	16.403
4.0125	21.8273	0	65.125	54.74	19.8	0.371133	0	26.3982	0	1	0.539314	16.407
4.01458	21.8273	0	65.1458	54.76	19.8	0.371206	0	26.3998	0	1	0.539445	16.411
4.01667	21.8271	0	65.1667	54.78	19.8	0.371273	0	26.4015	0	1	0.539577	16.415
4.01875	21.8268	0	65.1875	54.8	19.8	0.371343	0	26.4032	0	1	0.539708	16.419
4.02083	21.8268	0	65.2083	54.82	19.8	0.371414	0	26.4048	0	1	0.53984	16.423
4.02292	21.8266	0	65.2292	54.84	19.8	0.371482	0	26.4065	0	1	0.539971	16.427
4.025	21.8266	0	65.25	54.86	19.8	0.37155	0	26.4082	0	1	0.540103	16.431
4.02708	21.8264	0	65.2708	54.88	19.8	0.371618	0	26.4098	0	1	0.540234	16.435
4.02917	21.8262	0	65.2917	54.9	19.8	0.371691	0	26.4115	0	1	0.540366	16.439
4.03125	21.8262	0	65.3125	54.92	19.8	0.371762	0	26.4132	0	1	0.540497	16.443
4.03333	21.826	0	65.3333	54.94	19.8	0.37183	0	26.4148	0	1	0.540628	16.447
4.03542	21.826	0	65.3542	54.96	19.8	0.371896	0	26.4165	0	1	0.54076	16.451
4.0375	21.8258	0	65.375	54.98	19.8	0.371954	0	26.4177	0	1	0.540859	16.454
4.03958	21.8256	0	65.3958	55	19.8	0.372019	0	26.4194	0	1	0.54099	16.458
4.04167	21.8256	0	65.4167	55.02	19.8	0.372081	0	26.4211	0	1	0.541122	16.462
4.04375	21.8253	0	65.4375	55.04	19.8	0.372156	0	26.4227	0	1	0.541253	16.466
4.04583	21.8253	0	65.4583	55.06	19.8	0.372222	0	26.4244	0	1	0.541385	16.47
4.04792	21.8251	0	65.4792	55.08	19.8	0.372294	0	26.4261	0	1	0.541516	16.474
4.05	21.8249	0	65.5	55.1	19.8	0.372365	0	26.4277	0	1	0.541647	16.478
4.05208	21.8249	0	65.5208	55.12	19.8	0.372433	0	26.4294	0	1	0.541779	16.482
4.05417	21.8247	0	65.5417	55.14	19.8	0.372502	0	26.4311	0	1	0.54191	16.486
4.05625	21.8247	0	65.5625	55.16	19.8	0.372573	0	26.4327	0	1	0.542042	16.49
4.05833	21.8245	0	65.5833	55.18	19.8	0.372643	0	26.4344	0	1	0.542173	16.494
4.06042	21.8243	0	65.6042	55.2	19.8	0.372714	0	26.4361	0	1	0.542305	16.498
4.0625	21.8243	0	65.625	55.23	19.8	0.372782	0	26.4377	0	1	0.542436	16.502
4.06458	21.824	0	65.6458	55.25	19.8	0.372851	0	26.4394	0	1	0.542568	16.506
4.06667	21.8238	0	65.6667	55.27	19.8	0.372921	0	26.4411	0	1	0.542699	16.51
4.06875	21.8238	0	65.6875	55.29	19.8	0.37299	0	26.4427	0	1	0.542831	16.514
4.07083	21.8236	0	65.7083	55.31	19.8	0.373056	0	26.4444	0	1	0.542962	16.518
4.07292	21.8236	0	65.7292	55.33	19.8	0.373155	0	26.4465	0	1	0.543127	16.523
4.075	21.8234	0	65.75	55.35	19.8	0.373223	0	26.4481	0	1	0.543258	16.527
4.07708	21.8232	0	65.7708	55.37	19.8	0.373286	0	26.4498	0	1	0.54339	16.531
4.07917	21.8232	0	65.7917	55.39	19.8	0.373361	0	26.4515	0	1	0.543521	16.535
4.08125	21.823	0	65.8125	55.41	19.8	0.373434	0	26.4531	0	1	0.543653	16.539
4.08333	21.823	0	65.8333	55.42	19.8	0.3735	0	26.4548	0	1	0.543784	16.543
4.08542	21.8228	0	65.8542	55.44	19.8	0.373567	0	26.4565	0	1	0.543916	16.547
4.0875	21.8225	0	65.875	55.47	19.8	0.373638	0	26.4581	0	1	0.544047	16.551
4.08958	21.8225	0	65.8958	55.49	19.8	0.373707	0	26.4598	0	1	0.544179	16.555
4.09167	21.8223	0	65.9167	55.51	19.8	0.373778	0	26.4615	0	1	0.54431	16.559
4.09375	21.8221	0	65.9375	55.53	19.8	0.373849	0	26.4631	0	1	0.544442	16.563
4.09583	21.8221	0	65.9583	55.55	19.8	0.373942	0	26.4652	0	1	0.544606	16.568
4.09792	21.8219	0	65.9792	55.57	19.8	0.374011	0	26.4669	0	1	0.544737	16.572
4.1	21.8219	0	66	55.59	19.8	0.37408	0	26.4685	0	1	0.544869	16.576
4.10208	21.8217	0	66.0208	55.61	19.8	0.374146	0	26.4702	0	1	0.545	16.58
4.10417	21.8215	0	66.0417	55.63	19.8	0.374215	0	26.4719	0	1	0.545132	16.584
4.10625	21.8215	0	66.0625	55.65	19.8	0.374287	0	26.4735	0	1	0.545263	16.588
4.10833	21.8212	0	66.0833	55.67	19.8	0.374358	0	26.4752	0	1	0.545395	16.592
4.11042	21.821	0	66.1042	55.69	19.8	0.374428	0	26.4769	0	1	0.545526	16.596
4.1125	21.821	0	66.125	55.71	19.8	0.374497	0	26.4785	0	1	0.545658	16.6
4.11458	21.8208	0	66.1458	55.73	19.8	0.374567	0	26.4802	0	1	0.545789	16.604
4.11667	21.8208	0	66.1667	55.75	19.8	0.374638	0	26.4819	0	1	0.545921	16.608
4.11875	21.8206	0	66.1875	55.77	19.8	0.374704	0	26.4835	0	1	0.546052	16.612
4.12083	21.8204	0	66.2083	55.79	19.8	0.374774	0	26.4852	0	1	0.546184	16.616
4.12292	21.8204	0	66.2292	55.81	19.8	0.374846	0	26.4869	0	1	0.546315	16.62
4.125	21.8202	0	66.25	55.83	19.8	0.374942	0	26.4889	0	1	0.54648	16.625
4.12708	21.82	0	66.2708	55.85	19.8	0.375005	0	26.4906	0	1	0.546611	16.629
4.12917	21.82	0	66.2917	55.87	19.8	0.375076	0	26.4923	0	1	0.546742	16.633
4.13125	21.8197	0	66.3125	55.89	19.8	0.375143	0	26.4939	0	1	0.546874	16.637
4.13333	21.8195	0	66.3333	55.91	19.8	0.375213	0	26.4956	0	1	0.547005	16.641
4.13542	21.8195	0	66.3542	55.93	19.8	0.375285	0	26.4973	0	1	0.547137	16.645
4.1375	21.8193	0	66.375	55.95	19.8	0.375378	0	26.4993	0	1	0.547301	16.65
4.13958	21.8193	0	66.3958	55.97	19.8	0.375445	0	26.501	0	1	0.547433	16.654
4.14167	21.8191	0	66.4167	55.99	19.8	0.375513	0	26.5027	0	1	0.547564	16.658
4.14375	21.8189	0	66.4375	56.01	19.8	0.375587	0	26.5043	0	1	0.547696	16.662
4.14583	21.8189	0	66.4583	56.03	19.8	0.375656	0	26.506	0	1	0.547827	16.666
4.14792	21.8187	0	66.4792	56.05	19.8	0.375727	0	26.5077	0	1	0.547959	16.67
4.15	21.8184	0	66.5	56.07	19.8	0.375793	0	26.5093	0	1	0.54809	16.674
4.15208	21.8184	0	66.5208	56.09	19.8	0.375867	0	26.511	0	1	0.548222	16.678
4.15417	21.8182	0	66.5417	56.11	19.8	0.375955	0	26.5131	0	1	0.548386	16.683
4.15625	21.8182	0	66.5625	56.13	19.8	0.376027	0	26.5147	0	1	0.548518	16.687
4.15833	21.818	0	66.5833	56.15	19.8	0.376098	0	26.5164	0	1	0.548649	16.691
4.16042	21.8178	0	66.6042	56.17	19.8	0.376164	0	26.5181	0	1	0.54878	16.695
4.1625	21.8178	0	66.625	56.19	19.8	0.37623	0	26.5197	0	1	0.548912	16.699
[truncated: 47,202 more rows]

## Sheet: TGA ESD Lignin raw
Time	Unsubtracted Weight	Baseline Weight	Program Temperature	Sample Temperature	Approx. Gas Flow	Unsubtracted Delta T	Baseline Delta T	Unsubtracted Heat Flow	Baseline Heat Flow	Heat Flow Calibration	Unsubstracted Microvolt	R25 Diagnostic Signal
0	13.2747	0	25.0208	26.11	19.8	0.030751	0	20	0	1	0.040661	1.237
0.002083	13.2747	0	25.0208	26.11	19.8	0.030752	0	20	0	1	0.040661	1.237
0.004167	13.2747	0	25.0417	26.11	19.8	0.030752	0	20	0	1	0.040661	1.237
0.00625	13.2747	0	25.0625	26.1	19.8	0.030727	0	19.9996	0	1	0.040628	1.236
0.008333	13.2747	0	25.0833	26.1	19.8	0.030727	0	19.9996	0	1	0.040628	1.236
0.010417	13.2747	0	25.1042	26.1	19.8	0.030727	0	19.9996	0	1	0.040628	1.236
0.0125	13.2747	0	25.125	26.1	19.8	0.030727	0	19.9996	0	1	0.040628	1.236
0.014583	13.2747	0	25.1458	26.1	19.8	0.030727	0	19.9996	0	1	0.040628	1.236
0.016667	13.2747	0	25.1667	26.1	19.8	0.030702	0	19.9992	0	1	0.040596	1.235
0.01875	13.2747	0	25.1875	26.1	19.8	0.030703	0	19.9992	0	1	0.040596	1.235
0.020833	13.2747	0	25.2083	26.1	19.8	0.030703	0	19.9992	0	1	0.040596	1.235
0.022917	13.2747	0	25.2292	26.1	19.8	0.030678	0	19.9988	0	1	0.040563	1.234
0.025	13.2747	0	25.25	26.09	19.8	0.030678	0	19.9988	0	1	0.040563	1.234
0.027083	13.2747	0	25.2708	26.09	19.8	0.030678	0	19.9988	0	1	0.040563	1.234
0.029167	13.2745	0	25.2917	26.09	19.8	0.030654	0	19.9983	0	1	0.04053	1.233
0.03125	13.2745	0	25.3125	26.09	19.8	0.030654	0	19.9983	0	1	0.04053	1.233
0.033333	13.2745	0	25.3333	26.09	19.8	0.030629	0	19.9979	0	1	0.040497	1.232
0.035417	13.2745	0	25.3542	26.09	19.8	0.030629	0	19.9979	0	1	0.040497	1.232
0.0375	13.2745	0	25.375	26.09	19.8	0.030629	0	19.9979	0	1	0.040497	1.232
0.039583	13.2745	0	25.3958	26.09	19.8	0.030604	0	19.9975	0	1	0.040464	1.231
0.041667	13.2745	0	25.4167	26.09	19.8	0.030604	0	19.9975	0	1	0.040464	1.231
0.04375	13.2745	0	25.4375	26.09	19.8	0.030604	0	19.9975	0	1	0.040464	1.231
0.045833	13.2745	0	25.4583	26.08	19.8	0.030605	0	19.9975	0	1	0.040464	1.231
0.047917	13.2745	0	25.4792	26.08	19.8	0.030581	0	19.9971	0	1	0.040431	1.23
0.05	13.2745	0	25.5	26.08	19.8	0.03058	0	19.9971	0	1	0.040431	1.23
0.052083	13.2745	0	25.5208	26.08	19.8	0.03058	0	19.9971	0	1	0.040431	1.23
0.054167	13.2745	0	25.5417	26.08	19.8	0.030581	0	19.9971	0	1	0.040431	1.23
0.05625	13.2745	0	25.5625	26.08	19.8	0.030581	0	19.9971	0	1	0.040431	1.23
0.058333	13.2745	0	25.5833	26.08	19.8	0.030555	0	19.9967	0	1	0.040398	1.229
0.060417	13.2745	0	25.6042	26.08	19.8	0.030556	0	19.9967	0	1	0.040398	1.229
0.0625	13.2745	0	25.625	26.08	19.8	0.030556	0	19.9967	0	1	0.040398	1.229
0.064583	13.2745	0	25.6458	26.08	19.8	0.030556	0	19.9967	0	1	0.040398	1.229
0.066667	13.2745	0	25.6667	26.07	19.8	0.030556	0	19.9967	0	1	0.040398	1.229
0.06875	13.2745	0	25.6875	26.07	19.8	0.030556	0	19.9967	0	1	0.040398	1.229
0.070833	13.2745	0	25.7083	26.07	19.8	0.030557	0	19.9967	0	1	0.040398	1.229
0.072917	13.2745	0	25.7292	26.07	19.8	0.030557	0	19.9967	0	1	0.040398	1.229
0.075	13.2745	0	25.75	26.07	19.8	0.030557	0	19.9967	0	1	0.040398	1.229
0.077083	13.2745	0	25.7708	26.07	19.8	0.030557	0	19.9967	0	1	0.040398	1.229
0.079167	13.2745	0	25.7917	26.07	19.8	0.030557	0	19.9967	0	1	0.040398	1.229
0.08125	13.2745	0	25.8125	26.07	19.8	0.030532	0	19.9963	0	1	0.040366	1.228
0.083333	13.2745	0	25.8333	26.06	19.8	0.030532	0	19.9963	0	1	0.040366	1.228
0.085417	13.2745	0	25.8542	26.06	19.8	0.030532	0	19.9963	0	1	0.040366	1.228
0.0875	13.2745	0	25.875	26.06	19.8	0.030532	0	19.9963	0	1	0.040366	1.228
0.089583	13.2745	0	25.8958	26.06	19.8	0.030533	0	19.9963	0	1	0.040366	1.228
0.091667	13.2745	0	25.9167	26.06	19.8	0.030533	0	19.9963	0	1	0.040366	1.228
0.09375	13.2745	0	25.9375	26.06	19.8	0.030508	0	19.9959	0	1	0.040333	1.227
0.095833	13.2745	0	25.9583	26.06	19.8	0.030508	0	19.9959	0	1	0.040333	1.227
0.097917	13.2745	0	25.9792	26.06	19.8	0.030508	0	19.9959	0	1	0.040333	1.227
0.1	13.2745	0	26	26.06	19.8	0.030508	0	19.9959	0	1	0.040333	1.227
0.102083	13.2745	0	26.0208	26.06	19.8	0.030508	0	19.9959	0	1	0.040333	1.227
0.104167	13.2745	0	26.0417	26.06	19.8	0.030508	0	19.9959	0	1	0.040333	1.227
0.10625	13.2745	0	26.0625	26.05	19.8	0.030509	0	19.9959	0	1	0.040333	1.227
0.108333	13.2745	0	26.0833	26.05	19.8	0.030509	0	19.9959	0	1	0.040333	1.227
0.110417	13.2745	0	26.1042	26.05	19.8	0.030484	0	19.9954	0	1	0.0403	1.226
0.1125	13.2745	0	26.125	26.05	19.8	0.030484	0	19.9954	0	1	0.0403	1.226
0.114583	13.2745	0	26.1458	26.05	19.8	0.030484	0	19.9954	0	1	0.0403	1.226
0.116667	13.2745	0	26.1667	26.05	19.8	0.030485	0	19.9954	0	1	0.0403	1.226
0.11875	13.2745	0	26.1875	26.04	19.8	0.030484	0	19.9954	0	1	0.0403	1.226
0.120833	13.2745	0	26.2083	26.04	19.8	0.030485	0	19.9954	0	1	0.0403	1.226
0.122917	13.2745	0	26.2292	26.04	19.8	0.030485	0	19.9954	0	1	0.0403	1.226
0.125	13.2747	0	26.25	26.04	19.8	0.030461	0	19.995	0	1	0.040267	1.225
0.127083	13.2747	0	26.2708	26.04	19.8	0.03046	0	19.995	0	1	0.040267	1.225
0.129167	13.2747	0	26.2917	26.04	19.8	0.03046	0	19.995	0	1	0.040267	1.225
0.13125	13.2747	0	26.3125	26.04	19.8	0.03046	0	19.995	0	1	0.040267	1.225
0.133333	13.2747	0	26.3333	26.04	19.8	0.030461	0	19.995	0	1	0.040267	1.225
0.135417	13.2747	0	26.3542	26.04	19.8	0.030461	0	19.995	0	1	0.040267	1.225
0.1375	13.2747	0	26.375	26.04	19.8	0.03046	0	19.995	0	1	0.040267	1.225
0.139583	13.2747	0	26.3958	26.04	19.8	0.03046	0	19.995	0	1	0.040267	1.225
0.141667	13.2747	0	26.4167	26.03	19.8	0.030461	0	19.995	0	1	0.040267	1.225
0.14375	13.2749	0	26.4375	26.03	19.8	0.030461	0	19.995	0	1	0.040267	1.225
0.145833	13.2749	0	26.4583	26.03	19.8	0.030436	0	19.9946	0	1	0.040234	1.224
0.147917	13.2749	0	26.4792	26.03	19.8	0.030437	0	19.9946	0	1	0.040234	1.224
0.15	13.2749	0	26.5	26.03	19.8	0.030436	0	19.9946	0	1	0.040234	1.224
0.152083	13.2749	0	26.5208	26.03	19.8	0.030436	0	19.9946	0	1	0.040234	1.224
0.154167	13.2749	0	26.5417	26.03	19.8	0.030436	0	19.9946	0	1	0.040234	1.224
0.15625	13.2749	0	26.5625	26.03	19.8	0.030437	0	19.9946	0	1	0.040234	1.224
0.158333	13.2751	0	26.5833	26.03	19.8	0.030437	0	19.9946	0	1	0.040234	1.224
0.160417	13.2751	0	26.6042	26.03	19.8	0.030438	0	19.9946	0	1	0.040234	1.224
0.1625	13.2751	0	26.625	26.03	19.8	0.030437	0	19.9946	0	1	0.040234	1.224
0.164583	13.2751	0	26.6458	26.03	19.8	0.030438	0	19.9946	0	1	0.040234	1.224
0.166667	13.2751	0	26.6667	26.02	19.8	0.030438	0	19.9946	0	1	0.040234	1.224
0.16875	13.2751	0	26.6875	26.02	19.8	0.030438	0	19.9946	0	1	0.040234	1.224
0.170833	13.2753	0	26.7083	26.02	19.8	0.030438	0	19.9946	0	1	0.040234	1.224
0.172917	13.2753	0	26.7292	26.02	19.8	0.030438	0	19.9946	0	1	0.040234	1.224
0.175	13.2753	0	26.75	26.02	19.8	0.030438	0	19.9946	0	1	0.040234	1.224
0.177083	13.2753	0	26.7708	26.02	19.8	0.030438	0	19.9946	0	1	0.040234	1.224
0.179167	13.2753	0	26.7917	26.02	19.8	0.030438	0	19.9946	0	1	0.040234	1.224
0.18125	13.2755	0	26.8125	26.01	19.8	0.030438	0	19.9946	0	1	0.040234	1.224
0.183333	13.2755	0	26.8333	26.01	19.8	0.030439	0	19.9946	0	1	0.040234	1.224
0.185417	13.2755	0	26.8542	26.01	19.8	0.030463	0	19.995	0	1	0.040267	1.225
0.1875	13.2755	0	26.875	26.01	19.8	0.030463	0	19.995	0	1	0.040267	1.225
0.189583	13.2758	0	26.8958	26.01	19.8	0.030464	0	19.995	0	1	0.040267	1.225
0.191667	13.2758	0	26.9167	26.01	19.8	0.030464	0	19.995	0	1	0.040267	1.225
0.19375	13.2758	0	26.9375	26.01	19.8	0.030464	0	19.995	0	1	0.040267	1.225
0.195833	13.2758	0	26.9583	26.01	19.8	0.030489	0	19.9954	0	1	0.0403	1.226
0.197917	13.276	0	26.9792	26.01	19.8	0.030489	0	19.9954	0	1	0.0403	1.226
0.2	13.276	0	27	26.01	19.8	0.03049	0	19.9954	0	1	0.0403	1.226
0.202083	13.276	0	27.0208	26	19.8	0.030514	0	19.9959	0	1	0.040333	1.227
0.204167	13.276	0	27.0417	26	19.8	0.030514	0	19.9959	0	1	0.040333	1.227
0.20625	13.2762	0	27.0625	26	19.8	0.030515	0	19.9959	0	1	0.040333	1.227
0.208333	13.2762	0	27.0833	26	19.8	0.030515	0	19.9959	0	1	0.040333	1.227
0.210417	13.2762	0	27.1042	26	19.8	0.030539	0	19.9963	0	1	0.040366	1.228
0.2125	13.2764	0	27.125	26	19.8	0.03054	0	19.9963	0	1	0.040366	1.228
0.214583	13.2764	0	27.1458	26	19.8	0.03054	0	19.9963	0	1	0.040366	1.228
0.216667	13.2764	0	27.1667	26	19.8	0.03054	0	19.9963	0	1	0.040366	1.228
0.21875	13.2766	0	27.1875	26	19.8	0.03054	0	19.9963	0	1	0.040366	1.228
0.220833	13.2766	0	27.2083	26	19.8	0.03054	0	19.9963	0	1	0.040366	1.228
0.222917	13.2766	0	27.2292	26	19.8	0.03054	0	19.9963	0	1	0.040366	1.228
0.225	13.2768	0	27.25	26	19.8	0.030566	0	19.9967	0	1	0.040398	1.229
0.227083	13.2768	0	27.2708	26	19.8	0.030565	0	19.9967	0	1	0.040398	1.229
0.229167	13.2768	0	27.2917	26	19.8	0.030565	0	19.9967	0	1	0.040398	1.229
0.23125	13.2771	0	27.3125	26	19.8	0.030566	0	19.9967	0	1	0.040398	1.229
0.233333	13.2771	0	27.3333	26	19.8	0.030565	0	19.9967	0	1	0.040398	1.229
0.235417	13.2771	0	27.3542	25.99	19.8	0.030566	0	19.9967	0	1	0.040398	1.229
0.2375	13.2773	0	27.375	25.99	19.8	0.030566	0	19.9967	0	1	0.040398	1.229
0.239583	13.2773	0	27.3958	25.99	19.8	0.030566	0	19.9967	0	1	0.040398	1.229
0.241667	13.2773	0	27.4167	25.99	19.8	0.030566	0	19.9967	0	1	0.040398	1.229
0.24375	13.2775	0	27.4375	25.99	19.8	0.030566	0	19.9967	0	1	0.040398	1.229
0.245833	13.2775	0	27.4583	25.98	19.8	0.030566	0	19.9967	0	1	0.040398	1.229
0.247917	13.2775	0	27.4792	25.98	19.8	0.030566	0	19.9967	0	1	0.040398	1.229
0.25	13.2777	0	27.5	25.98	19.8	0.030566	0	19.9967	0	1	0.040398	1.229
0.252083	13.2777	0	27.5208	25.98	19.8	0.030566	0	19.9967	0	1	0.040398	1.229
0.254167	13.2779	0	27.5417	25.98	19.8	0.030592	0	19.9971	0	1	0.040431	1.23
0.25625	13.2779	0	27.5625	25.97	19.8	0.030591	0	19.9971	0	1	0.040431	1.23
0.258333	13.2779	0	27.5833	25.97	19.8	0.030591	0	19.9971	0	1	0.040431	1.23
0.260417	13.2781	0	27.6042	25.97	19.8	0.030592	0	19.9971	0	1	0.040431	1.23
0.2625	13.2781	0	27.625	25.97	19.8	0.030617	0	19.9975	0	1	0.040464	1.231
0.264583	13.2783	0	27.6458	25.97	19.8	0.030617	0	19.9975	0	1	0.040464	1.231
0.266667	13.2783	0	27.6667	25.97	19.8	0.030617	0	19.9975	0	1	0.040464	1.231
0.26875	13.2783	0	27.6875	25.97	19.8	0.030642	0	19.9979	0	1	0.040497	1.232
0.270833	13.2786	0	27.7083	25.97	19.8	0.030642	0	19.9979	0	1	0.040497	1.232
0.272917	13.2786	0	27.7292	25.96	19.8	0.030642	0	19.9979	0	1	0.040497	1.232
0.275	13.2788	0	27.75	25.96	19.8	0.030667	0	19.9983	0	1	0.04053	1.233
0.277083	13.2788	0	27.7708	25.96	19.8	0.030667	0	19.9983	0	1	0.04053	1.233
0.279167	13.2788	0	27.7917	25.96	19.8	0.030667	0	19.9983	0	1	0.04053	1.233
0.28125	13.279	0	27.8125	25.96	19.8	0.030691	0	19.9988	0	1	0.040563	1.234
0.283333	13.279	0	27.8333	25.96	19.8	0.030692	0	19.9988	0	1	0.040563	1.234
0.285417	13.2792	0	27.8542	25.96	19.8	0.030692	0	19.9988	0	1	0.040563	1.234
0.2875	13.2792	0	27.875	25.96	19.8	0.030717	0	19.9992	0	1	0.040596	1.235
0.289583	13.2794	0	27.8958	25.96	19.8	0.030717	0	19.9992	0	1	0.040596	1.235
0.291667	13.2794	0	27.9167	25.96	19.8	0.030742	0	19.9996	0	1	0.040628	1.236
0.29375	13.2796	0	27.9375	25.96	19.8	0.030742	0	19.9996	0	1	0.040628	1.236
0.295833	13.2796	0	27.9583	25.95	19.8	0.030742	0	19.9996	0	1	0.040628	1.236
0.297917	13.2796	0	27.9792	25.95	19.8	0.030767	0	20	0	1	0.040661	1.237
0.3	13.2799	0	28	25.95	19.8	0.030767	0	20	0	1	0.040661	1.237
0.302083	13.2799	0	28.0208	25.95	19.8	0.030792	0	20.0004	0	1	0.040694	1.238
0.304167	13.2801	0	28.0417	25.95	19.8	0.030793	0	20.0004	0	1	0.040694	1.238
0.30625	13.2801	0	28.0625	25.95	19.8	0.030817	0	20.0008	0	1	0.040727	1.239
0.308333	13.2803	0	28.0833	25.95	19.8	0.030816	0	20.0008	0	1	0.040727	1.239
0.310417	13.2803	0	28.1042	25.94	19.8	0.030842	0	20.0012	0	1	0.04076	1.24
0.3125	13.2805	0	28.125	25.94	19.8	0.030842	0	20.0012	0	1	0.04076	1.24
0.314583	13.2805	0	28.1458	25.94	19.8	0.030868	0	20.0017	0	1	0.040793	1.241
0.316667	13.2807	0	28.1667	25.94	19.8	0.030867	0	20.0017	0	1	0.040793	1.241
0.31875	13.2807	0	28.1875	25.94	19.8	0.030892	0	20.0021	0	1	0.040826	1.242
0.320833	13.2809	0	28.2083	25.94	19.8	0.030917	0	20.0025	0	1	0.040859	1.243
0.322917	13.2809	0	28.2292	25.94	19.8	0.030917	0	20.0025	0	1	0.040859	1.243
0.325	13.2811	0	28.25	25.94	19.8	0.030942	0	20.0029	0	1	0.040891	1.244
0.327083	13.2811	0	28.2708	25.94	19.8	0.030942	0	20.0029	0	1	0.040891	1.244
0.329167	13.2814	0	28.2917	25.94	19.8	0.030966	0	20.0033	0	1	0.040924	1.245
0.33125	13.2814	0	28.3125	25.94	19.8	0.030991	0	20.0037	0	1	0.040957	1.246
0.333333	13.2816	0	28.3333	25.93	19.8	0.030991	0	20.0037	0	1	0.040957	1.246
0.335417	13.2816	0	28.3542	25.93	19.8	0.031016	0	20.0041	0	1	0.04099	1.247
0.3375	13.2816	0	28.375	25.93	19.8	0.031041	0	20.0045	0	1	0.041023	1.248
0.339583	13.2818	0	28.3958	25.93	19.8	0.031041	0	20.0045	0	1	0.041023	1.248
0.341667	13.2818	0	28.4167	25.93	19.8	0.031066	0	20.005	0	1	0.041056	1.249
0.34375	13.282	0	28.4375	25.93	19.8	0.03109	0	20.0054	0	1	0.041089	1.25
0.345833	13.282	0	28.4583	25.93	19.8	0.031115	0	20.0058	0	1	0.041122	1.251
0.347917	13.2822	0	28.4792	25.93	19.8	0.031142	0	20.0062	0	1	0.041154	1.252
0.35	13.2822	0	28.5	25.93	19.8	0.031166	0	20.0066	0	1	0.041187	1.253
0.352083	13.2824	0	28.5208	25.93	19.8	0.031191	0	20.007	0	1	0.04122	1.254
0.354167	13.2824	0	28.5417	25.93	19.8	0.031216	0	20.0074	0	1	0.041253	1.255
0.35625	13.2827	0	28.5625	25.93	19.8	0.03124	0	20.0079	0	1	0.041286	1.256
0.358333	13.2827	0	28.5833	25.93	19.8	0.031264	0	20.0083	0	1	0.041319	1.257
0.360417	13.2829	0	28.6042	25.92	19.8	0.031289	0	20.0087	0	1	0.041352	1.258
0.3625	13.2829	0	28.625	25.93	19.8	0.031315	0	20.0091	0	1	0.041385	1.259
0.364583	13.2831	0	28.6458	25.92	19.8	0.03134	0	20.0095	0	1	0.041417	1.26
0.366667	13.2831	0	28.6667	25.92	19.8	0.031364	0	20.0099	0	1	0.04145	1.261
0.36875	13.2833	0	28.6875	25.92	19.8	0.031389	0	20.0103	0	1	0.041483	1.262
0.370833	13.2833	0	28.7083	25.92	19.8	0.031414	0	20.0108	0	1	0.041516	1.263
0.372917	13.2835	0	28.7292	25.92	19.8	0.031463	0	20.0116	0	1	0.041582	1.265
0.375	13.2837	0	28.75	25.92	19.8	0.031488	0	20.012	0	1	0.041615	1.266
0.377083	13.2837	0	28.7708	25.92	19.8	0.031513	0	20.0124	0	1	0.041647	1.267
0.379167	13.284	0	28.7917	25.92	19.8	0.031564	0	20.0132	0	1	0.041713	1.269
0.38125	13.284	0	28.8125	25.92	19.8	0.031588	0	20.0137	0	1	0.041746	1.27
0.383333	13.2842	0	28.8333	25.92	19.8	0.031612	0	20.0141	0	1	0.041779	1.271
0.385417	13.2842	0	28.8542	25.92	19.8	0.031662	0	20.0149	0	1	0.041845	1.273
0.3875	13.2844	0	28.875	25.92	19.8	0.031687	0	20.0153	0	1	0.041878	1.274
0.389583	13.2844	0	28.8958	25.92	19.8	0.031712	0	20.0157	0	1	0.04191	1.275
0.391667	13.2844	0	28.9167	25.92	19.8	0.031761	0	20.0165	0	1	0.041976	1.277
0.39375	13.2846	0	28.9375	25.91	19.8	0.031786	0	20.017	0	1	0.042009	1.278
0.395833	13.2846	0	28.9583	25.91	19.8	0.031835	0	20.0178	0	1	0.042075	1.28
0.397917	13.2848	0	28.9792	25.91	19.8	0.03186	0	20.0182	0	1	0.042108	1.281
0.4	13.2848	0	29	25.91	19.8	0.03191	0	20.019	0	1	0.042173	1.283
0.402083	13.285	0	29.0208	25.91	19.8	0.031935	0	20.0194	0	1	0.042206	1.284
0.404167	13.285	0	29.0417	25.91	19.8	0.03196	0	20.0199	0	1	0.042239	1.285
0.40625	13.2852	0	29.0625	25.91	19.8	0.03201	0	20.0207	0	1	0.042305	1.287
0.408333	13.2852	0	29.0833	25.91	19.8	0.032035	0	20.0211	0	1	0.042338	1.288
0.410417	13.2855	0	29.1042	25.91	19.8	0.032084	0	20.0219	0	1	0.042404	1.29
0.4125	13.2855	0	29.125	25.91	19.8	0.032109	0	20.0223	0	1	0.042436	1.291
0.414583	13.2857	0	29.1458	25.91	19.8	0.032159	0	20.0232	0	1	0.042502	1.293
0.416667	13.2857	0	29.1667	25.91	19.8	0.032208	0	20.024	0	1	0.042568	1.295
0.41875	13.2859	0	29.1875	25.91	19.8	0.032232	0	20.0244	0	1	0.042601	1.296
0.420833	13.2859	0	29.2083	25.91	19.8	0.032282	0	20.0252	0	1	0.042666	1.298
0.422917	13.2861	0	29.2292	25.91	19.8	0.032307	0	20.0256	0	1	0.042699	1.299
0.425	13.2861	0	29.25	25.91	19.8	0.032357	0	20.0265	0	1	0.042765	1.301
0.427083	13.2863	0	29.2708	25.92	19.8	0.032406	0	20.0273	0	1	0.042831	1.303
0.429167	13.2863	0	29.2917	25.91	19.8	0.032456	0	20.0281	0	1	0.042897	1.305
0.43125	13.2863	0	29.3125	25.91	19.8	0.032506	0	20.029	0	1	0.042962	1.307
0.433333	13.2865	0	29.3333	25.91	19.8	0.032556	0	20.0298	0	1	0.043028	1.309
0.435417	13.2865	0	29.3542	25.91	19.8	0.032606	0	20.0306	0	1	0.043094	1.311
0.4375	13.2868	0	29.375	25.91	19.8	0.032655	0	20.0314	0	1	0.04316	1.313
0.439583	13.2868	0	29.3958	25.91	19.8	0.032704	0	20.0323	0	1	0.043225	1.315
0.441667	13.2868	0	29.4167	25.91	19.8	0.032778	0	20.0335	0	1	0.043324	1.318
0.44375	13.287	0	29.4375	25.91	19.8	0.032828	0	20.0343	0	1	0.04339	1.32
0.445833	13.287	0	29.4583	25.91	19.8	0.032878	0	20.0352	0	1	0.043455	1.322
0.447917	13.287	0	29.4792	25.91	19.8	0.032952	0	20.0364	0	1	0.043554	1.325
0.45	13.287	0	29.5	25.92	19.8	0.033002	0	20.0372	0	1	0.04362	1.327
0.452083	13.2872	0	29.5208	25.92	19.8	0.033076	0	20.0385	0	1	0.043718	1.33
0.454167	13.2872	0	29.5417	25.92	19.8	0.033126	0	20.0393	0	1	0.043784	1.332
0.45625	13.2872	0	29.5625	25.92	19.8	0.0332	0	20.0405	0	1	0.043883	1.335
0.458333	13.2874	0	29.5833	25.92	19.8	0.03325	0	20.0414	0	1	0.043948	1.337
0.460417	13.2874	0	29.6042	25.91	19.8	0.0333	0	20.0422	0	1	0.044014	1.339
0.4625	13.2874	0	29.625	25.92	19.8	0.033374	0	20.0434	0	1	0.044113	1.342
0.464583	13.2874	0	29.6458	25.92	19.8	0.033423	0	20.0443	0	1	0.044179	1.344
0.466667	13.2876	0	29.6667	25.92	19.8	0.033498	0	20.0455	0	1	0.044277	1.347
0.46875	13.2876	0	29.6875	25.92	19.8	0.033548	0	20.0463	0	1	0.044343	1.349
0.470833	13.2876	0	29.7083	25.92	19.8	0.033622	0	20.0476	0	1	0.044442	1.352
0.472917	13.2878	0	29.7292	25.92	19.8	0.033672	0	20.0484	0	1	0.044507	1.354
0.475	13.2878	0	29.75	25.92	19.8	0.033746	0	20.0496	0	1	0.044606	1.357
0.477083	13.2878	0	29.7708	25.92	19.8	0.033795	0	20.0505	0	1	0.044672	1.359
0.479167	13.288	0	29.7917	25.92	19.8	0.033869	0	20.0517	0	1	0.04477	1.362
0.48125	13.288	0	29.8125	25.92	19.8	0.033944	0	20.053	0	1	0.044869	1.365
0.483333	13.288	0	29.8333	25.92	19.8	0.033994	0	20.0538	0	1	0.044935	1.367
0.485417	13.2883	0	29.8542	25.92	19.8	0.034068	0	20.055	0	1	0.045033	1.37
0.4875	13.2883	0	29.875	25.92	19.8	0.034142	0	20.0563	0	1	0.045132	1.373
0.489583	13.2885	0	29.8958	25.92	19.8	0.034192	0	20.0571	0	1	0.045198	1.375
0.491667	13.2885	0	29.9167	25.92	19.8	0.034267	0	20.0583	0	1	0.045296	1.378
0.49375	13.2885	0	29.9375	25.92	19.8	0.034341	0	20.0596	0	1	0.045395	1.381
0.495833	13.2887	0	29.9583	25.92	19.8	0.034415	0	20.0608	0	1	0.045493	1.384
0.497917	13.2887	0	29.9792	25.92	19.8	0.03449	0	20.0621	0	1	0.045592	1.387
0.5	13.2889	0	30	25.92	19.8	0.034563	0	20.0633	0	1	0.045691	1.39
0.502083	13.2889	0	30.0208	25.93	19.8	0.034638	0	20.0645	0	1	0.045789	1.393
0.504167	13.2889	0	30.0417	25.93	19.8	0.034713	0	20.0658	0	1	0.045888	1.396
0.50625	13.2891	0	30.0625	25.93	19.8	0.034787	0	20.067	0	1	0.045986	1.399
0.508333	13.2891	0	30.0833	25.93	19.8	0.034862	0	20.0683	0	1	0.046085	1.402
0.510417	13.2893	0	30.1042	25.93	19.8	0.034936	0	20.0695	0	1	0.046184	1.405
0.5125	13.2893	0	30.125	25.93	19.8	0.03501	0	20.0708	0	1	0.046282	1.408
0.514583	13.2896	0	30.1458	25.93	19.8	0.035084	0	20.072	0	1	0.046381	1.411
0.516667	13.2896	0	30.1667	25.93	19.8	0.035159	0	20.0732	0	1	0.04648	1.414
0.51875	13.2898	0	30.1875	25.93	19.8	0.035233	0	20.0745	0	1	0.046578	1.417
0.520833	13.2898	0	30.2083	25.93	19.8	0.035332	0	20.0761	0	1	0.04671	1.421
0.522917	13.29	0	30.2292	25.94	19.8	0.035407	0	20.0774	0	1	0.046808	1.424
0.525	13.29	0	30.25	25.94	19.8	0.035481	0	20.0786	0	1	0.046907	1.427
0.527083	13.2902	0	30.2708	25.94	19.8	0.03558	0	20.0803	0	1	0.047038	1.431
0.529167	13.2902	0	30.2917	25.94	19.8	0.035654	0	20.0815	0	1	0.047137	1.434
0.53125	13.2904	0	30.3125	25.94	19.8	0.035754	0	20.0832	0	1	0.047268	1.438
0.533333	13.2904	0	30.3333	25.94	19.8	0.035828	0	20.0844	0	1	0.047367	1.441
0.535417	13.2906	0	30.3542	25.94	19.8	0.035902	0	20.0856	0	1	0.047466	1.444
0.5375	13.2906	0	30.375	25.94	19.8	0.036002	0	20.0873	0	1	0.047597	1.448
0.539583	13.2908	0	30.3958	25.95	19.8	0.0361	0	20.089	0	1	0.047729	1.452
0.541667	13.2908	0	30.4167	25.95	19.8	0.036174	0	20.0902	0	1	0.047827	1.455
0.54375	13.2911	0	30.4375	25.95	19.8	0.036274	0	20.0919	0	1	0.047959	1.459
0.545833	13.2911	0	30.4583	25.95	19.8	0.036373	0	20.0935	0	1	0.04809	1.463
0.547917	13.2913	0	30.4792	25.95	19.8	0.036447	0	20.0948	0	1	0.048189	1.466
0.55	13.2915	0	30.5	25.95	19.8	0.036547	0	20.0964	0	1	0.04832	1.47
0.552083	13.2915	0	30.5208	25.95	19.8	0.036646	0	20.0981	0	1	0.048452	1.474
0.554167	13.2917	0	30.5417	25.95	19.8	0.036745	0	20.0997	0	1	0.048583	1.478
0.55625	13.2917	0	30.5625	25.95	19.8	0.036843	0	20.1014	0	1	0.048715	1.482
0.558333	13.2919	0	30.5833	25.96	19.8	0.036943	0	20.103	0	1	0.048846	1.486
0.560417	13.2919	0	30.6042	25.96	19.8	0.037042	0	20.1047	0	1	0.048978	1.49
0.5625	13.2921	0	30.625	25.96	19.8	0.037141	0	20.1063	0	1	0.049109	1.494
0.564583	13.2921	0	30.6458	25.96	19.8	0.037216	0	20.1076	0	1	0.049208	1.497
0.566667	13.2924	0	30.6667	25.96	19.8	0.037313	0	20.1092	0	1	0.049339	1.501
0.56875	13.2926	0	30.6875	25.96	19.8	0.037413	0	20.1109	0	1	0.049471	1.505
0.570833	13.2926	0	30.7083	25.97	19.8	0.037512	0	20.1125	0	1	0.049602	1.509
0.572917	13.2928	0	30.7292	25.97	19.8	0.037611	0	20.1142	0	1	0.049734	1.513
0.575	13.2928	0	30.75	25.97	19.8	0.03771	0	20.1159	0	1	0.049865	1.517
0.577083	13.293	0	30.7708	25.97	19.8	0.03781	0	20.1175	0	1	0.049997	1.521
0.579167	13.2932	0	30.7917	25.97	19.8	0.037908	0	20.1192	0	1	0.050128	1.525
0.58125	13.2932	0	30.8125	25.98	19.8	0.038033	0	20.1212	0	1	0.050293	1.53
0.583333	13.2934	0	30.8333	25.98	19.8	0.038131	0	20.1229	0	1	0.050424	1.534
0.585417	13.2934	0	30.8542	25.98	19.8	0.038231	0	20.1245	0	1	0.050556	1.538
0.5875	13.2936	0	30.875	25.98	19.8	0.03833	0	20.1262	0	1	0.050687	1.542
0.589583	13.2936	0	30.8958	25.98	19.8	0.038429	0	20.1279	0	1	0.050818	1.546
0.591667	13.2939	0	30.9167	25.98	19.8	0.038528	0	20.1295	0	1	0.05095	1.55
0.59375	13.2941	0	30.9375	25.98	19.8	0.038627	0	20.1312	0	1	0.051081	1.554
0.595833	13.2941	0	30.9583	25.99	19.8	0.038726	0	20.1328	0	1	0.051213	1.558
0.597917	13.2943	0	30.9792	25.99	19.8	0.038824	0	20.1345	0	1	0.051344	1.562
0.6	13.2943	0	31	25.99	19.8	0.038924	0	20.1361	0	1	0.051476	1.566
0.602083	13.2945	0	31.0208	25.99	19.8	0.039023	0	20.1378	0	1	0.051607	1.57
0.604167	13.2947	0	31.0417	25.99	19.8	0.039122	0	20.1394	0	1	0.051739	1.574
0.60625	13.2947	0	31.0625	26	19.8	0.03922	0	20.1411	0	1	0.05187	1.578
0.608333	13.2949	0	31.0833	26	19.8	0.03932	0	20.1428	0	1	0.052002	1.582
0.610417	13.2952	0	31.1042	26	19.8	0.039418	0	20.1444	0	1	0.052133	1.586
0.6125	13.2952	0	31.125	26	19.8	0.039542	0	20.1465	0	1	0.052298	1.591
0.614583	13.2954	0	31.1458	26	19.8	0.039641	0	20.1481	0	1	0.052429	1.595
0.616667	13.2954	0	31.1667	26.01	19.8	0.03974	0	20.1498	0	1	0.052561	1.599
0.61875	13.2956	0	31.1875	26.01	19.8	0.039838	0	20.1514	0	1	0.052692	1.603
0.620833	13.2958	0	31.2083	26.01	19.8	0.039962	0	20.1535	0	1	0.052856	1.608
0.622917	13.2958	0	31.2292	26.01	19.8	0.040062	0	20.1552	0	1	0.052988	1.612
0.625	13.296	0	31.25	26.01	19.8	0.040187	0	20.1572	0	1	0.053152	1.617
0.627083	13.296	0	31.2708	26.02	19.8	0.040285	0	20.1589	0	1	0.053284	1.621
0.629167	13.2962	0	31.2917	26.02	19.8	0.040408	0	20.161	0	1	0.053448	1.626
0.63125	13.2964	0	31.3125	26.02	19.8	0.040507	0	20.1626	0	1	0.05358	1.63
0.633333	13.2964	0	31.3333	26.02	19.8	0.04063	0	20.1647	0	1	0.053744	1.635
0.635417	13.2967	0	31.3542	26.03	19.8	0.04073	0	20.1663	0	1	0.053875	1.639
0.6375	13.2969	0	31.375	26.03	19.8	0.040854	0	20.1684	0	1	0.05404	1.644
0.639583	13.2969	0	31.3958	26.03	19.8	0.040977	0	20.1705	0	1	0.054204	1.649
0.641667	13.2971	0	31.4167	26.03	19.8	0.041076	0	20.1721	0	1	0.054336	1.653
0.64375	13.2971	0	31.4375	26.03	19.8	0.0412	0	20.1742	0	1	0.0545	1.658
0.645833	13.2973	0	31.4583	26.04	19.8	0.041324	0	20.1763	0	1	0.054664	1.663
0.647917	13.2975	0	31.4792	26.04	19.8	0.041423	0	20.1779	0	1	0.054796	1.667
0.65	13.2975	0	31.5	26.04	19.8	0.041547	0	20.18	0	1	0.05496	1.672
0.652083	13.2977	0	31.5208	26.05	19.8	0.04167	0	20.1821	0	1	0.055125	1.677
0.654167	13.298	0	31.5417	26.05	19.8	0.041794	0	20.1841	0	1	0.055289	1.682
0.65625	13.298	0	31.5625	26.05	19.8	0.041918	0	20.1862	0	1	0.055453	1.687
0.658333	13.2982	0	31.5833	26.05	19.8	0.042041	0	20.1883	0	1	0.055618	1.692
0.660417	13.2982	0	31.6042	26.06	19.8	0.042165	0	20.1903	0	1	0.055782	1.697
0.6625	13.2984	0	31.625	26.06	19.8	0.042288	0	20.1924	0	1	0.055946	1.702
0.664583	13.2986	0	31.6458	26.06	19.8	0.042411	0	20.1945	0	1	0.056111	1.707
0.666667	13.2986	0	31.6667	26.07	19.8	0.042535	0	20.1965	0	1	0.056275	1.712
0.66875	13.2988	0	31.6875	26.07	19.8	0.04266	0	20.1986	0	1	0.056439	1.717
0.670833	13.299	0	31.7083	26.07	19.8	0.042783	0	20.2007	0	1	0.056604	1.722
0.672917	13.299	0	31.7292	26.07	19.8	0.042906	0	20.2028	0	1	0.056768	1.727
0.675	13.2992	0	31.75	26.08	19.8	0.043029	0	20.2048	0	1	0.056932	1.732
0.677083	13.2992	0	31.7708	26.08	19.8	0.043154	0	20.2069	0	1	0.057097	1.737
0.679167	13.2995	0	31.7917	26.08	19.8	0.043277	0	20.209	0	1	0.057261	1.742
0.68125	13.2997	0	31.8125	26.08	19.8	0.043401	0	20.211	0	1	0.057426	1.747
0.683333	13.2997	0	31.8333	26.09	19.8	0.043524	0	20.2131	0	1	0.05759	1.752
0.685417	13.2999	0	31.8542	26.09	19.8	0.043648	0	20.2152	0	1	0.057754	1.757
0.6875	13.3001	0	31.875	26.09	19.8	0.043771	0	20.2172	0	1	0.057919	1.762
0.689583	13.3001	0	31.8958	26.1	19.8	0.04392	0	20.2197	0	1	0.058116	1.768
0.691667	13.3003	0	31.9167	26.1	19.8	0.044043	0	20.2218	0	1	0.05828	1.773
0.69375	13.3005	0	31.9375	26.1	19.8	0.044166	0	20.2239	0	1	0.058445	1.778
0.695833	13.3005	0	31.9583	26.11	19.8	0.04429	0	20.2259	0	1	0.058609	1.783
0.697917	13.3008	0	31.9792	26.11	19.8	0.044414	0	20.228	0	1	0.058773	1.788
0.7	13.3008	0	32	26.11	19.8	0.044537	0	20.2301	0	1	0.058938	1.793
0.702083	13.301	0	32.0208	26.12	19.8	0.044661	0	20.2321	0	1	0.059102	1.798
0.704167	13.3012	0	32.0417	26.12	19.8	0.044785	0	20.2342	0	1	0.059266	1.803
0.70625	13.3012	0	32.0625	26.12	19.8	0.044909	0	20.2363	0	1	0.059431	1.808
0.708333	13.3014	0	32.0833	26.13	19.8	0.045032	0	20.2383	0	1	0.059595	1.813
0.710417	13.3016	0	32.1042	26.13	19.8	0.045155	0	20.2404	0	1	0.059759	1.818
0.7125	13.3016	0	32.125	26.13	19.8	0.04528	0	20.2425	0	1	0.059924	1.823
0.714583	13.3018	0	32.1458	26.14	19.8	0.045401	0	20.2445	0	1	0.060088	1.828
0.716667	13.302	0	32.1667	26.14	19.8	0.045549	0	20.247	0	1	0.060285	1.834
0.71875	13.302	0	32.1875	26.14	19.8	0.045673	0	20.2491	0	1	0.06045	1.839
0.720833	13.3023	0	32.2083	26.15	19.8	0.045797	0	20.2512	0	1	0.060614	1.844
0.722917	13.3025	0	32.2292	26.15	19.8	0.04592	0	20.2532	0	1	0.060778	1.849
0.725	13.3025	0	32.25	26.15	19.8	0.046043	0	20.2553	0	1	0.060943	1.854
0.727083	13.3027	0	32.2708	26.16	19.8	0.046166	0	20.2574	0	1	0.061107	1.859
0.729167	13.3027	0	32.2917	26.16	19.8	0.04629	0	20.2594	0	1	0.061271	1.864
0.73125	13.3029	0	32.3125	26.16	19.8	0.046414	0	20.2615	0	1	0.061436	1.869
0.733333	13.3031	0	32.3333	26.16	19.8	0.046562	0	20.264	0	1	0.061633	1.875
0.735417	13.3031	0	32.3542	26.17	19.8	0.046685	0	20.2661	0	1	0.061797	1.88
0.7375	13.3033	0	32.375	26.17	19.8	0.046809	0	20.2681	0	1	0.061962	1.885
0.739583	13.3036	0	32.3958	26.17	19.8	0.046932	0	20.2702	0	1	0.062126	1.89
0.741667	13.3036	0	32.4167	26.18	19.8	0.047055	0	20.2723	0	1	0.06229	1.895
0.74375	13.3038	0	32.4375	26.18	19.8	0.047203	0	20.2748	0	1	0.062488	1.901
0.745833	13.304	0	32.4583	26.19	19.8	0.047326	0	20.2768	0	1	0.062652	1.906
0.747917	13.304	0	32.4792	26.19	19.8	0.04745	0	20.2789	0	1	0.062816	1.911
0.75	13.3042	0	32.5	26.19	19.8	0.047573	0	20.281	0	1	0.062981	1.916
0.752083	13.3042	0	32.5208	26.2	19.8	0.047696	0	20.283	0	1	0.063145	1.921
0.754167	13.3044	0	32.5417	26.2	19.8	0.04782	0	20.2851	0	1	0.063309	1.926
0.75625	13.3046	0	32.5625	26.21	19.8	0.047943	0	20.2872	0	1	0.063474	1.931
0.758333	13.3046	0	32.5833	26.21	19.8	0.048067	0	20.2892	0	1	0.063638	1.936
0.760417	13.3048	0	32.6042	26.21	19.8	0.04819	0	20.2913	0	1	0.063803	1.941
0.7625	13.3051	0	32.625	26.22	19.8	0.048314	0	20.2934	0	1	0.063967	1.946
0.764583	13.3051	0	32.6458	26.22	19.8	0.048436	0	20.2954	0	1	0.064131	1.951
0.766667	13.3053	0	32.6667	26.22	19.8	0.04856	0	20.2975	0	1	0.064296	1.956
0.76875	13.3053	0	32.6875	26.23	19.8	0.048683	0	20.2996	0	1	0.06446	1.961
0.770833	13.3055	0	32.7083	26.23	19.8	0.048805	0	20.3016	0	1	0.064624	1.966
0.772917	13.3057	0	32.7292	26.24	19.8	0.048929	0	20.3037	0	1	0.064789	1.971
0.775	13.3057	0	32.75	26.24	19.8	0.049053	0	20.3058	0	1	0.064953	1.976
0.777083	13.3059	0	32.7708	26.25	19.8	0.049176	0	20.3079	0	1	0.065117	1.981
0.779167	13.3061	0	32.7917	26.25	19.8	0.049323	0	20.3103	0	1	0.065315	1.987
0.78125	13.3061	0	32.8125	26.26	19.8	0.049446	0	20.3124	0	1	0.065479	1.992
0.783333	13.3064	0	32.8333	26.26	19.8	0.049569	0	20.3145	0	1	0.065643	1.997
0.785417	13.3064	0	32.8542	26.27	19.8	0.049693	0	20.3165	0	1	0.065808	2.002
0.7875	13.3066	0	32.875	26.27	19.8	0.049816	0	20.3186	0	1	0.065972	2.007
0.789583	13.3068	0	32.8958	26.27	19.8	0.049938	0	20.3207	0	1	0.066136	2.012
0.791667	13.3068	0	32.9167	26.28	19.8	0.050087	0	20.3232	0	1	0.066334	2.018
0.79375	13.307	0	32.9375	26.28	19.8	0.05021	0	20.3252	0	1	0.066498	2.023
0.795833	13.3072	0	32.9583	26.29	19.8	0.050333	0	20.3273	0	1	0.066662	2.028
0.797917	13.3072	0	32.9792	26.29	19.8	0.050457	0	20.3294	0	1	0.066827	2.033
0.8	13.3074	0	33	26.29	19.8	0.050605	0	20.3319	0	1	0.067024	2.039
0.802083	13.3077	0	33.0208	26.3	19.8	0.050727	0	20.3339	0	1	0.067188	2.044
0.804167	13.3077	0	33.0417	26.31	19.8	0.050875	0	20.3364	0	1	0.067385	2.05
0.80625	13.3079	0	33.0625	26.31	19.8	0.050999	0	20.3385	0	1	0.06755	2.055
0.808333	13.3079	0	33.0833	26.32	19.8	0.051147	0	20.341	0	1	0.067747	2.061
0.810417	13.3081	0	33.1042	26.32	19.8	0.05127	0	20.343	0	1	0.067911	2.066
0.8125	13.3083	0	33.125	26.33	19.8	0.051417	0	20.3455	0	1	0.068109	2.072
0.814583	13.3083	0	33.1458	26.33	19.8	0.05154	0	20.3476	0	1	0.068273	2.077
0.816667	13.3085	0	33.1667	26.33	19.8	0.051688	0	20.3501	0	1	0.06847	2.083
0.81875	13.3087	0	33.1875	26.34	19.8	0.051836	0	20.3525	0	1	0.068667	2.089
0.820833	13.3087	0	33.2083	26.34	19.8	0.051958	0	20.3546	0	1	0.068832	2.094
0.822917	13.3089	0	33.2292	26.35	19.8	0.052107	0	20.3571	0	1	0.069029	2.1
0.825	13.3092	0	33.25	26.35	19.8	0.05223	0	20.3592	0	1	0.069193	2.105
0.827083	13.3092	0	33.2708	26.35	19.8	0.052377	0	20.3617	0	1	0.069391	2.111
0.829167	13.3094	0	33.2917	26.36	19.8	0.052523	0	20.3641	0	1	0.069588	2.117
0.83125	13.3096	0	33.3125	26.36	19.8	0.052647	0	20.3662	0	1	0.069752	2.122
0.833333	13.3096	0	33.3333	26.37	19.8	0.052797	0	20.3687	0	1	0.069949	2.128
0.835417	13.3098	0	33.3542	26.38	19.8	0.052944	0	20.3712	0	1	0.070147	2.134
0.8375	13.3098	0	33.375	26.38	19.8	0.053091	0	20.3737	0	1	0.070344	2.14
0.839583	13.31	0	33.3958	26.39	19.8	0.053238	0	20.3761	0	1	0.070541	2.146
0.841667	13.3102	0	33.4167	26.39	19.8	0.053361	0	20.3782	0	1	0.070705	2.151
0.84375	13.3102	0	33.4375	26.39	19.8	0.053509	0	20.3807	0	1	0.070903	2.157
0.845833	13.3105	0	33.4583	26.4	19.8	0.053657	0	20.3832	0	1	0.0711	2.163
0.847917	13.3107	0	33.4792	26.4	19.8	0.053804	0	20.3857	0	1	0.071297	2.169
0.85	13.3107	0	33.5	26.41	19.8	0.053952	0	20.3881	0	1	0.071494	2.175
0.852083	13.3109	0	33.5208	26.41	19.8	0.054099	0	20.3906	0	1	0.071692	2.181
0.854167	13.3111	0	33.5417	26.42	19.8	0.054247	0	20.3931	0	1	0.071889	2.187
0.85625	13.3111	0	33.5625	26.42	19.8	0.054395	0	20.3956	0	1	0.072086	2.193
0.858333	13.3113	0	33.5833	26.43	19.8	0.054542	0	20.3981	0	1	0.072283	2.199
0.860417	13.3115	0	33.6042	26.43	19.8	0.05469	0	20.4005	0	1	0.07248	2.205
0.8625	13.3115	0	33.625	26.44	19.8	0.054837	0	20.403	0	1	0.072678	2.211
0.864583	13.3117	0	33.6458	26.44	19.8	0.054984	0	20.4055	0	1	0.072875	2.217
0.866667	13.312	0	33.6667	26.45	19.8	0.055107	0	20.4076	0	1	0.073039	2.222
0.86875	13.312	0	33.6875	26.45	19.8	0.055255	0	20.4101	0	1	0.073236	2.228
0.870833	13.3122	0	33.7083	26.46	19.8	0.055403	0	20.4125	0	1	0.073434	2.234
0.872917	13.3124	0	33.7292	26.46	19.8	0.055552	0	20.415	0	1	0.073631	2.24
0.875	13.3124	0	33.75	26.47	19.8	0.055697	0	20.4175	0	1	0.073828	2.246
0.877083	13.3126	0	33.7708	26.48	19.8	0.055846	0	20.42	0	1	0.074025	2.252
0.879167	13.3128	0	33.7917	26.48	19.8	0.055993	0	20.4225	0	1	0.074223	2.258
0.88125	13.3128	0	33.8125	26.49	19.8	0.05614	0	20.425	0	1	0.07442	2.264
0.883333	13.313	0	33.8333	26.49	19.8	0.056288	0	20.4274	0	1	0.074617	2.27
0.885417	13.313	0	33.8542	26.5	19.8	0.056435	0	20.4299	0	1	0.074814	2.276
0.8875	13.3133	0	33.875	26.5	19.8	0.056582	0	20.4324	0	1	0.075012	2.282
0.889583	13.3135	0	33.8958	26.51	19.8	0.05673	0	20.4349	0	1	0.075209	2.288
0.891667	13.3135	0	33.9167	26.51	19.8	0.056878	0	20.4374	0	1	0.075406	2.294
0.89375	13.3137	0	33.9375	26.52	19.8	0.057023	0	20.4399	0	1	0.075603	2.3
0.895833	13.3139	0	33.9583	26.52	19.8	0.057171	0	20.4423	0	1	0.0758	2.306
0.897917	13.3139	0	33.9792	26.53	19.8	0.057319	0	20.4448	0	1	0.075998	2.312
0.9	13.3141	0	34	26.53	19.8	0.057491	0	20.4477	0	1	0.076228	2.319
0.902083	13.3143	0	34.0208	26.54	19.8	0.057638	0	20.4502	0	1	0.076425	2.325
0.904167	13.3143	0	34.0417	26.55	19.8	0.057786	0	20.4527	0	1	0.076622	2.331
0.90625	13.3145	0	34.0625	26.55	19.8	0.057932	0	20.4552	0	1	0.076819	2.337
0.908333	13.3148	0	34.0833	26.56	19.8	0.058081	0	20.4577	0	1	0.077017	2.343
0.910417	13.3148	0	34.1042	26.57	19.8	0.058228	0	20.4601	0	1	0.077214	2.349
0.9125	13.315	0	34.125	26.57	19.8	0.058374	0	20.4626	0	1	0.077411	2.355
0.914583	13.3152	0	34.1458	26.58	19.8	0.058522	0	20.4651	0	1	0.077608	2.361
0.916667	13.3152	0	34.1667	26.59	19.8	0.058694	0	20.468	0	1	0.077838	2.368
0.91875	13.3154	0	34.1875	26.59	19.8	0.058841	0	20.4705	0	1	0.078036	2.374
0.920833	13.3156	0	34.2083	26.6	19.8	0.058989	0	20.473	0	1	0.078233	2.38
0.922917	13.3156	0	34.2292	26.6	19.8	0.059135	0	20.4754	0	1	0.07843	2.386
0.925	13.3158	0	34.25	26.61	19.8	0.059308	0	20.4783	0	1	0.07866	2.393
0.927083	13.3161	0	34.2708	26.61	19.8	0.059454	0	20.4808	0	1	0.078857	2.399
0.929167	13.3161	0	34.2917	26.62	19.8	0.059601	0	20.4833	0	1	0.079055	2.405
0.93125	13.3163	0	34.3125	26.63	19.8	0.059748	0	20.4858	0	1	0.079252	2.411
0.933333	13.3165	0	34.3333	26.63	19.8	0.059896	0	20.4883	0	1	0.079449	2.417
0.935417	13.3165	0	34.3542	26.64	19.8	0.060068	0	20.4912	0	1	0.079679	2.424
0.9375	13.3167	0	34.375	26.64	19.8	0.060215	0	20.4937	0	1	0.079876	2.43
0.939583	13.3167	0	34.3958	26.65	19.8	0.060361	0	20.4961	0	1	0.080074	2.436
0.941667	13.3169	0	34.4167	26.66	19.8	0.060508	0	20.4986	0	1	0.080271	2.442
0.94375	13.3171	0	34.4375	26.66	19.8	0.06068	0	20.5015	0	1	0.080501	2.449
0.945833	13.3171	0	34.4583	26.67	19.8	0.060828	0	20.504	0	1	0.080698	2.455
0.947917	13.3173	0	34.4792	26.68	19.8	0.060975	0	20.5065	0	1	0.080895	2.461
0.95	13.3176	0	34.5	26.68	19.8	0.061146	0	20.5094	0	1	0.081126	2.468
0.952083	13.3176	0	34.5208	26.69	19.8	0.061294	0	20.5119	0	1	0.081323	2.474
0.954167	13.3178	0	34.5417	26.7	19.8	0.061464	0	20.5148	0	1	0.081553	2.481
0.95625	13.318	0	34.5625	26.7	19.8	0.061613	0	20.5172	0	1	0.08175	2.487
0.958333	13.318	0	34.5833	26.71	19.8	0.06176	0	20.5197	0	1	0.081947	2.493
0.960417	13.3182	0	34.6042	26.72	19.8	0.061931	0	20.5226	0	1	0.082177	2.5
0.9625	13.3184	0	34.625	26.72	19.8	0.062078	0	20.5251	0	1	0.082375	2.506
0.964583	13.3184	0	34.6458	26.73	19.8	0.062249	0	20.528	0	1	0.082605	2.513
0.966667	13.3186	0	34.6667	26.73	19.8	0.062396	0	20.5305	0	1	0.082802	2.519
0.96875	13.3189	0	34.6875	26.74	19.8	0.062567	0	20.5334	0	1	0.083032	2.526
0.970833	13.3189	0	34.7083	26.75	19.8	0.062714	0	20.5359	0	1	0.083229	2.532
0.972917	13.3191	0	34.7292	26.75	19.8	0.062885	0	20.5388	0	1	0.083459	2.539
0.975	13.3191	0	34.75	26.76	19.8	0.063033	0	20.5412	0	1	0.083657	2.545
0.977083	13.3193	0	34.7708	26.77	19.8	0.063205	0	20.5441	0	1	0.083887	2.552
0.979167	13.3195	0	34.7917	26.77	19.8	0.063376	0	20.547	0	1	0.084117	2.559
0.98125	13.3195	0	34.8125	26.78	19.8	0.063522	0	20.5495	0	1	0.084314	2.565
0.983333	13.3197	0	34.8333	26.79	19.8	0.063694	0	20.5524	0	1	0.084544	2.572
0.985417	13.3199	0	34.8542	26.8	19.8	0.063841	0	20.5549	0	1	0.084741	2.578
0.9875	13.3199	0	34.875	26.8	19.8	0.064012	0	20.5578	0	1	0.084971	2.585
0.989583	13.3201	0	34.8958	26.81	19.8	0.064185	0	20.5607	0	1	0.085201	2.592
0.991667	13.3204	0	34.9167	26.82	19.8	0.06433	0	20.5632	0	1	0.085399	2.598
0.99375	13.3204	0	34.9375	26.82	19.8	0.064503	0	20.5661	0	1	0.085629	2.605
0.995833	13.3206	0	34.9583	26.83	19.8	0.064649	0	20.5686	0	1	0.085826	2.611
0.997917	13.3206	0	34.9792	26.84	19.8	0.06482	0	20.5715	0	1	0.086056	2.618
1	13.3208	0	35	26.85	19.8	0.064966	0	20.5739	0	1	0.086253	2.624
1.00208	13.321	0	35.0208	26.85	19.8	0.065138	0	20.5768	0	1	0.086483	2.631
1.00417	13.321	0	35.0417	26.86	19.8	0.065308	0	20.5797	0	1	0.086714	2.638
1.00625	13.3212	0	35.0625	26.87	19.8	0.065457	0	20.5822	0	1	0.086911	2.644
1.00833	13.3214	0	35.0833	26.87	19.8	0.065629	0	20.5851	0	1	0.087141	2.651
1.01042	13.3214	0	35.1042	26.88	19.8	0.065799	0	20.588	0	1	0.087371	2.658
1.0125	13.3217	0	35.125	26.89	19.8	0.065944	0	20.5905	0	1	0.087568	2.664
1.01458	13.3219	0	35.1458	26.89	19.8	0.066117	0	20.5934	0	1	0.087798	2.671
1.01667	13.3219	0	35.1667	26.9	19.8	0.066261	0	20.5959	0	1	0.087996	2.677
1.01875	13.3221	0	35.1875	26.91	19.8	0.066433	0	20.5988	0	1	0.088226	2.684
1.02083	13.3221	0	35.2083	26.92	19.8	0.066606	0	20.6017	0	1	0.088456	2.691
1.02292	13.3223	0	35.2292	26.92	19.8	0.066752	0	20.6042	0	1	0.088653	2.697
1.025	13.3225	0	35.25	26.93	19.8	0.066922	0	20.607	0	1	0.088883	2.704
1.02708	13.3225	0	35.2708	26.94	19.8	0.067069	0	20.6095	0	1	0.08908	2.71
1.02917	13.3227	0	35.2917	26.95	19.8	0.067241	0	20.6124	0	1	0.08931	2.717
1.03125	13.3229	0	35.3125	26.95	19.8	0.067411	0	20.6153	0	1	0.08954	2.724
1.03333	13.3229	0	35.3333	26.96	19.8	0.067557	0	20.6178	0	1	0.089738	2.73
1.03542	13.3232	0	35.3542	26.97	19.8	0.067728	0	20.6207	0	1	0.089968	2.737
1.0375	13.3232	0	35.375	26.98	19.8	0.0679	0	20.6236	0	1	0.090198	2.744
1.03958	13.3234	0	35.3958	26.98	19.8	0.068046	0	20.6261	0	1	0.090395	2.75
1.04167	13.3236	0	35.4167	26.99	19.8	0.068216	0	20.629	0	1	0.090625	2.757
1.04375	13.3236	0	35.4375	27	19.8	0.068364	0	20.6315	0	1	0.090822	2.763
1.04583	13.3238	0	35.4583	27	19.8	0.068535	0	20.6344	0	1	0.091053	2.77
1.04792	13.324	0	35.4792	27.01	19.8	0.068703	0	20.6373	0	1	0.091283	2.777
1.05	13.324	0	35.5	27.02	19.8	0.068851	0	20.6397	0	1	0.09148	2.783
1.05208	13.3242	0	35.5208	27.03	19.8	0.069022	0	20.6426	0	1	0.09171	2.79
1.05417	13.3242	0	35.5417	27.04	19.8	0.069169	0	20.6451	0	1	0.091907	2.796
1.05625	13.3245	0	35.5625	27.05	19.8	0.06934	0	20.648	0	1	0.092137	2.803
1.05833	13.3247	0	35.5833	27.05	19.8	0.069487	0	20.6505	0	1	0.092334	2.809
1.06042	13.3247	0	35.6042	27.06	19.8	0.069658	0	20.6534	0	1	0.092565	2.816
1.0625	13.3249	0	35.625	27.07	19.8	0.069828	0	20.6563	0	1	0.092795	2.823
1.06458	13.3249	0	35.6458	27.08	19.8	0.069974	0	20.6588	0	1	0.092992	2.829
1.06667	13.3251	0	35.6667	27.08	19.8	0.070145	0	20.6617	0	1	0.093222	2.836
1.06875	13.3253	0	35.6875	27.09	19.8	0.070291	0	20.6642	0	1	0.093419	2.842
1.07083	13.3253	0	35.7083	27.1	19.8	0.070462	0	20.6671	0	1	0.093649	2.849
1.07292	13.3255	0	35.7292	27.11	19.8	0.070607	0	20.6695	0	1	0.093847	2.855
1.075	13.3255	0	35.75	27.12	19.8	0.070777	0	20.6724	0	1	0.094077	2.862
1.07708	13.3257	0	35.7708	27.12	19.8	0.070924	0	20.6749	0	1	0.094274	2.868
1.07917	13.326	0	35.7917	27.13	19.8	0.071095	0	20.6778	0	1	0.094504	2.875
1.08125	13.326	0	35.8125	27.14	19.8	0.07124	0	20.6803	0	1	0.094701	2.881
1.08333	13.3262	0	35.8333	27.15	19.8	0.071388	0	20.6828	0	1	0.094898	2.887
1.08542	13.3262	0	35.8542	27.16	19.8	0.071558	0	20.6857	0	1	0.095129	2.894
1.0875	13.3264	0	35.875	27.16	19.8	0.071703	0	20.6882	0	1	0.095326	2.9
1.08958	13.3266	0	35.8958	27.17	19.8	0.071873	0	20.6911	0	1	0.095556	2.907
1.09167	13.3266	0	35.9167	27.18	19.8	0.07202	0	20.6935	0	1	0.095753	2.913
1.09375	13.3268	0	35.9375	27.19	19.8	0.072167	0	20.696	0	1	0.09595	2.919
1.09583	13.3268	0	35.9583	27.2	19.8	0.072312	0	20.6985	0	1	0.096148	2.925
1.09792	13.327	0	35.9792	27.21	19.8	0.072482	0	20.7014	0	1	0.096378	2.932
1.1	13.3273	0	36	27.22	19.8	0.072628	0	20.7039	0	1	0.096575	2.938
1.10208	13.3273	0	36.0208	27.22	19.8	0.072774	0	20.7064	0	1	0.096772	2.944
1.10417	13.3275	0	36.0417	27.23	19.8	0.072944	0	20.7093	0	1	0.097002	2.951
1.10625	13.3275	0	36.0625	27.24	19.8	0.073091	0	20.7118	0	1	0.097199	2.957
1.10833	13.3277	0	36.0833	27.25	19.8	0.073236	0	20.7142	0	1	0.097397	2.963
1.11042	13.3279	0	36.1042	27.26	19.8	0.073407	0	20.7171	0	1	0.097627	2.97
1.1125	13.3279	0	36.125	27.27	19.8	0.073554	0	20.7196	0	1	0.097824	2.976
1.11458	13.3281	0	36.1458	27.28	19.8	0.073698	0	20.7221	0	1	0.098021	2.982
1.11667	13.3281	0	36.1667	27.29	19.8	0.073844	0	20.7246	0	1	0.098218	2.988
1.11875	13.3283	0	36.1875	27.29	19.8	0.074014	0	20.7275	0	1	0.098448	2.995
1.12083	13.3285	0	36.2083	27.3	19.8	0.074159	0	20.73	0	1	0.098646	3.001
1.12292	13.3285	0	36.2292	27.31	19.8	0.074304	0	20.7324	0	1	0.098843	3.007
1.125	13.3288	0	36.25	27.32	19.8	0.074475	0	20.7353	0	1	0.099073	3.014
1.12708	13.3288	0	36.2708	27.33	19.8	0.07462	0	20.7378	0	1	0.09927	3.02
1.12917	13.329	0	36.2917	27.34	19.8	0.074791	0	20.7407	0	1	0.0995	3.027
1.13125	13.3292	0	36.3125	27.35	19.8	0.074935	0	20.7432	0	1	0.099698	3.033
1.13333	13.3292	0	36.3333	27.36	19.8	0.075107	0	20.7461	0	1	0.099928	3.04
1.13542	13.3294	0	36.3542	27.37	19.8	0.075252	0	20.7486	0	1	0.100125	3.046
1.1375	13.3294	0	36.375	27.38	19.8	0.075397	0	20.7511	0	1	0.100322	3.052
1.13958	13.3296	0	36.3958	27.39	19.8	0.075568	0	20.754	0	1	0.100552	3.059
1.14167	13.3298	0	36.4167	27.39	19.8	0.075713	0	20.7565	0	1	0.100749	3.065
1.14375	13.3298	0	36.4375	27.4	19.8	0.07586	0	20.7589	0	1	0.100947	3.071
1.14583	13.3301	0	36.4583	27.41	19.8	0.076003	0	20.7614	0	1	0.101144	3.077
1.14792	13.3301	0	36.4792	27.42	19.8	0.076174	0	20.7643	0	1	0.101374	3.084
1.15	13.3303	0	36.5	27.43	19.8	0.076321	0	20.7668	0	1	0.101571	3.09
1.15208	13.3305	0	36.5208	27.44	19.8	0.076465	0	20.7693	0	1	0.101768	3.096
1.15417	13.3305	0	36.5417	27.44	19.8	0.076635	0	20.7722	0	1	0.101999	3.103
1.15625	13.3307	0	36.5625	27.45	19.8	0.07678	0	20.7747	0	1	0.102196	3.109
1.15833	13.3307	0	36.5833	27.46	19.8	0.076924	0	20.7771	0	1	0.102393	3.115
1.16042	13.3309	0	36.6042	27.47	19.8	0.077069	0	20.7796	0	1	0.10259	3.121
1.1625	13.3311	0	36.625	27.48	19.8	0.077241	0	20.7825	0	1	0.10282	3.128
1.16458	13.3311	0	36.6458	27.49	19.8	0.077386	0	20.785	0	1	0.103018	3.134
1.16667	13.3314	0	36.6667	27.5	19.8	0.077531	0	20.7875	0	1	0.103215	3.14
1.16875	13.3314	0	36.6875	27.51	19.8	0.0777	0	20.7904	0	1	0.103445	3.147
1.17083	13.3316	0	36.7083	27.52	19.8	0.077845	0	20.7929	0	1	0.103642	3.153
1.17292	13.3318	0	36.7292	27.53	19.8	0.077991	0	20.7954	0	1	0.103839	3.159
1.175	13.3318	0	36.75	27.54	19.8	0.078162	0	20.7983	0	1	0.104069	3.166
1.17708	13.332	0	36.7708	27.55	19.8	0.078308	0	20.8007	0	1	0.104267	3.172
1.17917	13.332	0	36.7917	27.56	19.8	0.078451	0	20.8032	0	1	0.104464	3.178
1.18125	13.3322	0	36.8125	27.57	19.8	0.078621	0	20.8061	0	1	0.104694	3.185
1.18333	13.3324	0	36.8333	27.58	19.8	0.078768	0	20.8086	0	1	0.104891	3.191
1.18542	13.3324	0	36.8542	27.59	19.8	0.078936	0	20.8115	0	1	0.105121	3.198
1.1875	13.3326	0	36.875	27.6	19.8	0.079082	0	20.814	0	1	0.105319	3.204
1.18958	13.3326	0	36.8958	27.61	19.8	0.079251	0	20.8169	0	1	0.105549	3.211
1.19167	13.3329	0	36.9167	27.62	19.8	0.079396	0	20.8194	0	1	0.105746	3.217
1.19375	13.3331	0	36.9375	27.62	19.8	0.079563	0	20.8223	0	1	0.105976	3.224
1.19583	13.3331	0	36.9583	27.63	19.8	0.079711	0	20.8247	0	1	0.106173	3.23
1.19792	13.3333	0	36.9792	27.65	19.8	0.07988	0	20.8276	0	1	0.106403	3.237
1.2	13.3333	0	37	27.66	19.8	0.080023	0	20.8301	0	1	0.1066	3.243
1.20208	13.3335	0	37.0208	27.67	19.8	0.080193	0	20.833	0	1	0.106831	3.25
1.20417	13.3337	0	37.0417	27.68	19.8	0.080363	0	20.8359	0	1	0.107061	3.257
1.20625	13.3337	0	37.0625	27.69	19.8	0.080534	0	20.8388	0	1	0.107291	3.264
1.20833	13.3339	0	37.0833	27.7	19.8	0.080677	0	20.8413	0	1	0.107488	3.27
1.21042	13.3339	0	37.1042	27.71	19.8	0.080847	0	20.8442	0	1	0.107718	3.277
1.2125	13.3342	0	37.125	27.72	19.8	0.081018	0	20.8471	0	1	0.107948	3.284
1.21458	13.3342	0	37.1458	27.73	19.8	0.081185	0	20.85	0	1	0.108178	3.291
1.21667	13.3344	0	37.1667	27.74	19.8	0.08133	0	20.8525	0	1	0.108376	3.297
1.21875	13.3346	0	37.1875	27.75	19.8	0.081499	0	20.8554	0	1	0.108606	3.304
1.22083	13.3346	0	37.2083	27.76	19.8	0.08167	0	20.8583	0	1	0.108836	3.311
1.22292	13.3348	0	37.2292	27.77	19.8	0.08184	0	20.8612	0	1	0.109066	3.318
1.225	13.3348	0	37.25	27.78	19.8	0.081982	0	20.8636	0	1	0.109263	3.324
1.22708	13.335	0	37.2708	27.79	19.8	0.082152	0	20.8665	0	1	0.109493	3.331
1.22917	13.3352	0	37.2917	27.8	19.8	0.082322	0	20.8694	0	1	0.109723	3.338
1.23125	13.3352	0	37.3125	27.81	19.8	0.082491	0	20.8723	0	1	0.109953	3.345
1.23333	13.3354	0	37.3333	27.82	19.8	0.082635	0	20.8748	0	1	0.110151	3.351
1.23542	13.3354	0	37.3542	27.83	19.8	0.082804	0	20.8777	0	1	0.110381	3.358
1.2375	13.3357	0	37.375	27.84	19.8	0.082974	0	20.8806	0	1	0.110611	3.365
1.23958	13.3357	0	37.3958	27.85	19.8	0.083118	0	20.8831	0	1	0.110808	3.371
1.24167	13.3359	0	37.4167	27.86	19.8	0.083288	0	20.886	0	1	0.111038	3.378
1.24375	13.3361	0	37.4375	27.87	19.8	0.083456	0	20.8889	0	1	0.111268	3.385
1.24583	13.3361	0	37.4583	27.88	19.8	0.083601	0	20.8914	0	1	0.111465	3.391
1.24792	13.3363	0	37.4792	27.89	19.8	0.08377	0	20.8943	0	1	0.111695	3.398
1.25	13.3363	0	37.5	27.9	19.8	0.083913	0	20.8968	0	1	0.111893	3.404
1.25208	13.3365	0	37.5208	27.92	19.8	0.084083	0	20.8997	0	1	0.112123	3.411
1.25417	13.3365	0	37.5417	27.93	19.8	0.084228	0	20.9021	0	1	0.11232	3.417
1.25625	13.3367	0	37.5625	27.94	19.8	0.084397	0	20.905	0	1	0.11255	3.424
1.25833	13.3367	0	37.5833	27.95	19.8	0.084541	0	20.9075	0	1	0.112747	3.43
1.26042	13.337	0	37.6042	27.96	19.8	0.08471	0	20.9104	0	1	0.112977	3.437
1.2625	13.3372	0	37.625	27.97	19.8	0.084855	0	20.9129	0	1	0.113175	3.443
1.26458	13.3372	0	37.6458	27.98	19.8	0.085024	0	20.9158	0	1	0.113405	3.45
1.26667	13.3374	0	37.6667	27.99	19.8	0.085169	0	20.9183	0	1	0.113602	3.456
1.26875	13.3374	0	37.6875	28	19.8	0.085336	0	20.9212	0	1	0.113832	3.463
1.27083	13.3376	0	37.7083	28.01	19.8	0.085505	0	20.9241	0	1	0.114062	3.47
1.27292	13.3376	0	37.7292	28.02	19.8	0.085651	0	20.9266	0	1	0.114259	3.476
1.275	13.3378	0	37.75	28.03	19.8	0.08582	0	20.9295	0	1	0.11449	3.483
1.27708	13.338	0	37.7708	28.04	19.8	0.085963	0	20.9319	0	1	0.114687	3.489
1.27917	13.338	0	37.7917	28.05	19.8	0.086131	0	20.9348	0	1	0.114917	3.496
1.28125	13.3382	0	37.8125	28.06	19.8	0.086277	0	20.9373	0	1	0.115114	3.502
1.28333	13.3382	0	37.8333	28.08	19.8	0.086444	0	20.9402	0	1	0.115344	3.509
1.28542	13.3385	0	37.8542	28.09	19.8	0.086589	0	20.9427	0	1	0.115541	3.515
1.2875	13.3385	0	37.875	28.1	19.8	0.086755	0	20.9456	0	1	0.115771	3.522
1.28958	13.3387	0	37.8958	28.11	19.8	0.086925	0	20.9485	0	1	0.116002	3.529
1.29167	13.3387	0	37.9167	28.12	19.8	0.087069	0	20.951	0	1	0.116199	3.535
1.29375	13.3389	0	37.9375	28.13	19.8	0.087238	0	20.9539	0	1	0.116429	3.542
1.29583	13.3391	0	37.9583	28.15	19.8	0.087382	0	20.9564	0	1	0.116626	3.548
1.29792	13.3391	0	37.9792	28.16	19.8	0.08755	0	20.9593	0	1	0.116856	3.555
1.3	13.3393	0	38	28.17	19.8	0.08772	0	20.9622	0	1	0.117086	3.562
1.30208	13.3393	0	38.0208	28.18	19.8	0.087863	0	20.9646	0	1	0.117284	3.568
1.30417	13.3395	0	38.0417	28.19	19.8	0.08803	0	20.9675	0	1	0.117514	3.575
1.30625	13.3395	0	38.0625	28.2	19.8	0.088198	0	20.9704	0	1	0.117744	3.582
1.30833	13.3398	0	38.0833	28.21	19.8	0.088343	0	20.9729	0	1	0.117941	3.588
1.31042	13.3398	0	38.1042	28.22	19.8	0.088511	0	20.9758	0	1	0.118171	3.595
1.3125	13.34	0	38.125	28.23	19.8	0.088681	0	20.9787	0	1	0.118401	3.602
1.31458	13.34	0	38.1458	28.25	19.8	0.088824	0	20.9812	0	1	0.118598	3.608
1.31667	13.3402	0	38.1667	28.26	19.8	0.088991	0	20.9841	0	1	0.118828	3.615
1.31875	13.3404	0	38.1875	28.27	19.8	0.08916	0	20.987	0	1	0.119059	3.622
1.32083	13.3404	0	38.2083	28.28	19.8	0.089304	0	20.9895	0	1	0.119256	3.628
1.32292	13.3406	0	38.2292	28.29	19.8	0.089473	0	20.9924	0	1	0.119486	3.635
1.325	13.3406	0	38.25	28.31	19.8	0.089642	0	20.9953	0	1	0.119716	3.642
1.32708	13.3408	0	38.2708	28.32	19.8	0.089807	0	20.9982	0	1	0.119946	3.649
1.32917	13.3408	0	38.2917	28.33	19.8	0.089975	0	21.0011	0	1	0.120176	3.656
1.33125	13.341	0	38.3125	28.34	19.8	0.090144	0	21.004	0	1	0.120406	3.663
1.33333	13.341	0	38.3333	28.35	19.8	0.090312	0	21.0069	0	1	0.120636	3.67
1.33542	13.3413	0	38.3542	28.36	19.8	0.090455	0	21.0093	0	1	0.120834	3.676
1.3375	13.3413	0	38.375	28.37	19.8	0.090626	0	21.0122	0	1	0.121064	3.683
1.33958	13.3415	0	38.3958	28.39	19.8	0.090792	0	21.0151	0	1	0.121294	3.69
1.34167	13.3415	0	38.4167	28.4	19.8	0.090961	0	21.018	0	1	0.121524	3.697
1.34375	13.3417	0	38.4375	28.41	19.8	0.091129	0	21.0209	0	1	0.121754	3.704
1.34583	13.3419	0	38.4583	28.42	19.8	0.091297	0	21.0238	0	1	0.121984	3.711
1.34792	13.3419	0	38.4792	28.43	19.8	0.091438	0	21.0263	0	1	0.122181	3.717
1.35	13.3421	0	38.5	28.45	19.8	0.091606	0	21.0292	0	1	0.122411	3.724
1.35208	13.3421	0	38.5208	28.46	19.8	0.091776	0	21.0321	0	1	0.122642	3.731
1.35417	13.3423	0	38.5417	28.47	19.8	0.091943	0	21.035	0	1	0.122872	3.738
1.35625	13.3423	0	38.5625	28.48	19.8	0.092113	0	21.0379	0	1	0.123102	3.745
1.35833	13.3426	0	38.5833	28.49	19.8	0.092279	0	21.0408	0	1	0.123332	3.752
1.36042	13.3426	0	38.6042	28.51	19.8	0.092421	0	21.0433	0	1	0.123529	3.758
1.3625	13.3428	0	38.625	28.52	19.8	0.092591	0	21.0462	0	1	0.123759	3.765
1.36458	13.3428	0	38.6458	28.53	19.8	0.092758	0	21.0491	0	1	0.123989	3.772
1.36667	13.343	0	38.6667	28.54	19.8	0.092924	0	21.052	0	1	0.124219	3.779
1.36875	13.343	0	38.6875	28.55	19.8	0.093069	0	21.0545	0	1	0.124417	3.785
1.37083	13.3432	0	38.7083	28.57	19.8	0.093237	0	21.0574	0	1	0.124647	3.792
1.37292	13.3432	0	38.7292	28.58	19.8	0.093405	0	21.0603	0	1	0.124877	3.799
1.375	13.3434	0	38.75	28.59	19.8	0.093571	0	21.0632	0	1	0.125107	3.806
1.37708	13.3434	0	38.7708	28.6	19.8	0.093716	0	21.0656	0	1	0.125304	3.812
1.37917	13.3436	0	38.7917	28.62	19.8	0.093883	0	21.0685	0	1	0.125534	3.819
1.38125	13.3436	0	38.8125	28.63	19.8	0.094049	0	21.0714	0	1	0.125764	3.826
1.38333	13.3438	0	38.8333	28.64	19.8	0.094217	0	21.0743	0	1	0.125994	3.833
1.38542	13.3441	0	38.8542	28.65	19.8	0.094384	0	21.0772	0	1	0.126224	3.84
1.3875	13.3441	0	38.875	28.67	19.8	0.094552	0	21.0801	0	1	0.126455	3.847
1.38958	13.3443	0	38.8958	28.68	19.8	0.094695	0	21.0826	0	1	0.126652	3.853
1.39167	13.3443	0	38.9167	28.69	19.8	0.094862	0	21.0855	0	1	0.126882	3.86
1.39375	13.3445	0	38.9375	28.7	19.8	0.095029	0	21.0884	0	1	0.127112	3.867
1.39583	13.3445	0	38.9583	28.71	19.8	0.095197	0	21.0913	0	1	0.127342	3.874
1.39792	13.3447	0	38.9792	28.73	19.8	0.095364	0	21.0942	0	1	0.127572	3.881
1.4	13.3447	0	39	28.74	19.8	0.095532	0	21.0971	0	1	0.127802	3.888
1.40208	13.3449	0	39.0208	28.75	19.8	0.095676	0	21.0996	0	1	0.127999	3.894
1.40417	13.3449	0	39.0417	28.77	19.8	0.095843	0	21.1025	0	1	0.12823	3.901
1.40625	13.3451	0	39.0625	28.78	19.8	0.096009	0	21.1054	0	1	0.12846	3.908
1.40833	13.3451	0	39.0833	28.79	19.8	0.096176	0	21.1083	0	1	0.12869	3.915
1.41042	13.3454	0	39.1042	28.81	19.8	0.096343	0	21.1112	0	1	0.12892	3.922
1.4125	13.3454	0	39.125	28.82	19.8	0.096486	0	21.1137	0	1	0.129117	3.928
1.41458	13.3456	0	39.1458	28.83	19.8	0.096653	0	21.1165	0	1	0.129347	3.935
1.41667	13.3456	0	39.1667	28.85	19.8	0.096821	0	21.1194	0	1	0.129577	3.942
1.41875	13.3458	0	39.1875	28.86	19.8	0.096987	0	21.1223	0	1	0.129807	3.949
1.42083	13.3458	0	39.2083	28.87	19.8	0.097154	0	21.1252	0	1	0.130037	3.956
1.42292	13.346	0	39.2292	28.89	19.8	0.097321	0	21.1281	0	1	0.130268	3.963
1.425	13.346	0	39.25	28.9	19.8	0.097489	0	21.131	0	1	0.130498	3.97
1.42708	13.3462	0	39.2708	28.91	19.8	0.097633	0	21.1335	0	1	0.130695	3.976
1.42917	13.3462	0	39.2917	28.92	19.8	0.097796	0	21.1364	0	1	0.130925	3.983
1.43125	13.3464	0	39.3125	28.94	19.8	0.097964	0	21.1393	0	1	0.131155	3.99
1.43333	13.3464	0	39.3333	28.95	19.8	0.098133	0	21.1422	0	1	0.131385	3.997
1.43542	13.3466	0	39.3542	28.96	19.8	0.098298	0	21.1451	0	1	0.131615	4.004
1.4375	13.3466	0	39.375	28.98	19.8	0.09844	0	21.1476	0	1	0.131813	4.01
1.43958	13.3469	0	39.3958	28.99	19.8	0.098607	0	21.1505	0	1	0.132043	4.017
1.44167	13.3469	0	39.4167	29	19.8	0.098774	0	21.1534	0	1	0.132273	4.024
1.44375	13.3471	0	39.4375	29.02	19.8	0.09894	0	21.1563	0	1	0.132503	4.031
1.44583	13.3471	0	39.4583	29.03	19.8	0.099109	0	21.1592	0	1	0.132733	4.038
1.44792	13.3473	0	39.4792	29.04	19.8	0.099273	0	21.1621	0	1	0.132963	4.045
1.45	13.3473	0	39.5	29.06	19.8	0.099419	0	21.1646	0	1	0.13316	4.051
1.45208	13.3475	0	39.5208	29.07	19.8	0.099582	0	21.1675	0	1	0.13339	4.058
1.45417	13.3475	0	39.5417	29.08	19.8	0.099749	0	21.1704	0	1	0.13362	4.065
1.45625	13.3477	0	39.5625	29.1	19.8	0.099918	0	21.1733	0	1	0.133851	4.072
1.45833	13.3477	0	39.5833	29.11	19.8	0.100083	0	21.1762	0	1	0.134081	4.079
1.46042	13.3479	0	39.6042	29.12	19.8	0.100224	0	21.1786	0	1	0.134278	4.085
1.4625	13.3479	0	39.625	29.14	19.8	0.100393	0	21.1815	0	1	0.134508	4.092
1.46458	13.3482	0	39.6458	29.15	19.8	0.100558	0	21.1844	0	1	0.134738	4.099
1.46667	13.3482	0	39.6667	29.17	19.8	0.100724	0	21.1873	0	1	0.134968	4.106
1.46875	13.3484	0	39.6875	29.18	19.8	0.100891	0	21.1902	0	1	0.135198	4.113
1.47083	13.3486	0	39.7083	29.19	19.8	0.101057	0	21.1931	0	1	0.135428	4.12
1.47292	13.3486	0	39.7292	29.21	19.8	0.101223	0	21.196	0	1	0.135658	4.127
1.475	13.3488	0	39.75	29.22	19.8	0.101391	0	21.1989	0	1	0.135889	4.134
1.47708	13.3488	0	39.7708	29.23	19.8	0.101557	0	21.2018	0	1	0.136119	4.141
1.47917	13.349	0	39.7917	29.25	19.8	0.101722	0	21.2047	0	1	0.136349	4.148
1.48125	13.349	0	39.8125	29.26	19.8	0.10189	0	21.2076	0	1	0.136579	4.155
1.48333	13.3492	0	39.8333	29.27	19.8	0.102056	0	21.2105	0	1	0.136809	4.162
1.48542	13.3492	0	39.8542	29.29	19.8	0.102222	0	21.2134	0	1	0.137039	4.169
1.4875	13.3494	0	39.875	29.3	19.8	0.102391	0	21.2163	0	1	0.137269	4.176
1.48958	13.3494	0	39.8958	29.32	19.8	0.102553	0	21.2192	0	1	0.137499	4.183
1.49167	13.3497	0	39.9167	29.33	19.8	0.10272	0	21.2221	0	1	0.137729	4.19
1.49375	13.3497	0	39.9375	29.34	19.8	0.102887	0	21.225	0	1	0.137959	4.197
1.49583	13.3497	0	39.9583	29.36	19.8	0.103053	0	21.2279	0	1	0.138189	4.204
1.49792	13.3499	0	39.9792	29.37	19.8	0.103219	0	21.2308	0	1	0.13842	4.211
1.5	13.3499	0	40	29.39	19.8	0.103386	0	21.2337	0	1	0.13865	4.218
1.50208	13.3501	0	40.0208	29.4	19.8	0.10355	0	21.2366	0	1	0.13888	4.225
1.50417	13.3501	0	40.0417	29.42	19.8	0.103717	0	21.2395	0	1	0.13911	4.232
1.50625	13.3503	0	40.0625	29.43	19.8	0.103883	0	21.2424	0	1	0.13934	4.239
1.50833	13.3503	0	40.0833	29.44	19.8	0.104048	0	21.2453	0	1	0.13957	4.246
1.51042	13.3505	0	40.1042	29.46	19.8	0.104216	0	21.2482	0	1	0.1398	4.253
1.5125	13.3505	0	40.125	29.47	19.8	0.104382	0	21.2511	0	1	0.14003	4.26
1.51458	13.3507	0	40.1458	29.49	19.8	0.104546	0	21.254	0	1	0.14026	4.267
1.51667	13.3507	0	40.1667	29.5	19.8	0.104712	0	21.2569	0	1	0.14049	4.274
1.51875	13.351	0	40.1875	29.51	19.8	0.104879	0	21.2598	0	1	0.140721	4.281
1.52083	13.351	0	40.2083	29.53	19.8	0.105043	0	21.2627	0	1	0.140951	4.288
1.52292	13.3512	0	40.2292	29.54	19.8	0.105209	0	21.2656	0	1	0.141181	4.295
1.525	13.3512	0	40.25	29.56	19.8	0.105376	0	21.2685	0	1	0.141411	4.302
1.52708	13.3514	0	40.2708	29.57	19.8	0.105541	0	21.2714	0	1	0.141641	4.309
1.52917	13.3514	0	40.2917	29.59	19.8	0.105707	0	21.2743	0	1	0.141871	4.316
1.53125	13.3516	0	40.3125	29.6	19.8	0.105871	0	21.2772	0	1	0.142101	4.323
1.53333	13.3516	0	40.3333	29.62	19.8	0.106036	0	21.2801	0	1	0.142331	4.33
1.53542	13.3518	0	40.3542	29.63	19.8	0.106203	0	21.283	0	1	0.142561	4.337
1.5375	13.3518	0	40.375	29.64	19.8	0.106369	0	21.2859	0	1	0.142791	4.344
1.53958	13.352	0	40.3958	29.66	19.8	0.106534	0	21.2888	0	1	0.143021	4.351
1.54167	13.352	0	40.4167	29.67	19.8	0.106699	0	21.2917	0	1	0.143252	4.358
1.54375	13.3523	0	40.4375	29.69	19.8	0.106867	0	21.2946	0	1	0.143482	4.365
1.54583	13.3523	0	40.4583	29.7	19.8	0.107031	0	21.2975	0	1	0.143712	4.372
1.54792	13.3525	0	40.4792	29.72	19.8	0.107193	0	21.3004	0	1	0.143942	4.379
1.55	13.3525	0	40.5	29.73	19.8	0.107362	0	21.3032	0	1	0.144172	4.386
1.55208	13.3527	0	40.5208	29.75	19.8	0.107526	0	21.3061	0	1	0.144402	4.393
1.55417	13.3527	0	40.5417	29.77	19.8	0.107693	0	21.309	0	1	0.144632	4.4
1.55625	13.3527	0	40.5625	29.78	19.8	0.107857	0	21.3119	0	1	0.144862	4.407
1.55833	13.3529	0	40.5833	29.79	19.8	0.108023	0	21.3148	0	1	0.145092	4.414
1.56042	13.3529	0	40.6042	29.81	19.8	0.108187	0	21.3177	0	1	0.145322	4.421
1.5625	13.3531	0	40.625	29.82	19.8	0.108352	0	21.3206	0	1	0.145553	4.428
1.56458	13.3531	0	40.6458	29.84	19.8	0.108517	0	21.3235	0	1	0.145783	4.435
1.56667	13.3533	0	40.6667	29.85	19.8	0.108683	0	21.3264	0	1	0.146013	4.442
1.56875	13.3533	0	40.6875	29.87	19.8	0.108849	0	21.3293	0	1	0.146243	4.449
1.57083	13.3535	0	40.7083	29.88	19.8	0.109039	0	21.3326	0	1	0.146506	4.457
1.57292	13.3535	0	40.7292	29.9	19.8	0.109203	0	21.3355	0	1	0.146736	4.464
1.575	13.3538	0	40.75	29.91	19.8	0.109367	0	21.3384	0	1	0.146966	4.471
1.57708	13.3538	0	40.7708	29.93	19.8	0.109534	0	21.3413	0	1	0.147196	4.478
1.57917	13.354	0	40.7917	29.94	19.8	0.109724	0	21.3446	0	1	0.147459	4.486
1.58125	13.354	0	40.8125	29.96	19.8	0.109888	0	21.3475	0	1	0.147689	4.493
1.58333	13.354	0	40.8333	29.97	19.8	0.110051	0	21.3504	0	1	0.147919	4.5
1.58542	13.3542	0	40.8542	29.99	19.8	0.110219	0	21.3533	0	1	0.148149	4.507
1.5875	13.3542	0	40.875	30	19.8	0.110382	0	21.3562	0	1	0.148379	4.514
1.58958	13.3544	0	40.8958	30.02	19.8	0.110546	0	21.3591	0	1	0.14861	4.521
1.59167	13.3544	0	40.9167	30.03	19.8	0.110712	0	21.362	0	1	0.14884	4.528
1.59375	13.3546	0	40.9375	30.05	19.8	0.110878	0	21.3649	0	1	0.14907	4.535
1.59583	13.3546	0	40.9583	30.06	19.8	0.11104	0	21.3678	0	1	0.1493	4.542
1.59792	13.3548	0	40.9792	30.08	19.8	0.111206	0	21.3707	0	1	0.14953	4.549
1.6	13.3548	0	41	30.09	19.8	0.111345	0	21.3732	0	1	0.149727	4.555
1.60208	13.3548	0	41.0208	30.11	19.8	0.111509	0	21.3761	0	1	0.149957	4.562
1.60417	13.3551	0	41.0417	30.12	19.8	0.111676	0	21.379	0	1	0.150187	4.569
1.60625	13.3551	0	41.0625	30.14	19.8	0.11184	0	21.3819	0	1	0.150417	4.576
1.60833	13.3553	0	41.0833	30.16	19.8	0.112002	0	21.3848	0	1	0.150648	4.583
1.61042	13.3553	0	41.1042	30.17	19.8	0.112169	0	21.3877	0	1	0.150878	4.59
1.6125	13.3555	0	41.125	30.19	19.8	0.112308	0	21.3902	0	1	0.151075	4.596
1.61458	13.3555	0	41.1458	30.21	19.8	0.112474	0	21.3931	0	1	0.151305	4.603
1.61667	13.3557	0	41.1667	30.22	19.8	0.112638	0	21.396	0	1	0.151535	4.61
1.61875	13.3557	0	41.1875	30.24	19.8	0.112803	0	21.3989	0	1	0.151765	4.617
1.62083	13.3557	0	41.2083	30.25	19.8	0.112968	0	21.4018	0	1	0.151995	4.624
1.62292	13.3559	0	41.2292	30.27	19.8	0.113107	0	21.4043	0	1	0.152192	4.63
1.625	13.3559	0	41.25	30.28	19.8	0.11327	0	21.4072	0	1	0.152423	4.637
1.62708	13.3561	0	41.2708	30.3	19.8	0.113434	0	21.4101	0	1	0.152653	4.644
1.62917	13.3561	0	41.2917	30.32	19.8	0.1136	0	21.413	0	1	0.152883	4.651
1.63125	13.3563	0	41.3125	30.33	19.8	0.11374	0	21.4154	0	1	0.15308	4.657
1.63333	13.3563	0	41.3333	30.35	19.8	0.113904	0	21.4183	0	1	0.15331	4.664
1.63542	13.3563	0	41.3542	30.36	19.8	0.114068	0	21.4212	0	1	0.15354	4.671
1.6375	13.3566	0	41.375	30.38	19.8	0.114232	0	21.4241	0	1	0.15377	4.678
1.63958	13.3566	0	41.3958	30.4	19.8	0.114373	0	21.4266	0	1	0.153968	4.684
1.64167	13.3568	0	41.4167	30.41	19.8	0.114535	0	21.4295	0	1	0.154198	4.691
1.64375	13.3568	0	41.4375	30.43	19.8	0.114702	0	21.4324	0	1	0.154428	4.698
1.64583	13.357	0	41.4583	30.45	19.8	0.114868	0	21.4353	0	1	0.154658	4.705
1.64792	13.357	0	41.4792	30.46	19.8	0.115026	0	21.4382	0	1	0.154888	4.712
1.65	13.357	0	41.5	30.48	19.8	0.115164	0	21.4407	0	1	0.155085	4.718
1.65208	13.3572	0	41.5208	30.49	19.8	0.115332	0	21.4436	0	1	0.155315	4.725
1.65417	13.3572	0	41.5417	30.51	19.8	0.115497	0	21.4465	0	1	0.155545	4.732
1.65625	13.3574	0	41.5625	30.53	19.8	0.115658	0	21.4494	0	1	0.155775	4.739
1.65833	13.3574	0	41.5833	30.54	19.8	0.115823	0	21.4523	0	1	0.156006	4.746
1.66042	13.3576	0	41.6042	30.56	19.8	0.115988	0	21.4552	0	1	0.156236	4.753
1.6625	13.3576	0	41.625	30.57	19.8	0.116152	0	21.4581	0	1	0.156466	4.76
1.66458	13.3576	0	41.6458	30.59	19.8	0.116338	0	21.4614	0	1	0.156729	4.768
1.66667	13.3579	0	41.6667	30.61	19.8	0.116502	0	21.4643	0	1	0.156959	4.775
1.66875	13.3579	0	41.6875	30.62	19.8	0.116666	0	21.4672	0	1	0.157189	4.782
1.67083	13.3581	0	41.7083	30.64	19.8	0.116831	0	21.4701	0	1	0.157419	4.789
1.67292	13.3581	0	41.7292	30.66	19.8	0.116994	0	21.473	0	1	0.157649	4.796
1.675	13.3581	0	41.75	30.67	19.8	0.117181	0	21.4763	0	1	0.157912	4.804
1.67708	13.3583	0	41.7708	30.69	19.8	0.117347	0	21.4792	0	1	0.158142	4.811
1.67917	13.3583	0	41.7917	30.7	19.8	0.11751	0	21.4821	0	1	0.158372	4.818
1.68125	13.3585	0	41.8125	30.72	19.8	0.117673	0	21.485	0	1	0.158602	4.825
1.68333	13.3585	0	41.8333	30.74	19.8	0.117837	0	21.4879	0	1	0.158832	4.832
1.68542	13.3587	0	41.8542	30.75	19.8	0.118	0	21.4908	0	1	0.159063	4.839
1.6875	13.3587	0	41.875	30.77	19.8	0.118162	0	21.4937	0	1	0.159293	4.846
1.68958	13.3587	0	41.8958	30.79	19.8	0.118325	0	21.4966	0	1	0.159523	4.853
1.69167	13.3589	0	41.9167	30.8	19.8	0.118489	0	21.4995	0	1	0.159753	4.86
1.69375	13.3589	0	41.9375	30.82	19.8	0.118652	0	21.5024	0	1	0.159983	4.867
1.69583	13.3591	0	41.9583	30.84	19.8	0.118816	0	21.5053	0	1	0.160213	4.874
1.69792	13.3591	0	41.9792	30.86	19.8	0.118981	0	21.5082	0	1	0.160443	4.881
1.7	13.3591	0	42	30.87	19.8	0.119144	0	21.5111	0	1	0.160673	4.888
1.70208	13.3594	0	42.0208	30.89	19.8	0.119309	0	21.514	0	1	0.160903	4.895
1.70417	13.3594	0	42.0417	30.91	19.8	0.119472	0	21.5169	0	1	0.161133	4.902
1.70625	13.3596	0	42.0625	30.92	19.8	0.119657	0	21.5202	0	1	0.161396	4.91
1.70833	13.3596	0	42.0833	30.94	19.8	0.119819	0	21.5231	0	1	0.161626	4.917
1.71042	13.3596	0	42.1042	30.96	19.8	0.119985	0	21.526	0	1	0.161857	4.924
1.7125	13.3598	0	42.125	30.97	19.8	0.120146	0	21.5289	0	1	0.162087	4.931
1.71458	13.3598	0	42.1458	30.99	19.8	0.12031	0	21.5318	0	1	0.162317	4.938
1.71667	13.3598	0	42.1667	31.01	19.8	0.1205	0	21.5351	0	1	0.16258	4.946
1.71875	13.36	0	42.1875	31.02	19.8	0.12066	0	21.538	0	1	0.16281	4.953
1.72083	13.36	0	42.2083	31.04	19.8	0.120823	0	21.5409	0	1	0.16304	4.96
1.72292	13.3602	0	42.2292	31.06	19.8	0.120983	0	21.5438	0	1	0.16327	4.967
1.725	13.3602	0	42.25	31.07	19.8	0.121149	0	21.5467	0	1	0.1635	4.974
1.72708	13.3602	0	42.2708	31.09	19.8	0.121337	0	21.55	0	1	0.163763	4.982
1.72917	13.3604	0	42.2917	31.11	19.8	0.121498	0	21.5529	0	1	0.163993	4.989
1.73125	13.3604	0	42.3125	31.13	19.8	0.121663	0	21.5558	0	1	0.164223	4.996
1.73333	13.3607	0	42.3333	31.14	19.8	0.121825	0	21.5587	0	1	0.164453	5.003
1.73542	13.3607	0	42.3542	31.16	19.8	0.121986	0	21.5616	0	1	0.164683	5.01
1.7375	13.3607	0	42.375	31.18	19.8	0.122151	0	21.5645	0	1	0.164914	5.017
1.73958	13.3609	0	42.3958	31.2	19.8	0.122314	0	21.5674	0	1	0.165144	5.024
1.74167	13.3609	0	42.4167	31.21	19.8	0.122474	0	21.5703	0	1	0.165374	5.031
1.74375	13.3609	0	42.4375	31.23	19.8	0.122637	0	21.5732	0	1	0.165604	5.038
1.74583	13.3611	0	42.4583	31.25	19.8	0.122801	0	21.5761	0	1	0.165834	5.045
1.74792	13.3611	0	42.4792	31.27	19.8	0.12299	0	21.5794	0	1	0.166097	5.053
1.75	13.3613	0	42.5	31.28	19.8	0.123151	0	21.5823	0	1	0.166327	5.06
1.75208	13.3613	0	42.5208	31.3	19.8	0.123311	0	21.5852	0	1	0.166557	5.067
1.75417	13.3613	0	42.5417	31.32	19.8	0.123479	0	21.5881	0	1	0.166787	5.074
1.75625	13.3615	0	42.5625	31.34	19.8	0.123639	0	21.591	0	1	0.167017	5.081
1.75833	13.3615	0	42.5833	31.35	19.8	0.123823	0	21.5943	0	1	0.16728	5.089
1.76042	13.3615	0	42.6042	31.37	19.8	0.123986	0	21.5972	0	1	0.16751	5.096
1.7625	13.3617	0	42.625	31.39	19.8	0.124149	0	21.6001	0	1	0.16774	5.103
1.76458	13.3617	0	42.6458	31.4	19.8	0.124312	0	21.603	0	1	0.167971	5.11
1.76667	13.3617	0	42.6667	31.42	19.8	0.124474	0	21.6059	0	1	0.168201	5.117
1.76875	13.3619	0	42.6875	31.44	19.8	0.124636	0	21.6088	0	1	0.168431	5.124
1.77083	13.3619	0	42.7083	31.46	19.8	0.124797	0	21.6117	0	1	0.168661	5.131
1.77292	13.3619	0	42.7292	31.47	19.8	0.124961	0	21.6146	0	1	0.168891	5.138
1.775	13.3622	0	42.75	31.49	19.8	0.125119	0	21.6175	0	1	0.169121	5.145
1.77708	13.3622	0	42.7708	31.51	19.8	0.125259	0	21.62	0	1	0.169318	5.151
1.77917	13.3624	0	42.7917	31.53	19.8	0.125419	0	21.6229	0	1	0.169548	5.158
1.78125	13.3624	0	42.8125	31.55	19.8	0.125586	0	21.6258	0	1	0.169778	5.165
1.78333	13.3624	0	42.8333	31.56	19.8	0.125746	0	21.6287	0	1	0.170009	5.172
1.78542	13.3626	0	42.8542	31.58	19.8	0.125906	0	21.6316	0	1	0.170239	5.179
1.7875	13.3626	0	42.875	31.6	19.8	0.126071	0	21.6345	0	1	0.170469	5.186
1.78958	13.3626	0	42.8958	31.62	19.8	0.126231	0	21.6374	0	1	0.170699	5.193
1.79167	13.3628	0	42.9167	31.64	19.8	0.126392	0	21.6403	0	1	0.170929	5.2
1.79375	13.3628	0	42.9375	31.65	19.8	0.126579	0	21.6436	0	1	0.171192	5.208
1.79583	13.3628	0	42.9583	31.67	19.8	0.126743	0	21.6465	0	1	0.171422	5.215
1.79792	13.363	0	42.9792	31.69	19.8	0.126902	0	21.6494	0	1	0.171652	5.222
1.8	13.363	0	43	31.71	19.8	0.127066	0	21.6523	0	1	0.171882	5.229
1.80208	13.363	0	43.0208	31.73	19.8	0.127249	0	21.6556	0	1	0.172145	5.237
1.80417	13.3632	0	43.0417	31.75	19.8	0.127411	0	21.6585	0	1	0.172375	5.244
1.80625	13.3632	0	43.0625	31.76	19.8	0.127575	0	21.6614	0	1	0.172605	5.251
1.80833	13.3632	0	43.0833	31.78	19.8	0.127761	0	21.6647	0	1	0.172868	5.259
1.81042	13.3635	0	43.1042	31.8	19.8	0.127922	0	21.6676	0	1	0.173098	5.266
1.8125	13.3635	0	43.125	31.82	19.8	0.128085	0	21.6705	0	1	0.173329	5.273
1.81458	13.3635	0	43.1458	31.84	19.8	0.128244	0	21.6734	0	1	0.173559	5.28
1.81667	13.3637	0	43.1667	31.86	19.8	0.12843	0	21.6767	0	1	0.173822	5.288
1.81875	13.3637	0	43.1875	31.87	19.8	0.128594	0	21.6796	0	1	0.174052	5.295
1.82083	13.3637	0	43.2083	31.89	19.8	0.128756	0	21.6825	0	1	0.174282	5.302
1.82292	13.3639	0	43.2292	31.91	19.8	0.128915	0	21.6854	0	1	0.174512	5.309
1.825	13.3639	0	43.25	31.93	19.8	0.129104	0	21.6887	0	1	0.174775	5.317
1.82708	13.3639	0	43.2708	31.95	19.8	0.129264	0	21.6916	0	1	0.175005	5.324
1.82917	13.3641	0	43.2917	31.96	19.8	0.129424	0	21.6945	0	1	0.175235	5.331
1.83125	13.3641	0	43.3125	31.98	19.8	0.129612	0	21.6978	0	1	0.175498	5.339
1.83333	13.3641	0	43.3333	32	19.8	0.129772	0	21.7007	0	1	0.175728	5.346
1.83542	13.3641	0	43.3542	32.02	19.8	0.129957	0	21.7041	0	1	0.175991	5.354
1.8375	13.3643	0	43.375	32.04	19.8	0.130117	0	21.707	0	1	0.176221	5.361
1.83958	13.3643	0	43.3958	32.06	19.8	0.130281	0	21.7099	0	1	0.176451	5.368
1.84167	13.3643	0	43.4167	32.07	19.8	0.130464	0	21.7132	0	1	0.176714	5.376
1.84375	13.3645	0	43.4375	32.09	19.8	0.130625	0	21.7161	0	1	0.176944	5.383
1.84583	13.3645	0	43.4583	32.11	19.8	0.130786	0	21.719	0	1	0.177174	5.39
1.84792	13.3645	0	43.4792	32.13	19.8	0.130972	0	21.7223	0	1	0.177437	5.398
1.85	13.3647	0	43.5	32.15	19.8	0.131133	0	21.7252	0	1	0.177667	5.405
1.85208	13.3647	0	43.5208	32.17	19.8	0.131295	0	21.7281	0	1	0.177898	5.412
1.85417	13.3647	0	43.5417	32.19	19.8	0.131479	0	21.7314	0	1	0.178161	5.42
1.85625	13.3647	0	43.5625	32.21	19.8	0.131638	0	21.7343	0	1	0.178391	5.427
1.85833	13.365	0	43.5833	32.23	19.8	0.131802	0	21.7372	0	1	0.178621	5.434
1.86042	13.365	0	43.6042	32.25	19.8	0.131984	0	21.7405	0	1	0.178884	5.442
1.8625	13.365	0	43.625	32.26	19.8	0.132147	0	21.7434	0	1	0.179114	5.449
1.86458	13.3652	0	43.6458	32.28	19.8	0.132306	0	21.7463	0	1	0.179344	5.456
1.86667	13.3652	0	43.6667	32.3	19.8	0.13247	0	21.7492	0	1	0.179574	5.463
1.86875	13.3652	0	43.6875	32.32	19.8	0.132654	0	21.7525	0	1	0.179837	5.471
1.87083	13.3652	0	43.7083	32.34	19.8	0.132817	0	21.7554	0	1	0.180067	5.478
1.87292	13.3654	0	43.7292	32.36	19.8	0.132977	0	21.7583	0	1	0.180297	5.485
1.875	13.3654	0	43.75	32.38	19.8	0.133137	0	21.7612	0	1	0.180527	5.492
1.87708	13.3654	0	43.7708	32.39	19.8	0.133297	0	21.7641	0	1	0.180757	5.499
1.87917	13.3656	0	43.7917	32.42	19.8	0.133481	0	21.7674	0	1	0.18102	5.507
1.88125	13.3656	0	43.8125	32.43	19.8	0.133641	0	21.7703	0	1	0.18125	5.514
1.88333	13.3656	0	43.8333	32.45	19.8	0.133803	0	21.7732	0	1	0.181481	5.521
1.88542	13.3656	0	43.8542	32.47	19.8	0.133965	0	21.7761	0	1	0.181711	5.528
1.8875	13.3658	0	43.875	32.49	19.8	0.134121	0	21.779	0	1	0.181941	5.535
1.88958	13.3658	0	43.8958	32.51	19.8	0.134284	0	21.7819	0	1	0.182171	5.542
1.89167	13.3658	0	43.9167	32.53	19.8	0.134444	0	21.7848	0	1	0.182401	5.549
1.89375	13.3658	0	43.9375	32.55	19.8	0.134605	0	21.7877	0	1	0.182631	5.556
1.89583	13.366	0	43.9583	32.57	19.8	0.134763	0	21.7906	0	1	0.182861	5.563
1.89792	13.366	0	43.9792	32.59	19.8	0.134926	0	21.7935	0	1	0.183091	5.57
1.9	13.366	0	44	32.61	19.8	0.135087	0	21.7964	0	1	0.183321	5.577
1.90208	13.366	0	44.0208	32.62	19.8	0.135247	0	21.7993	0	1	0.183551	5.584
1.90417	13.3663	0	44.0417	32.64	19.8	0.135406	0	21.8022	0	1	0.183781	5.591
1.90625	13.3663	0	44.0625	32.66	19.8	0.135567	0	21.8051	0	1	0.184012	5.598
1.90833	13.3663	0	44.0833	32.68	19.8	0.135728	0	21.808	0	1	0.184242	5.605
1.91042	13.3663	0	44.1042	32.7	19.8	0.135887	0	21.8109	0	1	0.184472	5.612
1.9125	13.3665	0	44.125	32.72	19.8	0.136044	0	21.8138	0	1	0.184702	5.619
1.91458	13.3665	0	44.1458	32.74	19.8	0.136205	0	21.8167	0	1	0.184932	5.626
1.91667	13.3665	0	44.1667	32.76	19.8	0.136365	0	21.8196	0	1	0.185162	5.633
1.91875	13.3665	0	44.1875	32.78	19.8	0.13653	0	21.8225	0	1	0.185392	5.64
1.92083	13.3667	0	44.2083	32.8	19.8	0.136687	0	21.8254	0	1	0.185622	5.647
1.92292	13.3667	0	44.2292	32.82	19.8	0.136848	0	21.8283	0	1	0.185852	5.654
1.925	13.3667	0	44.25	32.84	19.8	0.136982	0	21.8308	0	1	0.18605	5.66
1.92708	13.3667	0	44.2708	32.86	19.8	0.137142	0	21.8337	0	1	0.18628	5.667
1.92917	13.3669	0	44.2917	32.88	19.8	0.137301	0	21.8366	0	1	0.18651	5.674
1.93125	13.3669	0	44.3125	32.9	19.8	0.137462	0	21.8395	0	1	0.18674	5.681
1.93333	13.3669	0	44.3333	32.92	19.8	0.137625	0	21.8424	0	1	0.18697	5.688
1.93542	13.3669	0	44.3542	32.94	19.8	0.137783	0	21.8453	0	1	0.1872	5.695
1.9375	13.3671	0	44.375	32.96	19.8	0.13792	0	21.8478	0	1	0.187397	5.701
1.93958	13.3671	0	44.3958	32.98	19.8	0.138079	0	21.8507	0	1	0.187627	5.708
1.94167	13.3671	0	44.4167	33	19.8	0.138238	0	21.8536	0	1	0.187857	5.715
1.94375	13.3671	0	44.4375	33.02	19.8	0.138395	0	21.8565	0	1	0.188088	5.722
1.94583	13.3673	0	44.4583	33.04	19.8	0.138559	0	21.8594	0	1	0.188318	5.729
1.94792	13.3673	0	44.4792	33.06	19.8	0.138716	0	21.8623	0	1	0.188548	5.736
1.95	13.3673	0	44.5	33.08	19.8	0.138877	0	21.8652	0	1	0.188778	5.743
1.95208	13.3673	0	44.5208	33.1	19.8	0.139033	0	21.8681	0	1	0.189008	5.75
1.95417	13.3673	0	44.5417	33.11	19.8	0.139193	0	21.871	0	1	0.189238	5.757
1.95625	13.3675	0	44.5625	33.13	19.8	0.139355	0	21.8739	0	1	0.189468	5.764
1.95833	13.3675	0	44.5833	33.15	19.8	0.139512	0	21.8768	0	1	0.189698	5.771
1.96042	13.3675	0	44.6042	33.17	19.8	0.139672	0	21.8797	0	1	0.189928	5.778
1.9625	13.3675	0	44.625	33.19	19.8	0.139831	0	21.8826	0	1	0.190158	5.785
1.96458	13.3675	0	44.6458	33.21	19.8	0.139993	0	21.8855	0	1	0.190389	5.792
1.96667	13.3678	0	44.6667	33.23	19.8	0.14015	0	21.8884	0	1	0.190619	5.799
1.96875	13.3678	0	44.6875	33.25	19.8	0.140309	0	21.8913	0	1	0.190849	5.806
1.97083	13.3678	0	44.7083	33.27	19.8	0.140467	0	21.8942	0	1	0.191079	5.813
1.97292	13.3678	0	44.7292	33.29	19.8	0.140631	0	21.8971	0	1	0.191309	5.82
1.975	13.3678	0	44.75	33.32	19.8	0.140788	0	21.9	0	1	0.191539	5.827
1.97708	13.368	0	44.7708	33.34	19.8	0.140949	0	21.9029	0	1	0.191769	5.834
1.97917	13.368	0	44.7917	33.36	19.8	0.141107	0	21.9058	0	1	0.191999	5.841
1.98125	13.368	0	44.8125	33.38	19.8	0.141263	0	21.9087	0	1	0.192229	5.848
1.98333	13.368	0	44.8333	33.4	19.8	0.141424	0	21.9116	0	1	0.192459	5.855
1.98542	13.368	0	44.8542	33.42	19.8	0.141608	0	21.9149	0	1	0.192722	5.863
1.9875	13.3682	0	44.875	33.44	19.8	0.141767	0	21.9178	0	1	0.192952	5.87
1.98958	13.3682	0	44.8958	33.46	19.8	0.141926	0	21.9207	0	1	0.193183	5.877
1.99167	13.3682	0	44.9167	33.48	19.8	0.142086	0	21.9236	0	1	0.193413	5.884
1.99375	13.3682	0	44.9375	33.5	19.8	0.142244	0	21.9265	0	1	0.193643	5.891
1.99583	13.3682	0	44.9583	33.52	19.8	0.142428	0	21.9298	0	1	0.193906	5.899
1.99792	13.3682	0	44.9792	33.54	19.8	0.142586	0	21.9327	0	1	0.194136	5.906
2	13.3684	0	45	33.56	19.8	0.142748	0	21.9356	0	1	0.194366	5.913
2.00208	13.3684	0	45.0208	33.58	19.8	0.142905	0	21.9385	0	1	0.194596	5.92
2.00417	13.3684	0	45.0417	33.6	19.8	0.143063	0	21.9414	0	1	0.194826	5.927
2.00625	13.3684	0	45.0625	33.62	19.8	0.143221	0	21.9443	0	1	0.195056	5.934
2.00833	13.3684	0	45.0833	33.64	19.8	0.143406	0	21.9476	0	1	0.195319	5.942
2.01042	13.3684	0	45.1042	33.66	19.8	0.143562	0	21.9505	0	1	0.195549	5.949
2.0125	13.3686	0	45.125	33.68	19.8	0.143721	0	21.9534	0	1	0.195779	5.956
2.01458	13.3686	0	45.1458	33.7	19.8	0.143882	0	21.9563	0	1	0.196009	5.963
2.01667	13.3686	0	45.1667	33.72	19.8	0.14404	0	21.9592	0	1	0.19624	5.97
2.01875	13.3686	0	45.1875	33.74	19.8	0.144196	0	21.9621	0	1	0.19647	5.977
2.02083	13.3686	0	45.2083	33.76	19.8	0.144357	0	21.965	0	1	0.1967	5.984
2.02292	13.3686	0	45.2292	33.78	19.8	0.144516	0	21.9679	0	1	0.19693	5.991
2.025	13.3688	0	45.25	33.8	19.8	0.144677	0	21.9708	0	1	0.19716	5.998
2.02708	13.3688	0	45.2708	33.82	19.8	0.144832	0	21.9737	0	1	0.19739	6.005
2.02917	13.3688	0	45.2917	33.84	19.8	0.144987	0	21.9766	0	1	0.19762	6.012
2.03125	13.3688	0	45.3125	33.86	19.8	0.145149	0	21.9795	0	1	0.19785	6.019
2.03333	13.3688	0	45.3333	33.88	19.8	0.145309	0	21.9824	0	1	0.19808	6.026
2.03542	13.3688	0	45.3542	33.91	19.8	0.145466	0	21.9853	0	1	0.19831	6.033
2.0375	13.3688	0	45.375	33.93	19.8	0.145625	0	21.9882	0	1	0.198541	6.04
2.03958	13.3691	0	45.3958	33.95	19.8	0.145783	0	21.9911	0	1	0.198771	6.047
2.04167	13.3691	0	45.4167	33.97	19.8	0.145942	0	21.994	0	1	0.199001	6.054
2.04375	13.3691	0	45.4375	33.99	19.8	0.146102	0	21.9969	0	1	0.199231	6.061
2.04583	13.3691	0	45.4583	34.01	19.8	0.146257	0	21.9998	0	1	0.199461	6.068
2.04792	13.3691	0	45.4792	34.03	19.8	0.146414	0	22.0027	0	1	0.199691	6.075
2.05	13.3691	0	45.5	34.05	19.8	0.146575	0	22.0056	0	1	0.199921	6.082
2.05208	13.3691	0	45.5208	34.07	19.8	0.146731	0	22.0085	0	1	0.200151	6.089
2.05417	13.3691	0	45.5417	34.09	19.8	0.146888	0	22.0114	0	1	0.200381	6.096
2.05625	13.3693	0	45.5625	34.12	19.8	0.14705	0	22.0143	0	1	0.200611	6.103
2.05833	13.3693	0	45.5833	34.14	19.8	0.147209	0	22.0172	0	1	0.200841	6.11
2.06042	13.3693	0	45.6042	34.16	19.8	0.147388	0	22.0205	0	1	0.201104	6.118
2.0625	13.3693	0	45.625	34.18	19.8	0.147546	0	22.0234	0	1	0.201335	6.125
2.06458	13.3693	0	45.6458	34.2	19.8	0.147707	0	22.0263	0	1	0.201565	6.132
2.06667	13.3693	0	45.6667	34.22	19.8	0.147862	0	22.0292	0	1	0.201795	6.139
2.06875	13.3693	0	45.6875	34.24	19.8	0.14802	0	22.0321	0	1	0.202025	6.146
2.07083	13.3693	0	45.7083	34.26	19.8	0.148179	0	22.035	0	1	0.202255	6.153
2.07292	13.3695	0	45.7292	34.28	19.8	0.148338	0	22.0379	0	1	0.202485	6.16
2.075	13.3695	0	45.75	34.3	19.8	0.148518	0	22.0412	0	1	0.202748	6.168
2.07708	13.3695	0	45.7708	34.32	19.8	0.148677	0	22.0441	0	1	0.202978	6.175
2.07917	13.3695	0	45.7917	34.34	19.8	0.148836	0	22.047	0	1	0.203208	6.182
2.08125	13.3695	0	45.8125	34.36	19.8	0.148993	0	22.0499	0	1	0.203438	6.189
2.08333	13.3695	0	45.8333	34.38	19.8	0.149151	0	22.0528	0	1	0.203668	6.196
2.08542	13.3695	0	45.8542	34.41	19.8	0.149308	0	22.0557	0	1	0.203898	6.203
2.0875	13.3695	0	45.875	34.43	19.8	0.149464	0	22.0586	0	1	0.204129	6.21
2.08958	13.3695	0	45.8958	34.45	19.8	0.149623	0	22.0615	0	1	0.204359	6.217
2.09167	13.3695	0	45.9167	34.47	19.8	0.149781	0	22.0644	0	1	0.204589	6.224
2.09375	13.3697	0	45.9375	34.49	19.8	0.149961	0	22.0677	0	1	0.204852	6.232
2.09583	13.3697	0	45.9583	34.51	19.8	0.15012	0	22.0706	0	1	0.205082	6.239
2.09792	13.3697	0	45.9792	34.53	19.8	0.150277	0	22.0735	0	1	0.205312	6.246
2.1	13.3697	0	46	34.56	19.8	0.150437	0	22.0764	0	1	0.205542	6.253
2.10208	13.3697	0	46.0208	34.58	19.8	0.150592	0	22.0793	0	1	0.205772	6.26
2.10417	13.3697	0	46.0417	34.6	19.8	0.150749	0	22.0822	0	1	0.206002	6.267
2.10625	13.3697	0	46.0625	34.62	19.8	0.150909	0	22.0851	0	1	0.206232	6.274
2.10833	13.3697	0	46.0833	34.64	19.8	0.151066	0	22.088	0	1	0.206462	6.281
2.11042	13.3697	0	46.1042	34.66	19.8	0.151222	0	22.0909	0	1	0.206693	6.288
2.1125	13.3697	0	46.125	34.68	19.8	0.151381	0	22.0938	0	1	0.206923	6.295
2.11458	13.3697	0	46.1458	34.7	19.8	0.15156	0	22.0971	0	1	0.207186	6.303
2.11667	13.3697	0	46.1667	34.72	19.8	0.15172	0	22.1	0	1	0.207416	6.31
2.11875	13.3699	0	46.1875	34.75	19.8	0.151876	0	22.1029	0	1	0.207646	6.317
2.12083	13.3699	0	46.2083	34.77	19.8	0.152031	0	22.1058	0	1	0.207876	6.324
2.12292	13.3699	0	46.2292	34.79	19.8	0.15219	0	22.1087	0	1	0.208106	6.331
2.125	13.3699	0	46.25	34.81	19.8	0.152348	0	22.1116	0	1	0.208336	6.338
2.12708	13.3699	0	46.2708	34.83	19.8	0.152503	0	22.1145	0	1	0.208566	6.345
2.12917	13.3699	0	46.2917	34.85	19.8	0.152661	0	22.1174	0	1	0.208796	6.352
2.13125	13.3699	0	46.3125	34.87	19.8	0.15282	0	22.1203	0	1	0.209026	6.359
2.13333	13.3699	0	46.3333	34.9	19.8	0.152974	0	22.1232	0	1	0.209256	6.366
2.13542	13.3699	0	46.3542	34.92	19.8	0.153132	0	22.1261	0	1	0.209487	6.373
2.1375	13.3699	0	46.375	34.94	19.8	0.15329	0	22.129	0	1	0.209717	6.38
2.13958	13.3699	0	46.3958	34.96	19.8	0.153473	0	22.1323	0	1	0.20998	6.388
2.14167	13.3699	0	46.4167	34.98	19.8	0.153626	0	22.1352	0	1	0.21021	6.395
2.14375	13.3699	0	46.4375	35	19.8	0.153783	0	22.1381	0	1	0.21044	6.402
2.14583	13.3699	0	46.4583	35.02	19.8	0.153943	0	22.141	0	1	0.21067	6.409
2.14792	13.3699	0	46.4792	35.05	19.8	0.154099	0	22.1439	0	1	0.2109	6.416
2.15	13.3699	0	46.5	35.07	19.8	0.154255	0	22.1468	0	1	0.21113	6.423
2.15208	13.3699	0	46.5208	35.09	19.8	0.154413	0	22.1497	0	1	0.21136	6.43
2.15417	13.3701	0	46.5417	35.11	19.8	0.15457	0	22.1526	0	1	0.21159	6.437
2.15625	13.3701	0	46.5625	35.13	19.8	0.154727	0	22.1555	0	1	0.21182	6.444
2.15833	13.3701	0	46.5833	35.15	19.8	0.154882	0	22.1584	0	1	0.21205	6.451
2.16042	13.3701	0	46.6042	35.17	19.8	0.155041	0	22.1613	0	1	0.212281	6.458
2.1625	13.3701	0	46.625	35.19	19.8	0.155198	0	22.1642	0	1	0.212511	6.465
2.16458	13.3701	0	46.6458	35.21	19.8	0.155352	0	22.1671	0	1	0.212741	6.472
2.16667	13.3701	0	46.6667	35.24	19.8	0.15551	0	22.17	0	1	0.212971	6.479
2.16875	13.3701	0	46.6875	35.26	19.8	0.155667	0	22.1729	0	1	0.213201	6.486
2.17083	13.3701	0	46.7083	35.28	19.8	0.155824	0	22.1758	0	1	0.213431	6.493
2.17292	13.3701	0	46.7292	35.3	19.8	0.15598	0	22.1787	0	1	0.213661	6.5
2.175	13.3701	0	46.75	35.32	19.8	0.156137	0	22.1816	0	1	0.213891	6.507
2.17708	13.3701	0	46.7708	35.35	19.8	0.156293	0	22.1845	0	1	0.214121	6.514
2.17917	13.3701	0	46.7917	35.37	19.8	0.156449	0	22.1874	0	1	0.214351	6.521
2.18125	13.3701	0	46.8125	35.39	19.8	0.156608	0	22.1903	0	1	0.214582	6.528
2.18333	13.3701	0	46.8333	35.41	19.8	0.156739	0	22.1928	0	1	0.214779	6.534
2.18542	13.3701	0	46.8542	35.43	19.8	0.156898	0	22.1957	0	1	0.215009	6.541
2.1875	13.3701	0	46.875	35.45	19.8	0.157051	0	22.1986	0	1	0.215239	6.548
2.18958	13.3701	0	46.8958	35.48	19.8	0.157205	0	22.2015	0	1	0.215469	6.555
2.19167	13.3701	0	46.9167	35.5	19.8	0.157361	0	22.2044	0	1	0.215699	6.562
2.19375	13.3701	0	46.9375	35.52	19.8	0.157519	0	22.2073	0	1	0.215929	6.569
2.19583	13.3701	0	46.9583	35.54	19.8	0.157677	0	22.2102	0	1	0.216159	6.576
2.19792	13.3701	0	46.9792	35.56	19.8	0.157831	0	22.2131	0	1	0.216389	6.583
2.2	13.3701	0	47	35.58	19.8	0.15799	0	22.216	0	1	0.21662	6.59
2.20208	13.3701	0	47.0208	35.61	19.8	0.158144	0	22.2189	0	1	0.21685	6.597
2.20417	13.3701	0	47.0417	35.63	19.8	0.1583	0	22.2218	0	1	0.21708	6.604
2.20625	13.3701	0	47.0625	35.65	19.8	0.158458	0	22.2247	0	1	0.21731	6.611
2.20833	13.3701	0	47.0833	35.67	19.8	0.158614	0	22.2276	0	1	0.21754	6.618
2.21042	13.3701	0	47.1042	35.69	19.8	0.158747	0	22.2301	0	1	0.217737	6.624
2.2125	13.3701	0	47.125	35.72	19.8	0.158903	0	22.233	0	1	0.217967	6.631
2.21458	13.3701	0	47.1458	35.74	19.8	0.159057	0	22.2359	0	1	0.218197	6.638
2.21667	13.3701	0	47.1667	35.76	19.8	0.159213	0	22.2388	0	1	0.218427	6.645
2.21875	13.3701	0	47.1875	35.78	19.8	0.159372	0	22.2417	0	1	0.218658	6.652
2.22083	13.3701	0	47.2083	35.81	19.8	0.159503	0	22.2442	0	1	0.218855	6.658
2.22292	13.3701	0	47.2292	35.83	19.8	0.159658	0	22.2471	0	1	0.219085	6.665
2.225	13.3699	0	47.25	35.85	19.8	0.159816	0	22.25	0	1	0.219315	6.672
2.22708	13.3699	0	47.2708	35.87	19.8	0.159946	0	22.2525	0	1	0.219512	6.678
2.22917	13.3699	0	47.2917	35.89	19.8	0.160099	0	22.2554	0	1	0.219742	6.685
2.23125	13.3699	0	47.3125	35.91	19.8	0.160258	0	22.2583	0	1	0.219972	6.692
2.23333	13.3699	0	47.3333	35.94	19.8	0.16039	0	22.2608	0	1	0.22017	6.698
2.23542	13.3699	0	47.3542	35.96	19.8	0.160548	0	22.2637	0	1	0.2204	6.705
2.2375	13.3699	0	47.375	35.98	19.8	0.160678	0	22.2662	0	1	0.220597	6.711
2.23958	13.3699	0	47.3958	36	19.8	0.160832	0	22.2691	0	1	0.220827	6.718
2.24167	13.3699	0	47.4167	36.02	19.8	0.16099	0	22.272	0	1	0.221057	6.725
2.24375	13.3699	0	47.4375	36.04	19.8	0.161123	0	22.2745	0	1	0.221254	6.731
2.24583	13.3699	0	47.4583	36.07	19.8	0.161276	0	22.2774	0	1	0.221484	6.738
2.24792	13.3699	0	47.4792	36.09	19.8	0.161434	0	22.2803	0	1	0.221715	6.745
2.25	13.3699	0	47.5	36.11	19.8	0.161562	0	22.2827	0	1	0.221912	6.751
2.25208	13.3699	0	47.5208	36.13	19.8	0.161718	0	22.2856	0	1	0.222142	6.758
2.25417	13.3699	0	47.5417	36.15	19.8	0.161875	0	22.2885	0	1	0.222372	6.765
2.25625	13.3699	0	47.5625	36.18	19.8	0.162009	0	22.291	0	1	0.222569	6.771
2.25833	13.3697	0	47.5833	36.2	19.8	0.162164	0	22.2939	0	1	0.222799	6.778
2.26042	13.3697	0	47.6042	36.22	19.8	0.162295	0	22.2964	0	1	0.222997	6.784
2.2625	13.3697	0	47.625	36.24	19.8	0.162449	0	22.2993	0	1	0.223227	6.791
2.26458	13.3697	0	47.6458	36.26	19.8	0.162606	0	22.3022	0	1	0.223457	6.798
2.26667	13.3697	0	47.6667	36.29	19.8	0.162761	0	22.3051	0	1	0.223687	6.805
2.26875	13.3697	0	47.6875	36.31	19.8	0.162895	0	22.3076	0	1	0.223884	6.811
2.27083	13.3697	0	47.7083	36.33	19.8	0.16305	0	22.3105	0	1	0.224114	6.818
2.27292	13.3697	0	47.7292	36.35	19.8	0.163202	0	22.3134	0	1	0.224344	6.825
2.275	13.3697	0	47.75	36.38	19.8	0.163332	0	22.3159	0	1	0.224541	6.831
2.27708	13.3697	0	47.7708	36.4	19.8	0.163493	0	22.3188	0	1	0.224772	6.838
2.27917	13.3697	0	47.7917	36.42	19.8	0.16362	0	22.3213	0	1	0.224969	6.844
2.28125	13.3695	0	47.8125	36.44	19.8	0.163777	0	22.3242	0	1	0.225199	6.851
2.28333	13.3695	0	47.8333	36.47	19.8	0.163908	0	22.3267	0	1	0.225396	6.857
2.28542	13.3695	0	47.8542	36.49	19.8	0.164062	0	22.3296	0	1	0.225626	6.864
2.2875	13.3695	0	47.875	36.51	19.8	0.164194	0	22.3321	0	1	0.225823	6.87
2.28958	13.3695	0	47.8958	36.53	19.8	0.16435	0	22.335	0	1	0.226054	6.877
2.29167	13.3695	0	47.9167	36.55	19.8	0.164484	0	22.3374	0	1	0.226251	6.883
2.29375	13.3695	0	47.9375	36.58	19.8	0.164641	0	22.3403	0	1	0.226481	6.89
2.29583	13.3695	0	47.9583	36.6	19.8	0.16477	0	22.3428	0	1	0.226678	6.896
2.29792	13.3695	0	47.9792	36.62	19.8	0.164922	0	22.3457	0	1	0.226908	6.903
2.3	13.3693	0	48	36.64	19.8	0.165054	0	22.3482	0	1	0.227105	6.909
2.30208	13.3693	0	48.0208	36.67	19.8	0.165212	0	22.3511	0	1	0.227335	6.916
2.30417	13.3693	0	48.0417	36.69	19.8	0.165342	0	22.3536	0	1	0.227533	6.922
2.30625	13.3693	0	48.0625	36.71	19.8	0.165497	0	22.3565	0	1	0.227763	6.929
2.30833	13.3693	0	48.0833	36.73	19.8	0.165626	0	22.359	0	1	0.22796	6.935
2.31042	13.3693	0	48.1042	36.76	19.8	0.165778	0	22.3619	0	1	0.22819	6.942
2.3125	13.3693	0	48.125	36.78	19.8	0.165911	0	22.3644	0	1	0.228387	6.948
2.31458	13.3693	0	48.1458	36.8	19.8	0.166066	0	22.3673	0	1	0.228617	6.955
2.31667	13.3693	0	48.1667	36.82	19.8	0.166223	0	22.3702	0	1	0.228848	6.962
2.31875	13.3691	0	48.1875	36.84	19.8	0.166354	0	22.3727	0	1	0.229045	6.968
2.32083	13.3691	0	48.2083	36.87	19.8	0.166507	0	22.3756	0	1	0.229275	6.975
2.32292	13.3691	0	48.2292	36.89	19.8	0.166661	0	22.3785	0	1	0.229505	6.982
2.325	13.3691	0	48.25	36.91	19.8	0.166795	0	22.381	0	1	0.229702	6.988
2.32708	13.3691	0	48.2708	36.93	19.8	0.166951	0	22.3839	0	1	0.229932	6.995
2.32917	13.3691	0	48.2917	36.95	19.8	0.16708	0	22.3863	0	1	0.23013	7.001
2.33125	13.3691	0	48.3125	36.98	19.8	0.167234	0	22.3892	0	1	0.23036	7.008
2.33333	13.3688	0	48.3333	37	19.8	0.167386	0	22.3921	0	1	0.23059	7.015
2.33542	13.3688	0	48.3542	37.02	19.8	0.167522	0	22.3946	0	1	0.230787	7.021
2.3375	13.3688	0	48.375	37.04	19.8	0.167675	0	22.3975	0	1	0.231017	7.028
2.33958	13.3688	0	48.3958	37.07	19.8	0.167806	0	22.4	0	1	0.231214	7.034
2.34167	13.3688	0	48.4167	37.09	19.8	0.167959	0	22.4029	0	1	0.231444	7.041
2.34375	13.3688	0	48.4375	37.11	19.8	0.168111	0	22.4058	0	1	0.231674	7.048
2.34583	13.3688	0	48.4583	37.13	19.8	0.168243	0	22.4083	0	1	0.231872	7.054
2.34792	13.3686	0	48.4792	37.16	19.8	0.168398	0	22.4112	0	1	0.232102	7.061
2.35	13.3686	0	48.5	37.18	19.8	0.168532	0	22.4137	0	1	0.232299	7.067
2.35208	13.3686	0	48.5208	37.2	19.8	0.168685	0	22.4166	0	1	0.232529	7.074
2.35417	13.3686	0	48.5417	37.22	19.8	0.168814	0	22.4191	0	1	0.232726	7.08
2.35625	13.3686	0	48.5625	37.25	19.8	0.16897	0	22.422	0	1	0.232956	7.087
2.35833	13.3686	0	48.5833	37.27	19.8	0.1691	0	22.4245	0	1	0.233154	7.093
2.36042	13.3684	0	48.6042	37.29	19.8	0.169255	0	22.4274	0	1	0.233384	7.1
2.3625	13.3684	0	48.625	37.31	19.8	0.169385	0	22.4299	0	1	0.233581	7.106
2.36458	13.3684	0	48.6458	37.33	19.8	0.16954	0	22.4328	0	1	0.233811	7.113
2.36667	13.3684	0	48.6667	37.36	19.8	0.169668	0	22.4353	0	1	0.234008	7.119
2.36875	13.3684	0	48.6875	37.38	19.8	0.1698	0	22.4377	0	1	0.234206	7.125
2.37083	13.3684	0	48.7083	37.4	19.8	0.169931	0	22.4402	0	1	0.234403	7.131
2.37292	13.3684	0	48.7292	37.42	19.8	0.170088	0	22.4431	0	1	0.234633	7.138
2.375	13.3682	0	48.75	37.45	19.8	0.170217	0	22.4456	0	1	0.23483	7.144
2.37708	13.3682	0	48.7708	37.47	19.8	0.170345	0	22.4481	0	1	0.235027	7.15
2.37917	13.3682	0	48.7917	37.49	19.8	0.170474	0	22.4506	0	1	0.235225	7.156
2.38125	13.3682	0	48.8125	37.51	19.8	0.170606	0	22.4531	0	1	0.235422	7.162
2.38333	13.3682	0	48.8333	37.54	19.8	0.170739	0	22.4556	0	1	0.235619	7.168
2.38542	13.3682	0	48.8542	37.56	19.8	0.170889	0	22.4585	0	1	0.235849	7.175
2.3875	13.368	0	48.875	37.58	19.8	0.171022	0	22.4609	0	1	0.236046	7.181
2.38958	13.368	0	48.8958	37.6	19.8	0.171152	0	22.4634	0	1	0.236244	7.187
2.39167	13.368	0	48.9167	37.63	19.8	0.171284	0	22.4659	0	1	0.236441	7.193
2.39375	13.368	0	48.9375	37.65	19.8	0.171414	0	22.4684	0	1	0.236638	7.199
2.39583	13.368	0	48.9583	37.67	19.8	0.171542	0	22.4709	0	1	0.236835	7.205
2.39792	13.368	0	48.9792	37.69	19.8	0.171672	0	22.4734	0	1	0.237032	7.211
2.4	13.3678	0	49	37.72	19.8	0.171803	0	22.4759	0	1	0.23723	7.217
2.40208	13.3678	0	49.0208	37.74	19.8	0.171957	0	22.4788	0	1	0.23746	7.224
2.40417	13.3678	0	49.0417	37.76	19.8	0.172086	0	22.4813	0	1	0.237657	7.23
2.40625	13.3678	0	49.0625	37.79	19.8	0.17222	0	22.4837	0	1	0.237854	7.236
2.40833	13.3678	0	49.0833	37.81	19.8	0.172347	0	22.4862	0	1	0.238051	7.242
2.41042	13.3678	0	49.1042	37.83	19.8	0.172477	0	22.4887	0	1	0.238249	7.248
2.4125	13.3675	0	49.125	37.85	19.8	0.172608	0	22.4912	0	1	0.238446	7.254
2.41458	13.3675	0	49.1458	37.88	19.8	0.17274	0	22.4937	0	1	0.238643	7.26
2.41667	13.3675	0	49.1667	37.9	19.8	0.17287	0	22.4962	0	1	0.23884	7.266
2.41875	13.3675	0	49.1875	37.92	19.8	0.173001	0	22.4987	0	1	0.239038	7.272
2.42083	13.3675	0	49.2083	37.94	19.8	0.173127	0	22.5012	0	1	0.239235	7.278
2.42292	13.3675	0	49.2292	37.97	19.8	0.173258	0	22.5036	0	1	0.239432	7.284
2.425	13.3673	0	49.25	37.99	19.8	0.173388	0	22.5061	0	1	0.239629	7.29
2.42708	13.3673	0	49.2708	38.02	19.8	0.173515	0	22.5086	0	1	0.239826	7.296
2.42917	13.3673	0	49.2917	38.04	19.8	0.173622	0	22.5107	0	1	0.239991	7.301
2.43125	13.3673	0	49.3125	38.06	19.8	0.173755	0	22.5132	0	1	0.240188	7.307
2.43333	13.3673	0	49.3333	38.08	19.8	0.173884	0	22.5157	0	1	0.240385	7.313
2.43542	13.3673	0	49.3542	38.11	19.8	0.174014	0	22.5182	0	1	0.240582	7.319
2.4375	13.3671	0	49.375	38.13	19.8	0.174146	0	22.5206	0	1	0.24078	7.325
2.43958	13.3671	0	49.3958	38.15	19.8	0.174271	0	22.5231	0	1	0.240977	7.331
2.44167	13.3671	0	49.4167	38.17	19.8	0.174404	0	22.5256	0	1	0.241174	7.337
2.44375	13.3671	0	49.4375	38.2	19.8	0.174531	0	22.5281	0	1	0.241371	7.343
2.44583	13.3671	0	49.4583	38.22	19.8	0.174661	0	22.5306	0	1	0.241569	7.349
2.44792	13.3671	0	49.4792	38.24	19.8	0.174789	0	22.5331	0	1	0.241766	7.355
2.45	13.3669	0	49.5	38.26	19.8	0.174924	0	22.5356	0	1	0.241963	7.361
2.45208	13.3669	0	49.5208	38.29	19.8	0.175053	0	22.538	0	1	0.24216	7.367
2.45417	13.3669	0	49.5417	38.31	19.8	0.175182	0	22.5405	0	1	0.242358	7.373
2.45625	13.3669	0	49.5625	38.33	19.8	0.17531	0	22.543	0	1	0.242555	7.379
2.45833	13.3669	0	49.5833	38.35	19.8	0.175439	0	22.5455	0	1	0.242752	7.385
2.46042	13.3669	0	49.6042	38.38	19.8	0.175546	0	22.5476	0	1	0.242916	7.39
2.4625	13.3667	0	49.625	38.4	19.8	0.175675	0	22.5501	0	1	0.243114	7.396
2.46458	13.3667	0	49.6458	38.42	19.8	0.175805	0	22.5526	0	1	0.243311	7.402
2.46667	13.3667	0	49.6667	38.44	19.8	0.175934	0	22.555	0	1	0.243508	7.408
2.46875	13.3667	0	49.6875	38.47	19.8	0.17604	0	22.5571	0	1	0.243672	7.413
2.47083	13.3667	0	49.7083	38.49	19.8	0.176168	0	22.5596	0	1	0.24387	7.419
2.47292	13.3667	0	49.7292	38.51	19.8	0.1763	0	22.5621	0	1	0.244067	7.425
2.475	13.3665	0	49.75	38.53	19.8	0.176405	0	22.5642	0	1	0.244231	7.43
2.47708	13.3665	0	49.7708	38.56	19.8	0.176536	0	22.5667	0	1	0.244428	7.436
2.47917	13.3665	0	49.7917	38.58	19.8	0.176662	0	22.5691	0	1	0.244626	7.442
2.48125	13.3665	0	49.8125	38.6	19.8	0.176767	0	22.5712	0	1	0.24479	7.447
2.48333	13.3665	0	49.8333	38.62	19.8	0.176899	0	22.5737	0	1	0.244987	7.453
2.48542	13.3663	0	49.8542	38.65	19.8	0.177006	0	22.5758	0	1	0.245152	7.458
2.4875	13.3663	0	49.875	38.67	19.8	0.177138	0	22.5783	0	1	0.245349	7.464
2.48958	13.3663	0	49.8958	38.7	19.8	0.177265	0	22.5807	0	1	0.245546	7.47
2.49167	13.3663	0	49.9167	38.72	19.8	0.177369	0	22.5828	0	1	0.24571	7.475
2.49375	13.3663	0	49.9375	38.74	19.8	0.177494	0	22.5853	0	1	0.245908	7.481
2.49583	13.3663	0	49.9583	38.76	19.8	0.177608	0	22.5874	0	1	0.246072	7.486
2.49792	13.366	0	49.9792	38.79	19.8	0.177736	0	22.5899	0	1	0.246269	7.492
2.5	13.366	0	50	38.81	19.8	0.177864	0	22.5924	0	1	0.246466	7.498
2.50208	13.366	0	50.0208	38.83	19.8	0.177993	0	22.5948	0	1	0.246664	7.504
2.50417	13.366	0	50.0417	38.85	19.8	0.178099	0	22.5969	0	1	0.246828	7.509
2.50625	13.366	0	50.0625	38.88	19.8	0.178229	0	22.5994	0	1	0.247025	7.515
2.50833	13.3658	0	50.0833	38.9	19.8	0.178355	0	22.6019	0	1	0.247222	7.521
2.51042	13.3658	0	50.1042	38.92	19.8	0.178487	0	22.6044	0	1	0.24742	7.527
2.5125	13.3658	0	50.125	38.95	19.8	0.178614	0	22.6069	0	1	0.247617	7.533
2.51458	13.3658	0	50.1458	38.97	19.8	0.17872	0	22.6089	0	1	0.247781	7.538
2.51667	13.3658	0	50.1667	38.99	19.8	0.178851	0	22.6114	0	1	0.247978	7.544
2.51875	13.3656	0	50.1875	39.01	19.8	0.17898	0	22.6139	0	1	0.248176	7.55
2.52083	13.3656	0	50.2083	39.04	19.8	0.179109	0	22.6164	0	1	0.248373	7.556
2.52292	13.3656	0	50.2292	39.06	19.8	0.179209	0	22.6185	0	1	0.248537	7.561
2.525	13.3656	0	50.25	39.08	19.8	0.17934	0	22.621	0	1	0.248734	7.567
2.52708	13.3656	0	50.2708	39.1	19.8	0.179471	0	22.6235	0	1	0.248932	7.573
2.52917	13.3656	0	50.2917	39.13	19.8	0.179577	0	22.6255	0	1	0.249096	7.578
2.53125	13.3654	0	50.3125	39.15	19.8	0.179706	0	22.628	0	1	0.249293	7.584
2.53333	13.3654	0	50.3333	39.17	19.8	0.179834	0	22.6305	0	1	0.249491	7.59
2.53542	13.3654	0	50.3542	39.2	19.8	0.179937	0	22.6326	0	1	0.249655	7.595
2.5375	13.3654	0	50.375	39.22	19.8	0.180069	0	22.6351	0	1	0.249852	7.601
2.53958	13.3654	0	50.3958	39.24	19.8	0.180171	0	22.6371	0	1	0.250016	7.606
2.54167	13.3652	0	50.4167	39.26	19.8	0.180303	0	22.6396	0	1	0.250214	7.612
2.54375	13.3652	0	50.4375	39.29	19.8	0.180411	0	22.6417	0	1	0.250378	7.617
2.54583	13.3652	0	50.4583	39.31	19.8	0.180537	0	22.6442	0	1	0.250575	7.623
2.54792	13.3652	0	50.4792	39.33	19.8	0.180663	0	22.6467	0	1	0.250772	7.629
2.55	13.3652	0	50.5	39.36	19.8	0.180772	0	22.6487	0	1	0.250937	7.634
2.55208	13.365	0	50.5208	39.38	19.8	0.180899	0	22.6512	0	1	0.251134	7.64
2.55417	13.365	0	50.5417	39.4	19.8	0.181007	0	22.6533	0	1	0.251298	7.645
2.55625	13.365	0	50.5625	39.43	19.8	0.181137	0	22.6558	0	1	0.251496	7.651
2.55833	13.365	0	50.5833	39.45	19.8	0.181262	0	22.6583	0	1	0.251693	7.657
2.56042	13.3647	0	50.6042	39.47	19.8	0.181372	0	22.6604	0	1	0.251857	7.662
2.5625	13.3647	0	50.625	39.5	19.8	0.181497	0	22.6628	0	1	0.252054	7.668
2.56458	13.3647	0	50.6458	39.52	19.8	0.1816	0	22.6649	0	1	0.252219	7.673
2.56667	13.3647	0	50.6667	39.54	19.8	0.181728	0	22.6674	0	1	0.252416	7.679
2.56875	13.3647	0	50.6875	39.56	19.8	0.18186	0	22.6699	0	1	0.252613	7.685
2.57083	13.3645	0	50.7083	39.59	19.8	0.181962	0	22.672	0	1	0.252778	7.69
2.57292	13.3645	0	50.7292	39.61	19.8	0.182092	0	22.6745	0	1	0.252975	7.696
2.575	13.3645	0	50.75	39.64	19.8	0.182221	0	22.6769	0	1	0.253172	7.702
2.57708	13.3645	0	50.7708	39.66	19.8	0.182324	0	22.679	0	1	0.253336	7.707
2.57917	13.3645	0	50.7917	39.68	19.8	0.182455	0	22.6815	0	1	0.253534	7.713
2.58125	13.3643	0	50.8125	39.7	19.8	0.182587	0	22.684	0	1	0.253731	7.719
2.58333	13.3643	0	50.8333	39.72	19.8	0.182689	0	22.6861	0	1	0.253895	7.724
2.58542	13.3643	0	50.8542	39.75	19.8	0.18282	0	22.6886	0	1	0.254092	7.73
2.5875	13.3643	0	50.875	39.77	19.8	0.182923	0	22.6906	0	1	0.254257	7.735
2.58958	13.3643	0	50.8958	39.79	19.8	0.183051	0	22.6931	0	1	0.254454	7.741
2.59167	13.3641	0	50.9167	39.81	19.8	0.183181	0	22.6956	0	1	0.254651	7.747
2.59375	13.3641	0	50.9375	39.84	19.8	0.183284	0	22.6977	0	1	0.254816	7.752
2.59583	13.3641	0	50.9583	39.86	19.8	0.183413	0	22.7002	0	1	0.255013	7.758
2.59792	13.3641	0	50.9792	39.88	19.8	0.183516	0	22.7022	0	1	0.255177	7.763
2.6	13.3639	0	51	39.91	19.8	0.183646	0	22.7047	0	1	0.255374	7.769
2.60208	13.3639	0	51.0208	39.93	19.8	0.183751	0	22.7068	0	1	0.255539	7.774
2.60417	13.3639	0	51.0417	39.95	19.8	0.183881	0	22.7093	0	1	0.255736	7.78
2.60625	13.3639	0	51.0625	39.98	19.8	0.183986	0	22.7114	0	1	0.2559	7.785
2.60833	13.3637	0	51.0833	40	19.8	0.184092	0	22.7134	0	1	0.256065	7.79
2.61042	13.3637	0	51.1042	40.02	19.8	0.184217	0	22.7159	0	1	0.256262	7.796
2.6125	13.3637	0	51.125	40.04	19.8	0.184321	0	22.718	0	1	0.256426	7.801
2.61458	13.3637	0	51.1458	40.07	19.8	0.184449	0	22.7205	0	1	0.256623	7.807
2.61667	13.3635	0	51.1667	40.09	19.8	0.184553	0	22.7226	0	1	0.256788	7.812
2.61875	13.3635	0	51.1875	40.12	19.8	0.184659	0	22.7246	0	1	0.256952	7.817
2.62083	13.3635	0	51.2083	40.14	19.8	0.184787	0	22.7271	0	1	0.257149	7.823
2.62292	13.3635	0	51.2292	40.16	19.8	0.184894	0	22.7292	0	1	0.257314	7.828
2.625	13.3635	0	51.25	40.18	19.8	0.184997	0	22.7313	0	1	0.257478	7.833
2.62708	13.3632	0	51.2708	40.21	19.8	0.185102	0	22.7333	0	1	0.257642	7.838
2.62917	13.3632	0	51.2917	40.23	19.8	0.185207	0	22.7354	0	1	0.257807	7.843
2.63125	13.3632	0	51.3125	40.25	19.8	0.185334	0	22.7379	0	1	0.258004	7.849
2.63333	13.3632	0	51.3333	40.28	19.8	0.185442	0	22.74	0	1	0.258168	7.854
2.63542	13.363	0	51.3542	40.3	19.8	0.185544	0	22.742	0	1	0.258333	7.859
2.6375	13.363	0	51.375	40.32	19.8	0.185671	0	22.7445	0	1	0.25853	7.865
2.63958	13.363	0	51.3958	40.34	19.8	0.185776	0	22.7466	0	1	0.258694	7.87
2.64167	13.363	0	51.4167	40.37	19.8	0.185878	0	22.7487	0	1	0.258859	7.875
2.64375	13.3628	0	51.4375	40.39	19.8	0.185983	0	22.7508	0	1	0.259023	7.88
2.64583	13.3628	0	51.4583	40.41	19.8	0.186115	0	22.7532	0	1	0.25922	7.886
2.64792	13.3628	0	51.4792	40.43	19.8	0.186218	0	22.7553	0	1	0.259385	7.891
2.65	13.3626	0	51.5	40.46	19.8	0.186324	0	22.7574	0	1	0.259549	7.896
2.65208	13.3626	0	51.5208	40.48	19.8	0.186427	0	22.7595	0	1	0.259713	7.901
2.65417	13.3626	0	51.5417	40.5	19.8	0.186554	0	22.762	0	1	0.259911	7.907
2.65625	13.3626	0	51.5625	40.53	19.8	0.186659	0	22.764	0	1	0.260075	7.912
2.65833	13.3624	0	51.5833	40.55	19.8	0.186763	0	22.7661	0	1	0.260239	7.917
2.66042	13.3624	0	51.6042	40.57	19.8	0.18689	0	22.7686	0	1	0.260437	7.923
2.6625	13.3624	0	51.625	40.6	19.8	0.186994	0	22.7707	0	1	0.260601	7.928
2.66458	13.3624	0	51.6458	40.62	19.8	0.187103	0	22.7727	0	1	0.260765	7.933
2.66667	13.3622	0	51.6667	40.64	19.8	0.187203	0	22.7748	0	1	0.26093	7.938
2.66875	13.3622	0	51.6875	40.66	19.8	0.187333	0	22.7773	0	1	0.261127	7.944
2.67083	13.3622	0	51.7083	40.69	19.8	0.18744	0	22.7794	0	1	0.261291	7.949
2.67292	13.3622	0	51.7292	40.71	19.8	0.18754	0	22.7814	0	1	0.261456	7.954
2.675	13.3619	0	51.75	40.73	19.8	0.187648	0	22.7835	0	1	0.26162	7.959
2.67708	13.3619	0	51.7708	40.75	19.8	0.187749	0	22.7856	0	1	0.261784	7.964
2.67917	13.3619	0	51.7917	40.78	19.8	0.187856	0	22.7877	0	1	0.261949	7.969
2.68125	13.3619	0	51.8125	40.8	19.8	0.187982	0	22.7902	0	1	0.262146	7.975
2.68333	13.3617	0	51.8333	40.83	19.8	0.188088	0	22.7922	0	1	0.26231	7.98
2.68542	13.3617	0	51.8542	40.85	19.8	0.18819	0	22.7943	0	1	0.262475	7.985
2.6875	13.3617	0	51.875	40.87	19.8	0.188318	0	22.7968	0	1	0.262672	7.991
2.68958	13.3617	0	51.8958	40.89	19.8	0.188424	0	22.7989	0	1	0.262836	7.996
2.69167	13.3615	0	51.9167	40.92	19.8	0.188527	0	22.8009	0	1	0.263	8.001
2.69375	13.3615	0	51.9375	40.94	19.8	0.188631	0	22.803	0	1	0.263165	8.006
2.69583	13.3615	0	51.9583	40.96	19.8	0.188735	0	22.8051	0	1	0.263329	8.011
2.69792	13.3613	0	51.9792	40.98	19.8	0.188842	0	22.8072	0	1	0.263494	8.016
2.7	13.3613	0	52	41.01	19.8	0.188966	0	22.8096	0	1	0.263691	8.022
2.70208	13.3613	0	52.0208	41.03	19.8	0.189073	0	22.8117	0	1	0.263855	8.027
2.70417	13.3613	0	52.0417	41.05	19.8	0.189176	0	22.8138	0	1	0.264019	8.032
2.70625	13.3611	0	52.0625	41.08	19.8	0.189258	0	22.8155	0	1	0.264151	8.036
2.70833	13.3611	0	52.0833	41.1	19.8	0.189362	0	22.8175	0	1	0.264315	8.041
2.71042	13.3611	0	52.1042	41.12	19.8	0.189466	0	22.8196	0	1	0.26448	8.046
2.7125	13.3611	0	52.125	41.15	19.8	0.189569	0	22.8217	0	1	0.264644	8.051
2.71458	13.3609	0	52.1458	41.17	19.8	0.189673	0	22.8238	0	1	0.264808	8.056
2.71667	13.3609	0	52.1667	41.19	19.8	0.189773	0	22.8258	0	1	0.264973	8.061
2.71875	13.3609	0	52.1875	41.21	19.8	0.189857	0	22.8275	0	1	0.265104	8.065
2.72083	13.3607	0	52.2083	41.24	19.8	0.18996	0	22.8296	0	1	0.265269	8.07
2.72292	13.3607	0	52.2292	41.26	19.8	0.190067	0	22.8316	0	1	0.265433	8.075
2.725	13.3607	0	52.25	41.29	19.8	0.190147	0	22.8333	0	1	0.265564	8.079
2.72708	13.3607	0	52.2708	41.31	19.8	0.190249	0	22.8354	0	1	0.265729	8.084
2.72917	13.3604	0	52.2917	41.33	19.8	0.190351	0	22.8374	0	1	0.265893	8.089
2.73125	13.3604	0	52.3125	41.35	19.8	0.190459	0	22.8395	0	1	0.266057	8.094
2.73333	13.3604	0	52.3333	41.38	19.8	0.190537	0	22.8412	0	1	0.266189	8.098
2.73542	13.3602	0	52.3542	41.4	19.8	0.190641	0	22.8433	0	1	0.266353	8.103
2.7375	13.3602	0	52.375	41.42	19.8	0.190721	0	22.8449	0	1	0.266485	8.107
2.73958	13.3602	0	52.3958	41.45	19.8	0.190827	0	22.847	0	1	0.266649	8.112
2.74167	13.3602	0	52.4167	41.47	19.8	0.190931	0	22.8491	0	1	0.266813	8.117
2.74375	13.36	0	52.4375	41.49	19.8	0.191015	0	22.8507	0	1	0.266945	8.121
2.74583	13.36	0	52.4583	41.52	19.8	0.191115	0	22.8528	0	1	0.267109	8.126
2.74792	13.36	0	52.4792	41.54	19.8	0.191196	0	22.8545	0	1	0.267241	8.13
2.75	13.3598	0	52.5	41.56	19.8	0.191298	0	22.8565	0	1	0.267405	8.135
2.75208	13.3598	0	52.5208	41.59	19.8	0.191405	0	22.8586	0	1	0.26757	8.14
2.75417	13.3598	0	52.5417	41.61	19.8	0.191482	0	22.8603	0	1	0.267701	8.144
2.75625	13.3598	0	52.5625	41.63	19.8	0.191586	0	22.8623	0	1	0.267865	8.149
2.75833	13.3596	0	52.5833	41.65	19.8	0.191668	0	22.864	0	1	0.267997	8.153
2.76042	13.3596	0	52.6042	41.67	19.8	0.19177	0	22.8661	0	1	0.268161	8.158
2.7625	13.3596	0	52.625	41.7	19.8	0.191853	0	22.8677	0	1	0.268293	8.162
2.76458	13.3594	0	52.6458	41.72	19.8	0.191956	0	22.8698	0	1	0.268457	8.167
2.76667	13.3594	0	52.6667	41.74	19.8	0.192035	0	22.8715	0	1	0.268589	8.171
2.76875	13.3594	0	52.6875	41.77	19.8	0.192139	0	22.8735	0	1	0.268753	8.176
2.77083	13.3594	0	52.7083	41.79	19.8	0.192219	0	22.8752	0	1	0.268884	8.18
2.77292	13.3591	0	52.7292	41.81	19.8	0.192322	0	22.8773	0	1	0.269049	8.185
2.775	13.3591	0	52.75	41.84	19.8	0.192428	0	22.8793	0	1	0.269213	8.19
2.77708	13.3591	0	52.7708	41.86	19.8	0.192506	0	22.881	0	1	0.269345	8.194
2.77917	13.3589	0	52.7917	41.88	19.8	0.192609	0	22.8831	0	1	0.269509	8.199
2.78125	13.3589	0	52.8125	41.91	19.8	0.192692	0	22.8847	0	1	0.26964	8.203
2.78333	13.3589	0	52.8333	41.93	19.8	0.192795	0	22.8868	0	1	0.269805	8.208
2.78542	13.3587	0	52.8542	41.95	19.8	0.192875	0	22.8885	0	1	0.269936	8.212
2.7875	13.3587	0	52.875	41.97	19.8	0.192976	0	22.8905	0	1	0.270101	8.217
2.78958	13.3587	0	52.8958	42	19.8	0.193085	0	22.8926	0	1	0.270265	8.222
2.79167	13.3587	0	52.9167	42.02	19.8	0.193162	0	22.8943	0	1	0.270396	8.226
2.79375	13.3585	0	52.9375	42.04	19.8	0.193268	0	22.8964	0	1	0.270561	8.231
2.79583	13.3585	0	52.9583	42.07	19.8	0.193349	0	22.898	0	1	0.270692	8.235
2.79792	13.3585	0	52.9792	42.09	19.8	0.193451	0	22.9001	0	1	0.270857	8.24
2.8	13.3583	0	53	42.11	19.8	0.193554	0	22.9022	0	1	0.271021	8.245
2.80208	13.3583	0	53.0208	42.14	19.8	0.193635	0	22.9038	0	1	0.271152	8.249
2.80417	13.3583	0	53.0417	42.16	19.8	0.193738	0	22.9059	0	1	0.271317	8.254
2.80625	13.3583	0	53.0625	42.18	19.8	0.193818	0	22.9076	0	1	0.271448	8.258
2.80833	13.3581	0	53.0833	42.21	19.8	0.19392	0	22.9096	0	1	0.271613	8.263
2.81042	13.3581	0	53.1042	42.23	19.8	0.194027	0	22.9117	0	1	0.271777	8.268
2.8125	13.3581	0	53.125	42.25	19.8	0.194102	0	22.9134	0	1	0.271908	8.272
2.81458	13.3579	0	53.1458	42.27	19.8	0.194208	0	22.9154	0	1	0.272073	8.277
2.81667	13.3579	0	53.1667	42.3	19.8	0.194292	0	22.9171	0	1	0.272204	8.281
2.81875	13.3579	0	53.1875	42.32	19.8	0.194394	0	22.9192	0	1	0.272369	8.286
2.82083	13.3576	0	53.2083	42.34	19.8	0.194476	0	22.9208	0	1	0.2725	8.29
2.82292	13.3576	0	53.2292	42.37	19.8	0.194574	0	22.9229	0	1	0.272665	8.295
2.825	13.3576	0	53.25	42.39	19.8	0.194656	0	22.9246	0	1	0.272796	8.299
2.82708	13.3574	0	53.2708	42.41	19.8	0.19476	0	22.9266	0	1	0.27296	8.304
2.82917	13.3574	0	53.2917	42.43	19.8	0.194837	0	22.9283	0	1	0.273092	8.308
2.83125	13.3574	0	53.3125	42.46	19.8	0.19494	0	22.9304	0	1	0.273256	8.313
2.83333	13.3574	0	53.3333	42.48	19.8	0.195022	0	22.932	0	1	0.273388	8.317
2.83542	13.3572	0	53.3542	42.5	19.8	0.195126	0	22.9341	0	1	0.273552	8.322
2.8375	13.3572	0	53.375	42.53	19.8	0.195205	0	22.9358	0	1	0.273684	8.326
2.83958	13.3572	0	53.3958	42.55	19.8	0.195307	0	22.9379	0	1	0.273848	8.331
2.84167	13.357	0	53.4167	42.57	19.8	0.19539	0	22.9395	0	1	0.273979	8.335
2.84375	13.357	0	53.4375	42.59	19.8	0.195493	0	22.9416	0	1	0.274144	8.34
2.84583	13.357	0	53.4583	42.62	19.8	0.195573	0	22.9432	0	1	0.274275	8.344
2.84792	13.3568	0	53.4792	42.64	19.8	0.195678	0	22.9453	0	1	0.27444	8.349
2.85	13.3568	0	53.5	42.66	19.8	0.195758	0	22.947	0	1	0.274571	8.353
2.85208	13.3568	0	53.5208	42.69	19.8	0.195859	0	22.9491	0	1	0.274735	8.358
2.85417	13.3566	0	53.5417	42.71	19.8	0.195938	0	22.9507	0	1	0.274867	8.362
2.85625	13.3566	0	53.5625	42.73	19.8	0.196044	0	22.9528	0	1	0.275031	8.367
2.85833	13.3566	0	53.5833	42.76	19.8	0.19612	0	22.9545	0	1	0.275163	8.371
2.86042	13.3563	0	53.6042	42.78	19.8	0.196225	0	22.9565	0	1	0.275327	8.376
2.8625	13.3563	0	53.625	42.8	19.8	0.196305	0	22.9582	0	1	0.275459	8.38
2.86458	13.3563	0	53.6458	42.82	19.8	0.196383	0	22.9598	0	1	0.27559	8.384
2.86667	13.3561	0	53.6667	42.85	19.8	0.196488	0	22.9619	0	1	0.275754	8.389
2.86875	13.3561	0	53.6875	42.87	19.8	0.19657	0	22.9636	0	1	0.275886	8.393
2.87083	13.3561	0	53.7083	42.89	19.8	0.196674	0	22.9657	0	1	0.27605	8.398
2.87292	13.3559	0	53.7292	42.92	19.8	0.196754	0	22.9673	0	1	0.276182	8.402
2.875	13.3559	0	53.75	42.94	19.8	0.196832	0	22.969	0	1	0.276313	8.406
2.87708	13.3559	0	53.7708	42.96	19.8	0.196932	0	22.971	0	1	0.276478	8.411
2.87917	13.3557	0	53.7917	42.98	19.8	0.197016	0	22.9727	0	1	0.276609	8.415
2.88125	13.3557	0	53.8125	43.01	19.8	0.197118	0	22.9748	0	1	0.276773	8.42
2.88333	13.3557	0	53.8333	43.03	19.8	0.197198	0	22.9764	0	1	0.276905	8.424
2.88542	13.3555	0	53.8542	43.05	19.8	0.197278	0	22.9781	0	1	0.277036	8.428
2.8875	13.3555	0	53.875	43.07	19.8	0.197383	0	22.9802	0	1	0.277201	8.433
2.88958	13.3555	0	53.8958	43.1	19.8	0.197461	0	22.9818	0	1	0.277332	8.437
2.89167	13.3553	0	53.9167	43.12	19.8	0.197541	0	22.9835	0	1	0.277464	8.441
2.89375	13.3553	0	53.9375	43.14	19.8	0.197622	0	22.9852	0	1	0.277595	8.445
2.89583	13.3553	0	53.9583	43.17	19.8	0.197721	0	22.9872	0	1	0.27776	8.45
2.89792	13.3551	0	53.9792	43.19	19.8	0.197803	0	22.9889	0	1	0.277891	8.454
2.9	13.3551	0	54	43.21	19.8	0.197883	0	22.9906	0	1	0.278022	8.458
2.90208	13.3551	0	54.0208	43.23	19.8	0.197958	0	22.9922	0	1	0.278154	8.462
2.90417	13.3548	0	54.0417	43.26	19.8	0.198044	0	22.9939	0	1	0.278285	8.466
2.90625	13.3548	0	54.0625	43.28	19.8	0.198147	0	22.996	0	1	0.27845	8.471
2.90833	13.3546	0	54.0833	43.3	19.8	0.198223	0	22.9976	0	1	0.278581	8.475
2.91042	13.3546	0	54.1042	43.33	19.8	0.198304	0	22.9993	0	1	0.278713	8.479
2.9125	13.3546	0	54.125	43.35	19.8	0.198382	0	23.0009	0	1	0.278844	8.483
2.91458	13.3544	0	54.1458	43.37	19.8	0.198464	0	23.0026	0	1	0.278976	8.487
2.91667	13.3544	0	54.1667	43.4	19.8	0.198569	0	23.0047	0	1	0.27914	8.492
2.91875	13.3544	0	54.1875	43.42	19.8	0.198648	0	23.0063	0	1	0.279272	8.496
2.92083	13.3542	0	54.2083	43.45	19.8	0.19873	0	23.008	0	1	0.279403	8.5
2.92292	13.3542	0	54.2292	43.47	19.8	0.198833	0	23.0101	0	1	0.279567	8.505
2.925	13.3542	0	54.25	43.49	19.8	0.198907	0	23.0117	0	1	0.279699	8.509
2.92708	13.354	0	54.2708	43.51	19.8	0.198985	0	23.0134	0	1	0.27983	8.513
2.92917	13.354	0	54.2917	43.53	19.8	0.199072	0	23.015	0	1	0.279962	8.517
2.93125	13.3538	0	54.3125	43.56	19.8	0.199175	0	23.0171	0	1	0.280126	8.522
2.93333	13.3538	0	54.3333	43.58	19.8	0.19925	0	23.0188	0	1	0.280258	8.526
2.93542	13.3538	0	54.3542	43.6	19.8	0.199329	0	23.0204	0	1	0.280389	8.53
2.9375	13.3535	0	54.375	43.62	19.8	0.199434	0	23.0225	0	1	0.280554	8.535
2.93958	13.3535	0	54.3958	43.65	19.8	0.199511	0	23.0242	0	1	0.280685	8.539
2.94167	13.3535	0	54.4167	43.67	19.8	0.199616	0	23.0262	0	1	0.280849	8.544
2.94375	13.3533	0	54.4375	43.69	19.8	0.199697	0	23.0279	0	1	0.280981	8.548
2.94583	13.3533	0	54.4583	43.72	19.8	0.199797	0	23.03	0	1	0.281145	8.553
2.94792	13.3533	0	54.4792	43.74	19.8	0.199879	0	23.0316	0	1	0.281277	8.557
2.95	13.3531	0	54.5	43.76	19.8	0.199955	0	23.0333	0	1	0.281408	8.561
2.95208	13.3531	0	54.5208	43.78	19.8	0.200058	0	23.0354	0	1	0.281573	8.566
2.95417	13.3529	0	54.5417	43.81	19.8	0.200137	0	23.037	0	1	0.281704	8.57
2.95625	13.3529	0	54.5625	43.83	19.8	0.200244	0	23.0391	0	1	0.281868	8.575
2.95833	13.3529	0	54.5833	43.85	19.8	0.200325	0	23.0408	0	1	0.282	8.579
2.96042	13.3527	0	54.6042	43.87	19.8	0.200426	0	23.0429	0	1	0.282164	8.584
2.9625	13.3527	0	54.625	43.9	19.8	0.200504	0	23.0445	0	1	0.282296	8.588
2.96458	13.3527	0	54.6458	43.92	19.8	0.200604	0	23.0466	0	1	0.28246	8.593
2.96667	13.3525	0	54.6667	43.94	19.8	0.200686	0	23.0482	0	1	0.282592	8.597
2.96875	13.3525	0	54.6875	43.96	19.8	0.200768	0	23.0499	0	1	0.282723	8.601
2.97083	13.3523	0	54.7083	43.99	19.8	0.200868	0	23.052	0	1	0.282887	8.606
2.97292	13.3523	0	54.7292	44.01	19.8	0.200948	0	23.0536	0	1	0.283019	8.61
2.975	13.3523	0	54.75	44.03	19.8	0.201028	0	23.0553	0	1	0.28315	8.614
2.97708	13.352	0	54.7708	44.06	19.8	0.201132	0	23.0574	0	1	0.283315	8.619
2.97917	13.352	0	54.7917	44.08	19.8	0.201208	0	23.059	0	1	0.283446	8.623
2.98125	13.352	0	54.8125	44.1	19.8	0.201288	0	23.0607	0	1	0.283578	8.627
2.98333	13.3518	0	54.8333	44.12	19.8	0.201371	0	23.0624	0	1	0.283709	8.631
2.98542	13.3518	0	54.8542	44.15	19.8	0.201474	0	23.0644	0	1	0.283874	8.636
2.9875	13.3516	0	54.875	44.17	19.8	0.201551	0	23.0661	0	1	0.284005	8.64
2.98958	13.3516	0	54.8958	44.19	19.8	0.201631	0	23.0678	0	1	0.284136	8.644
2.99167	13.3516	0	54.9167	44.22	19.8	0.201708	0	23.0694	0	1	0.284268	8.648
2.99375	13.3514	0	54.9375	44.24	19.8	0.201787	0	23.0711	0	1	0.284399	8.652
2.99583	13.3514	0	54.9583	44.26	19.8	0.201893	0	23.0732	0	1	0.284564	8.657
2.99792	13.3512	0	54.9792	44.28	19.8	0.201973	0	23.0748	0	1	0.284695	8.661
3	13.3512	0	55	44.31	19.8	0.202051	0	23.0765	0	1	0.284827	8.665
3.00208	13.3512	0	55.0208	44.33	19.8	0.202128	0	23.0781	0	1	0.284958	8.669
3.00417	13.351	0	55.0417	44.35	19.8	0.20221	0	23.0798	0	1	0.28509	8.673
3.00625	13.351	0	55.0625	44.37	19.8	0.202317	0	23.0819	0	1	0.285254	8.678
3.00833	13.3507	0	55.0833	44.4	19.8	0.202391	0	23.0835	0	1	0.285386	8.682
3.01042	13.3507	0	55.1042	44.42	19.8	0.202472	0	23.0852	0	1	0.285517	8.686
3.0125	13.3507	0	55.125	44.44	19.8	0.20255	0	23.0868	0	1	0.285649	8.69
3.01458	13.3505	0	55.1458	44.46	19.8	0.202629	0	23.0885	0	1	0.28578	8.694
3.01667	13.3505	0	55.1667	44.49	19.8	0.20271	0	23.0902	0	1	0.285912	8.698
3.01875	13.3505	0	55.1875	44.51	19.8	0.202809	0	23.0922	0	1	0.286076	8.703
3.02083	13.3503	0	55.2083	44.53	19.8	0.202889	0	23.0939	0	1	0.286207	8.707
3.02292	13.3503	0	55.2292	44.56	19.8	0.202973	0	23.0956	0	1	0.286339	8.711
3.025	13.3501	0	55.25	44.58	19.8	0.203051	0	23.0972	0	1	0.28647	8.715
3.02708	13.3501	0	55.2708	44.6	19.8	0.203129	0	23.0989	0	1	0.286602	8.719
3.02917	13.3501	0	55.2917	44.63	19.8	0.203234	0	23.101	0	1	0.286766	8.724
3.03125	13.3499	0	55.3125	44.65	19.8	0.203308	0	23.1026	0	1	0.286898	8.728
3.03333	13.3499	0	55.3333	44.67	19.8	0.203388	0	23.1043	0	1	0.287029	8.732
3.03542	13.3497	0	55.3542	44.7	19.8	0.203468	0	23.1059	0	1	0.287161	8.736
3.0375	13.3497	0	55.375	44.72	19.8	0.203566	0	23.108	0	1	0.287325	8.741
3.03958	13.3497	0	55.3958	44.74	19.8	0.203648	0	23.1097	0	1	0.287456	8.745
3.04167	13.3494	0	55.4167	44.76	19.8	0.203729	0	23.1113	0	1	0.287588	8.749
3.04375	13.3494	0	55.4375	44.78	19.8	0.203833	0	23.1134	0	1	0.287752	8.754
3.04583	13.3492	0	55.4583	44.81	19.8	0.203913	0	23.1151	0	1	0.287884	8.758
3.04792	13.3492	0	55.4792	44.83	19.8	0.203991	0	23.1167	0	1	0.288015	8.762
3.05	13.3492	0	55.5	44.85	19.8	0.204093	0	23.1188	0	1	0.28818	8.767
3.05208	13.349	0	55.5208	44.87	19.8	0.204171	0	23.1205	0	1	0.288311	8.771
3.05417	13.349	0	55.5417	44.9	19.8	0.204253	0	23.1221	0	1	0.288443	8.775
3.05625	13.3488	0	55.5625	44.92	19.8	0.204356	0	23.1242	0	1	0.288607	8.78
3.05833	13.3488	0	55.5833	44.94	19.8	0.204433	0	23.1259	0	1	0.288738	8.784
3.06042	13.3488	0	55.6042	44.97	19.8	0.204509	0	23.1275	0	1	0.28887	8.788
3.0625	13.3486	0	55.625	44.99	19.8	0.204594	0	23.1292	0	1	0.289001	8.792
3.06458	13.3486	0	55.6458	45.01	19.8	0.204693	0	23.1313	0	1	0.289166	8.797
3.06667	13.3484	0	55.6667	45.03	19.8	0.204771	0	23.1329	0	1	0.289297	8.801
3.06875	13.3484	0	55.6875	45.05	19.8	0.204854	0	23.1346	0	1	0.289429	8.805
3.07083	13.3484	0	55.7083	45.08	19.8	0.204931	0	23.1363	0	1	0.28956	8.809
3.07292	13.3482	0	55.7292	45.1	19.8	0.20501	0	23.1379	0	1	0.289692	8.813
3.075	13.3482	0	55.75	45.12	19.8	0.205087	0	23.1396	0	1	0.289823	8.817
3.07708	13.3479	0	55.7708	45.14	19.8	0.205164	0	23.1412	0	1	0.289955	8.821
3.07917	13.3479	0	55.7917	45.17	19.8	0.20527	0	23.1433	0	1	0.290119	8.826
3.08125	13.3479	0	55.8125	45.19	19.8	0.205349	0	23.145	0	1	0.29025	8.83
3.08333	13.3477	0	55.8333	45.21	19.8	0.20543	0	23.1466	0	1	0.290382	8.834
3.08542	13.3477	0	55.8542	45.24	19.8	0.205507	0	23.1483	0	1	0.290513	8.838
3.0875	13.3475	0	55.875	45.26	19.8	0.205585	0	23.15	0	1	0.290645	8.842
3.08958	13.3475	0	55.8958	45.28	19.8	0.205665	0	23.1516	0	1	0.290776	8.846
3.09167	13.3475	0	55.9167	45.3	19.8	0.205767	0	23.1537	0	1	0.290941	8.851
3.09375	13.3473	0	55.9375	45.33	19.8	0.205846	0	23.1553	0	1	0.291072	8.855
3.09583	13.3473	0	55.9583	45.35	19.8	0.205928	0	23.157	0	1	0.291204	8.859
3.09792	13.3471	0	55.9792	45.37	19.8	0.206003	0	23.1587	0	1	0.291335	8.863
3.1	13.3471	0	56	45.39	19.8	0.206085	0	23.1603	0	1	0.291467	8.867
3.10208	13.3471	0	56.0208	45.42	19.8	0.206165	0	23.162	0	1	0.291598	8.871
3.10417	13.3469	0	56.0417	45.44	19.8	0.206241	0	23.1637	0	1	0.29173	8.875
3.10625	13.3469	0	56.0625	45.46	19.8	0.206343	0	23.1657	0	1	0.291894	8.88
3.10833	13.3466	0	56.0833	45.48	19.8	0.206422	0	23.1674	0	1	0.292026	8.884
3.11042	13.3466	0	56.1042	45.51	19.8	0.206501	0	23.169	0	1	0.292157	8.888
3.1125	13.3466	0	56.125	45.53	19.8	0.206582	0	23.1707	0	1	0.292288	8.892
3.11458	13.3464	0	56.1458	45.55	19.8	0.206661	0	23.1724	0	1	0.29242	8.896
3.11667	13.3464	0	56.1667	45.57	19.8	0.206763	0	23.1744	0	1	0.292584	8.901
3.11875	13.3462	0	56.1875	45.6	19.8	0.206843	0	23.1761	0	1	0.292716	8.905
3.12083	13.3462	0	56.2083	45.62	19.8	0.206921	0	23.1778	0	1	0.292847	8.909
3.12292	13.346	0	56.2292	45.64	19.8	0.206999	0	23.1794	0	1	0.292979	8.913
3.125	13.346	0	56.25	45.67	19.8	0.207079	0	23.1811	0	1	0.29311	8.917
3.12708	13.346	0	56.2708	45.69	19.8	0.207158	0	23.1827	0	1	0.293242	8.921
3.12917	13.3458	0	56.2917	45.71	19.8	0.207258	0	23.1848	0	1	0.293406	8.926
3.13125	13.3458	0	56.3125	45.73	19.8	0.207339	0	23.1865	0	1	0.293538	8.93
3.13333	13.3456	0	56.3333	45.75	19.8	0.207418	0	23.1881	0	1	0.293669	8.934
3.13542	13.3456	0	56.3542	45.78	19.8	0.207495	0	23.1898	0	1	0.293801	8.938
3.1375	13.3456	0	56.375	45.8	19.8	0.207577	0	23.1915	0	1	0.293932	8.942
3.13958	13.3454	0	56.3958	45.82	19.8	0.207658	0	23.1931	0	1	0.294064	8.946
3.14167	13.3454	0	56.4167	45.84	19.8	0.207736	0	23.1948	0	1	0.294195	8.95
3.14375	13.3451	0	56.4375	45.86	19.8	0.207811	0	23.1964	0	1	0.294326	8.954
3.14583	13.3451	0	56.4583	45.89	19.8	0.207891	0	23.1981	0	1	0.294458	8.958
3.14792	13.3449	0	56.4792	45.91	19.8	0.207969	0	23.1998	0	1	0.294589	8.962
3.15	13.3449	0	56.5	45.93	19.8	0.208049	0	23.2014	0	1	0.294721	8.966
3.15208	13.3449	0	56.5208	45.95	19.8	0.208127	0	23.2031	0	1	0.294852	8.97
3.15417	13.3447	0	56.5417	45.98	19.8	0.208206	0	23.2048	0	1	0.294984	8.974
3.15625	13.3447	0	56.5625	46	19.8	0.208284	0	23.2064	0	1	0.295115	8.978
3.15833	13.3445	0	56.5833	46.02	19.8	0.208341	0	23.2077	0	1	0.295214	8.981
3.16042	13.3445	0	56.6042	46.05	19.8	0.208416	0	23.2093	0	1	0.295345	8.985
3.1625	13.3443	0	56.625	46.07	19.8	0.208498	0	23.211	0	1	0.295477	8.989
3.16458	13.3443	0	56.6458	46.09	19.8	0.208576	0	23.2126	0	1	0.295608	8.993
3.16667	13.3443	0	56.6667	46.11	19.8	0.208654	0	23.2143	0	1	0.29574	8.997
3.16875	13.3441	0	56.6875	46.14	19.8	0.208734	0	23.216	0	1	0.295871	9.001
3.17083	13.3441	0	56.7083	46.16	19.8	0.208791	0	23.2172	0	1	0.29597	9.004
3.17292	13.3438	0	56.7292	46.18	19.8	0.208868	0	23.2189	0	1	0.296102	9.008
3.175	13.3438	0	56.75	46.2	19.8	0.20895	0	23.2205	0	1	0.296233	9.012
3.17708	13.3436	0	56.7708	46.23	19.8	0.209003	0	23.2218	0	1	0.296332	9.015
3.17917	13.3436	0	56.7917	46.25	19.8	0.209084	0	23.2234	0	1	0.296463	9.019
3.18125	13.3434	0	56.8125	46.27	19.8	0.209164	0	23.2251	0	1	0.296595	9.023
3.18333	13.3434	0	56.8333	46.29	19.8	0.209239	0	23.2268	0	1	0.296726	9.027
3.18542	13.3434	0	56.8542	46.32	19.8	0.209294	0	23.228	0	1	0.296825	9.03
3.1875	13.3432	0	56.875	46.34	19.8	0.209374	0	23.2297	0	1	0.296956	9.034
3.18958	13.3432	0	56.8958	46.36	19.8	0.209451	0	23.2313	0	1	0.297088	9.038
3.19167	13.343	0	56.9167	46.38	19.8	0.209506	0	23.2326	0	1	0.297186	9.041
3.19375	13.343	0	56.9375	46.41	19.8	0.209585	0	23.2342	0	1	0.297318	9.045
3.19583	13.3428	0	56.9583	46.43	19.8	0.209666	0	23.2359	0	1	0.297449	9.049
3.19792	13.3428	0	56.9792	46.45	19.8	0.209745	0	23.2376	0	1	0.297581	9.053
3.2	13.3426	0	57	46.47	19.8	0.209801	0	23.2388	0	1	0.297679	9.056
3.20208	13.3426	0	57.0208	46.49	19.8	0.209879	0	23.2405	0	1	0.297811	9.06
3.20417	13.3426	0	57.0417	46.52	19.8	0.209959	0	23.2421	0	1	0.297942	9.064
3.20625	13.3423	0	57.0625	46.54	19.8	0.210037	0	23.2438	0	1	0.298074	9.068
3.20833	13.3423	0	57.0833	46.56	19.8	0.210114	0	23.2455	0	1	0.298205	9.072
3.21042	13.3421	0	57.1042	46.58	19.8	0.210171	0	23.2467	0	1	0.298304	9.075
3.2125	13.3421	0	57.125	46.61	19.8	0.210254	0	23.2484	0	1	0.298435	9.079
3.21458	13.3419	0	57.1458	46.63	19.8	0.21033	0	23.25	0	1	0.298567	9.083
3.21667	13.3419	0	57.1667	46.65	19.8	0.210408	0	23.2517	0	1	0.298698	9.087
3.21875	13.3417	0	57.1875	46.67	19.8	0.210487	0	23.2533	0	1	0.29883	9.091
3.22083	13.3417	0	57.2083	46.7	19.8	0.210542	0	23.2546	0	1	0.298928	9.094
3.22292	13.3417	0	57.2292	46.72	19.8	0.210623	0	23.2563	0	1	0.29906	9.098
3.225	13.3415	0	57.25	46.74	19.8	0.2107	0	23.2579	0	1	0.299191	9.102
3.22708	13.3415	0	57.2708	46.76	19.8	0.210776	0	23.2596	0	1	0.299323	9.106
3.22917	13.3413	0	57.2917	46.78	19.8	0.210834	0	23.2608	0	1	0.299421	9.109
3.23125	13.3413	0	57.3125	46.81	19.8	0.210915	0	23.2625	0	1	0.299553	9.113
3.23333	13.341	0	57.3333	46.83	19.8	0.210992	0	23.2641	0	1	0.299684	9.117
3.23542	13.341	0	57.3542	46.85	19.8	0.211046	0	23.2654	0	1	0.299783	9.12
3.2375	13.3408	0	57.375	46.87	19.8	0.211124	0	23.2671	0	1	0.299915	9.124
3.23958	13.3408	0	57.3958	46.9	19.8	0.211207	0	23.2687	0	1	0.300046	9.128
3.24167	13.3406	0	57.4167	46.92	19.8	0.211261	0	23.27	0	1	0.300145	9.131
3.24375	13.3406	0	57.4375	46.94	19.8	0.21134	0	23.2716	0	1	0.300276	9.135
3.24583	13.3406	0	57.4583	46.96	19.8	0.211393	0	23.2729	0	1	0.300375	9.138
3.24792	13.3404	0	57.4792	46.99	19.8	0.211472	0	23.2745	0	1	0.300506	9.142
3.25	13.3404	0	57.5	47.01	19.8	0.211525	0	23.2758	0	1	0.300605	9.145
3.25208	13.3402	0	57.5208	47.03	19.8	0.211603	0	23.2774	0	1	0.300736	9.149
3.25417	13.3402	0	57.5417	47.05	19.8	0.21166	0	23.2787	0	1	0.300835	9.152
3.25625	13.34	0	57.5625	47.07	19.8	0.21174	0	23.2803	0	1	0.300966	9.156
3.25833	13.34	0	57.5833	47.1	19.8	0.211795	0	23.2816	0	1	0.301065	9.159
3.26042	13.3398	0	57.6042	47.12	19.8	0.211874	0	23.2833	0	1	0.301197	9.163
3.2625	13.3398	0	57.625	47.14	19.8	0.211934	0	23.2845	0	1	0.301295	9.166
3.26458	13.3395	0	57.6458	47.16	19.8	0.212011	0	23.2862	0	1	0.301427	9.17
3.26667	13.3395	0	57.6667	47.19	19.8	0.212065	0	23.2874	0	1	0.301525	9.173
3.26875	13.3393	0	57.6875	47.21	19.8	0.212143	0	23.2891	0	1	0.301657	9.177
3.27083	13.3393	0	57.7083	47.23	19.8	0.212197	0	23.2903	0	1	0.301755	9.18
3.27292	13.3393	0	57.7292	47.25	19.8	0.212273	0	23.292	0	1	0.301887	9.184
3.275	13.3391	0	57.75	47.28	19.8	0.212328	0	23.2932	0	1	0.301985	9.187
3.27708	13.3391	0	57.7708	47.3	19.8	0.212388	0	23.2945	0	1	0.302084	9.19
3.27917	13.3389	0	57.7917	47.32	19.8	0.212466	0	23.2961	0	1	0.302216	9.194
3.28125	13.3389	0	57.8125	47.34	19.8	0.212521	0	23.2974	0	1	0.302314	9.197
3.28333	13.3387	0	57.8333	47.36	19.8	0.212599	0	23.299	0	1	0.302446	9.201
3.28542	13.3387	0	57.8542	47.39	19.8	0.212651	0	23.3003	0	1	0.302544	9.204
3.2875	13.3385	0	57.875	47.41	19.8	0.21271	0	23.3015	0	1	0.302643	9.207
3.28958	13.3385	0	57.8958	47.43	19.8	0.212786	0	23.3032	0	1	0.302774	9.211
3.29167	13.3382	0	57.9167	47.45	19.8	0.212839	0	23.3044	0	1	0.302873	9.214
3.29375	13.3382	0	57.9375	47.47	19.8	0.212897	0	23.3057	0	1	0.302972	9.217
3.29583	13.338	0	57.9583	47.49	19.8	0.212956	0	23.3069	0	1	0.30307	9.22
3.29792	13.338	0	57.9792	47.51	19.8	0.213034	0	23.3086	0	1	0.303202	9.224
3.3	13.338	0	58	47.54	19.8	0.213085	0	23.3099	0	1	0.3033	9.227
3.30208	13.3378	0	58.0208	47.56	19.8	0.213142	0	23.3111	0	1	0.303399	9.23
3.30417	13.3378	0	58.0417	47.58	19.8	0.2132	0	23.3123	0	1	0.303497	9.233
3.30625	13.3376	0	58.0625	47.6	19.8	0.21328	0	23.314	0	1	0.303629	9.237
3.30833	13.3376	0	58.0833	47.63	19.8	0.213334	0	23.3153	0	1	0.303728	9.24
3.31042	13.3374	0	58.1042	47.65	19.8	0.213387	0	23.3165	0	1	0.303826	9.243
3.3125	13.3374	0	58.125	47.67	19.8	0.21347	0	23.3182	0	1	0.303958	9.247
3.31458	13.3372	0	58.1458	47.69	19.8	0.213522	0	23.3194	0	1	0.304056	9.25
3.31667	13.3372	0	58.1667	47.72	19.8	0.213581	0	23.3207	0	1	0.304155	9.253
3.31875	13.337	0	58.1875	47.74	19.8	0.213657	0	23.3223	0	1	0.304286	9.257
3.32083	13.337	0	58.2083	47.76	19.8	0.213713	0	23.3236	0	1	0.304385	9.26
3.32292	13.337	0	58.2292	47.78	19.8	0.213768	0	23.3248	0	1	0.304484	9.263
3.325	13.3367	0	58.25	47.8	19.8	0.213847	0	23.3265	0	1	0.304615	9.267
3.32708	13.3367	0	58.2708	47.82	19.8	0.213901	0	23.3277	0	1	0.304714	9.27
3.32917	13.3365	0	58.2917	47.85	19.8	0.213958	0	23.329	0	1	0.304812	9.273
3.33125	13.3365	0	58.3125	47.87	19.8	0.214013	0	23.3302	0	1	0.304911	9.276
3.33333	13.3363	0	58.3333	47.89	19.8	0.214088	0	23.3319	0	1	0.305042	9.28
3.33542	13.3363	0	58.3542	47.91	19.8	0.214145	0	23.3331	0	1	0.305141	9.283
3.3375	13.3361	0	58.375	47.94	19.8	0.214202	0	23.3344	0	1	0.30524	9.286
3.33958	13.3361	0	58.3958	47.96	19.8	0.214257	0	23.3356	0	1	0.305338	9.289
3.34167	13.3359	0	58.4167	47.98	19.8	0.214313	0	23.3369	0	1	0.305437	9.292
3.34375	13.3359	0	58.4375	48	19.8	0.214392	0	23.3385	0	1	0.305568	9.296
3.34583	13.3359	0	58.4583	48.03	19.8	0.214447	0	23.3398	0	1	0.305667	9.299
3.34792	13.3357	0	58.4792	48.05	19.8	0.214504	0	23.341	0	1	0.305766	9.302
3.35	13.3357	0	58.5	48.07	19.8	0.214555	0	23.3423	0	1	0.305864	9.305
3.35208	13.3354	0	58.5208	48.09	19.8	0.21461	0	23.3435	0	1	0.305963	9.308
3.35417	13.3354	0	58.5417	48.11	19.8	0.214668	0	23.3448	0	1	0.306061	9.311
3.35625	13.3352	0	58.5625	48.14	19.8	0.214745	0	23.3464	0	1	0.306193	9.315
3.35833	13.3352	0	58.5833	48.16	19.8	0.214803	0	23.3477	0	1	0.306291	9.318
3.36042	13.335	0	58.6042	48.18	19.8	0.214855	0	23.3489	0	1	0.30639	9.321
3.3625	13.335	0	58.625	48.2	19.8	0.21491	0	23.3502	0	1	0.306489	9.324
3.36458	13.3348	0	58.6458	48.23	19.8	0.214965	0	23.3514	0	1	0.306587	9.327
3.36667	13.3348	0	58.6667	48.25	19.8	0.215045	0	23.3531	0	1	0.306719	9.331
3.36875	13.3348	0	58.6875	48.27	19.8	0.215099	0	23.3543	0	1	0.306817	9.334
3.37083	13.3346	0	58.7083	48.29	19.8	0.215155	0	23.3556	0	1	0.306916	9.337
3.37292	13.3346	0	58.7292	48.31	19.8	0.215209	0	23.3568	0	1	0.307015	9.34
3.375	13.3344	0	58.75	48.34	19.8	0.215286	0	23.3585	0	1	0.307146	9.344
3.37708	13.3344	0	58.7708	48.36	19.8	0.215344	0	23.3597	0	1	0.307245	9.347
3.37917	13.3342	0	58.7917	48.38	19.8	0.215405	0	23.361	0	1	0.307343	9.35
3.38125	13.3342	0	58.8125	48.4	19.8	0.215458	0	23.3622	0	1	0.307442	9.353
3.38333	13.3339	0	58.8333	48.43	19.8	0.215511	0	23.3635	0	1	0.307541	9.356
3.38542	13.3339	0	58.8542	48.45	19.8	0.215566	0	23.3647	0	1	0.307639	9.359
3.3875	13.3339	0	58.875	48.47	19.8	0.215621	0	23.366	0	1	0.307738	9.362
3.38958	13.3337	0	58.8958	48.49	19.8	0.215674	0	23.3672	0	1	0.307836	9.365
3.39167	13.3337	0	58.9167	48.51	19.8	0.215732	0	23.3685	0	1	0.307935	9.368
3.39375	13.3335	0	58.9375	48.53	19.8	0.215809	0	23.3701	0	1	0.308067	9.372
3.39583	13.3335	0	58.9583	48.55	19.8	0.215864	0	23.3714	0	1	0.308165	9.375
3.39792	13.3333	0	58.9792	48.57	19.8	0.215922	0	23.3726	0	1	0.308264	9.378
3.4	13.3333	0	59	48.6	19.8	0.215974	0	23.3739	0	1	0.308362	9.381
3.40208	13.3331	0	59.0208	48.62	19.8	0.21603	0	23.3751	0	1	0.308461	9.384
3.40417	13.3331	0	59.0417	48.64	19.8	0.216086	0	23.3764	0	1	0.30856	9.387
3.40625	13.3331	0	59.0625	48.66	19.8	0.216145	0	23.3776	0	1	0.308658	9.39
3.40833	13.3329	0	59.0833	48.68	19.8	0.216197	0	23.3788	0	1	0.308757	9.393
3.41042	13.3329	0	59.1042	48.7	19.8	0.216253	0	23.3801	0	1	0.308855	9.396
3.4125	13.3326	0	59.125	48.72	19.8	0.216307	0	23.3813	0	1	0.308954	9.399
3.41458	13.3326	0	59.1458	48.75	19.8	0.216365	0	23.3826	0	1	0.309053	9.402
3.41667	13.3324	0	59.1667	48.77	19.8	0.216417	0	23.3838	0	1	0.309151	9.405
3.41875	13.3324	0	59.1875	48.79	19.8	0.216474	0	23.3851	0	1	0.30925	9.408
3.42083	13.3322	0	59.2083	48.81	19.8	0.216528	0	23.3863	0	1	0.309348	9.411
3.42292	13.3322	0	59.2292	48.84	19.8	0.216584	0	23.3876	0	1	0.309447	9.414
3.425	13.332	0	59.25	48.86	19.8	0.216637	0	23.3888	0	1	0.309546	9.417
3.42708	13.332	0	59.2708	48.88	19.8	0.21669	0	23.3901	0	1	0.309644	9.42
3.42917	13.332	0	59.2917	48.9	19.8	0.216745	0	23.3913	0	1	0.309743	9.423
3.43125	13.3318	0	59.3125	48.92	19.8	0.216803	0	23.3926	0	1	0.309842	9.426
3.43333	13.3318	0	59.3333	48.94	19.8	0.216862	0	23.3938	0	1	0.30994	9.429
3.43542	13.3316	0	59.3542	48.97	19.8	0.216912	0	23.3951	0	1	0.310039	9.432
3.4375	13.3316	0	59.375	48.99	19.8	0.216967	0	23.3963	0	1	0.310137	9.435
3.43958	13.3314	0	59.3958	49.01	19.8	0.217025	0	23.3976	0	1	0.310236	9.438
3.44167	13.3314	0	59.4167	49.03	19.8	0.217079	0	23.3988	0	1	0.310335	9.441
3.44375	13.3311	0	59.4375	49.06	19.8	0.217135	0	23.4001	0	1	0.310433	9.444
3.44583	13.3311	0	59.4583	49.08	19.8	0.217194	0	23.4013	0	1	0.310532	9.447
3.44792	13.3309	0	59.4792	49.1	19.8	0.217247	0	23.4025	0	1	0.31063	9.45
3.45	13.3309	0	59.5	49.12	19.8	0.217301	0	23.4038	0	1	0.310729	9.453
3.45208	13.3309	0	59.5208	49.14	19.8	0.217359	0	23.405	0	1	0.310828	9.456
3.45417	13.3307	0	59.5417	49.17	19.8	0.217413	0	23.4063	0	1	0.310926	9.459
3.45625	13.3307	0	59.5625	49.19	19.8	0.217466	0	23.4075	0	1	0.311025	9.462
3.45833	13.3305	0	59.5833	49.21	19.8	0.217499	0	23.4084	0	1	0.311091	9.464
3.46042	13.3305	0	59.6042	49.23	19.8	0.217555	0	23.4096	0	1	0.311189	9.467
3.4625	13.3303	0	59.625	49.25	19.8	0.217611	0	23.4109	0	1	0.311288	9.47
3.46458	13.3303	0	59.6458	49.27	19.8	0.217665	0	23.4121	0	1	0.311386	9.473
3.46667	13.3301	0	59.6667	49.29	19.8	0.21772	0	23.4134	0	1	0.311485	9.476
3.46875	13.3301	0	59.6875	49.32	19.8	0.217778	0	23.4146	0	1	0.311584	9.479
3.47083	13.3298	0	59.7083	49.34	19.8	0.21783	0	23.4159	0	1	0.311682	9.482
3.47292	13.3298	0	59.7292	49.36	19.8	0.217885	0	23.4171	0	1	0.311781	9.485
3.475	13.3296	0	59.75	49.38	19.8	0.217941	0	23.4183	0	1	0.31188	9.488
3.47708	13.3296	0	59.7708	49.41	19.8	0.217997	0	23.4196	0	1	0.311978	9.491
3.47917	13.3296	0	59.7917	49.43	19.8	0.218053	0	23.4208	0	1	0.312077	9.494
3.48125	13.3294	0	59.8125	49.45	19.8	0.218109	0	23.4221	0	1	0.312175	9.497
3.48333	13.3294	0	59.8333	49.47	19.8	0.218163	0	23.4233	0	1	0.312274	9.5
3.48542	13.3292	0	59.8542	49.49	19.8	0.218217	0	23.4246	0	1	0.312373	9.503
3.4875	13.3292	0	59.875	49.51	19.8	0.218272	0	23.4258	0	1	0.312471	9.506
3.48958	13.329	0	59.8958	49.54	19.8	0.218327	0	23.4271	0	1	0.31257	9.509
3.49167	13.329	0	59.9167	49.56	19.8	0.218385	0	23.4283	0	1	0.312668	9.512
3.49375	13.3288	0	59.9375	49.58	19.8	0.218438	0	23.4296	0	1	0.312767	9.515
3.49583	13.3288	0	59.9583	49.6	19.8	0.218492	0	23.4308	0	1	0.312866	9.518
3.49792	13.3285	0	59.9792	49.62	19.8	0.218525	0	23.4317	0	1	0.312931	9.52
3.5	13.3285	0	60	49.64	19.8	0.218581	0	23.4329	0	1	0.31303	9.523
3.50208	13.3283	0	60.0208	49.66	19.8	0.218636	0	23.4341	0	1	0.313129	9.526
3.50417	13.3283	0	60.0417	49.69	19.8	0.218692	0	23.4354	0	1	0.313227	9.529
3.50625	13.3281	0	60.0625	49.71	19.8	0.218767	0	23.4371	0	1	0.313359	9.533
3.50833	13.3281	0	60.0833	49.73	19.8	0.218822	0	23.4383	0	1	0.313457	9.536
3.51042	13.3281	0	60.1042	49.75	19.8	0.218882	0	23.4396	0	1	0.313556	9.539
3.5125	13.3279	0	60.125	49.78	19.8	0.218937	0	23.4408	0	1	0.313655	9.542
3.51458	13.3279	0	60.1458	49.8	19.8	0.21899	0	23.442	0	1	0.313753	9.545
3.51667	13.3277	0	60.1667	49.82	19.8	0.219047	0	23.4433	0	1	0.313852	9.548
3.51875	13.3277	0	60.1875	49.84	19.8	0.219099	0	23.4445	0	1	0.31395	9.551
3.52083	13.3275	0	60.2083	49.86	19.8	0.219158	0	23.4458	0	1	0.314049	9.554
3.52292	13.3275	0	60.2292	49.88	19.8	0.219209	0	23.447	0	1	0.314148	9.557
3.525	13.3273	0	60.25	49.91	19.8	0.219266	0	23.4483	0	1	0.314246	9.56
3.52708	13.3273	0	60.2708	49.93	19.8	0.219321	0	23.4495	0	1	0.314345	9.563
3.52917	13.327	0	60.2917	49.95	19.8	0.219375	0	23.4508	0	1	0.314443	9.566
3.53125	13.327	0	60.3125	49.97	19.8	0.219433	0	23.452	0	1	0.314542	9.569
3.53333	13.3268	0	60.3333	49.99	19.8	0.21949	0	23.4533	0	1	0.314641	9.572
3.53542	13.3268	0	60.3542	50.01	19.8	0.219567	0	23.4549	0	1	0.314772	9.576
3.5375	13.3268	0	60.375	50.03	19.8	0.219621	0	23.4562	0	1	0.314871	9.579
3.53958	13.3266	0	60.3958	50.05	19.8	0.219676	0	23.4574	0	1	0.314969	9.582
3.54167	13.3266	0	60.4167	50.08	19.8	0.219731	0	23.4587	0	1	0.315068	9.585
3.54375	13.3264	0	60.4375	50.1	19.8	0.219788	0	23.4599	0	1	0.315167	9.588
3.54583	13.3264	0	60.4583	50.12	19.8	0.219841	0	23.4612	0	1	0.315265	9.591
3.54792	13.3262	0	60.4792	50.14	19.8	0.219895	0	23.4624	0	1	0.315364	9.594
3.55	13.3262	0	60.5	50.16	19.8	0.21995	0	23.4637	0	1	0.315462	9.597
3.55208	13.326	0	60.5208	50.18	19.8	0.22003	0	23.4653	0	1	0.315594	9.601
3.55417	13.326	0	60.5417	50.21	19.8	0.220085	0	23.4666	0	1	0.315693	9.604
3.55625	13.3257	0	60.5625	50.23	19.8	0.22014	0	23.4678	0	1	0.315791	9.607
3.55833	13.3257	0	60.5833	50.25	19.8	0.220197	0	23.4691	0	1	0.31589	9.61
3.56042	13.3255	0	60.6042	50.27	19.8	0.220251	0	23.4703	0	1	0.315988	9.613
3.5625	13.3255	0	60.625	50.29	19.8	0.220327	0	23.472	0	1	0.31612	9.617
3.56458	13.3253	0	60.6458	50.31	19.8	0.220382	0	23.4732	0	1	0.316219	9.62
3.56667	13.3253	0	60.6667	50.33	19.8	0.220437	0	23.4745	0	1	0.316317	9.623
3.56875	13.3251	0	60.6875	50.36	19.8	0.220493	0	23.4757	0	1	0.316416	9.626
3.57083	13.3251	0	60.7083	50.38	19.8	0.220571	0	23.4774	0	1	0.316547	9.63
3.57292	13.3249	0	60.7292	50.4	19.8	0.220625	0	23.4786	0	1	0.316646	9.633
3.575	13.3249	0	60.75	50.42	19.8	0.220678	0	23.4799	0	1	0.316744	9.636
3.57708	13.3247	0	60.7708	50.44	19.8	0.220762	0	23.4815	0	1	0.316876	9.64
3.57917	13.3247	0	60.7917	50.46	19.8	0.220814	0	23.4828	0	1	0.316975	9.643
3.58125	13.3245	0	60.8125	50.48	19.8	0.220869	0	23.484	0	1	0.317073	9.646
3.58333	13.3245	0	60.8333	50.51	19.8	0.220924	0	23.4853	0	1	0.317172	9.649
3.58542	13.3242	0	60.8542	50.53	19.8	0.22098	0	23.4865	0	1	0.31727	9.652
3.5875	13.3242	0	60.875	50.55	19.8	0.22106	0	23.4882	0	1	0.317402	9.656
3.58958	13.324	0	60.8958	50.57	19.8	0.221115	0	23.4894	0	1	0.3175	9.659
3.59167	13.324	0	60.9167	50.59	19.8	0.221169	0	23.4907	0	1	0.317599	9.662
3.59375	13.3238	0	60.9375	50.61	19.8	0.221223	0	23.4919	0	1	0.317698	9.665
3.59583	13.3238	0	60.9583	50.64	19.8	0.22128	0	23.4932	0	1	0.317796	9.668
3.59792	13.3236	0	60.9792	50.66	19.8	0.221333	0	23.4944	0	1	0.317895	9.671
3.6	13.3236	0	61	50.68	19.8	0.221412	0	23.4961	0	1	0.318026	9.675
3.60208	13.3234	0	61.0208	50.7	19.8	0.221469	0	23.4973	0	1	0.318125	9.678
3.60417	13.3234	0	61.0417	50.72	19.8	0.221525	0	23.4986	0	1	0.318224	9.681
3.60625	13.3232	0	61.0625	50.74	19.8	0.221579	0	23.4998	0	1	0.318322	9.684
3.60833	13.3232	0	61.0833	50.76	19.8	0.221634	0	23.5011	0	1	0.318421	9.687
3.61042	13.3229	0	61.1042	50.79	19.8	0.221689	0	23.5023	0	1	0.318519	9.69
3.6125	13.3229	0	61.125	50.81	19.8	0.221762	0	23.504	0	1	0.318651	9.694
3.61458	13.3227	0	61.1458	50.83	19.8	0.221822	0	23.5052	0	1	0.31875	9.697
3.61667	13.3227	0	61.1667	50.85	19.8	0.221876	0	23.5065	0	1	0.318848	9.7
3.61875	13.3225	0	61.1875	50.87	19.8	0.221928	0	23.5077	0	1	0.318947	9.703
3.62083	13.3225	0	61.2083	50.89	19.8	0.221985	0	23.509	0	1	0.319045	9.706
3.62292	13.3223	0	61.2292	50.91	19.8	0.222041	0	23.5102	0	1	0.319144	9.709
3.625	13.3223	0	61.25	50.93	19.8	0.222098	0	23.5115	0	1	0.319243	9.712
3.62708	13.3221	0	61.2708	50.95	19.8	0.222147	0	23.5127	0	1	0.319341	9.715
3.62917	13.3221	0	61.2917	50.97	19.8	0.222207	0	23.514	0	1	0.31944	9.718
3.63125	13.3219	0	61.3125	50.99	19.8	0.222265	0	23.5152	0	1	0.319538	9.721
3.63333	13.3219	0	61.3333	51.02	19.8	0.222317	0	23.5165	0	1	0.319637	9.724
3.63542	13.3217	0	61.3542	51.04	19.8	0.222369	0	23.5177	0	1	0.319736	9.727
3.6375	13.3214	0	61.375	51.06	19.8	0.222426	0	23.519	0	1	0.319834	9.73
3.63958	13.3214	0	61.3958	51.08	19.8	0.222486	0	23.5202	0	1	0.319933	9.733
3.64167	13.3212	0	61.4167	51.1	19.8	0.222538	0	23.5215	0	1	0.320032	9.736
3.64375	13.3212	0	61.4375	51.13	19.8	0.222592	0	23.5227	0	1	0.32013	9.739
3.64583	13.321	0	61.4583	51.15	19.8	0.222671	0	23.5244	0	1	0.320262	9.743
3.64792	13.321	0	61.4792	51.17	19.8	0.222726	0	23.5256	0	1	0.32036	9.746
3.65	13.3208	0	61.5	51.19	19.8	0.222776	0	23.5269	0	1	0.320459	9.749
3.65208	13.3208	0	61.5208	51.21	19.8	0.222836	0	23.5281	0	1	0.320557	9.752
3.65417	13.3206	0	61.5417	51.23	19.8	0.222892	0	23.5294	0	1	0.320656	9.755
3.65625	13.3206	0	61.5625	51.25	19.8	0.222946	0	23.5306	0	1	0.320755	9.758
3.65833	13.3204	0	61.5833	51.28	19.8	0.222999	0	23.5319	0	1	0.320853	9.761
3.66042	13.3204	0	61.6042	51.3	19.8	0.223054	0	23.5331	0	1	0.320952	9.764
3.6625	13.3201	0	61.625	51.32	19.8	0.223132	0	23.5348	0	1	0.321083	9.768
3.66458	13.3201	0	61.6458	51.34	19.8	0.223187	0	23.536	0	1	0.321182	9.771
3.66667	13.3199	0	61.6667	51.36	19.8	0.223245	0	23.5373	0	1	0.321281	9.774
3.66875	13.3199	0	61.6875	51.38	19.8	0.223296	0	23.5385	0	1	0.321379	9.777
3.67083	13.3197	0	61.7083	51.4	19.8	0.223354	0	23.5398	0	1	0.321478	9.78
3.67292	13.3197	0	61.7292	51.42	19.8	0.223406	0	23.541	0	1	0.321576	9.783
3.675	13.3195	0	61.75	51.44	19.8	0.223465	0	23.5422	0	1	0.321675	9.786
3.67708	13.3195	0	61.7708	51.46	19.8	0.223518	0	23.5435	0	1	0.321774	9.789
3.67917	13.3193	0	61.7917	51.49	19.8	0.223595	0	23.5452	0	1	0.321905	9.793
3.68125	13.3193	0	61.8125	51.51	19.8	0.223655	0	23.5464	0	1	0.322004	9.796
3.68333	13.3191	0	61.8333	51.53	19.8	0.223701	0	23.5477	0	1	0.322102	9.799
3.68542	13.3191	0	61.8542	51.55	19.8	0.223761	0	23.5489	0	1	0.322201	9.802
3.6875	13.3189	0	61.875	51.57	19.8	0.223816	0	23.5501	0	1	0.3223	9.805
3.68958	13.3186	0	61.8958	51.59	19.8	0.223874	0	23.5514	0	1	0.322398	9.808
3.69167	13.3186	0	61.9167	51.61	19.8	0.223927	0	23.5526	0	1	0.322497	9.811
3.69375	13.3184	0	61.9375	51.63	19.8	0.223982	0	23.5539	0	1	0.322595	9.814
3.69583	13.3184	0	61.9583	51.65	19.8	0.224035	0	23.5551	0	1	0.322694	9.817
3.69792	13.3182	0	61.9792	51.67	19.8	0.224114	0	23.5568	0	1	0.322826	9.821
3.7	13.3182	0	62	51.7	19.8	0.224172	0	23.558	0	1	0.322924	9.824
3.70208	13.318	0	62.0208	51.72	19.8	0.224226	0	23.5593	0	1	0.323023	9.827
3.70417	13.318	0	62.0417	51.74	19.8	0.224278	0	23.5605	0	1	0.323121	9.83
3.70625	13.3178	0	62.0625	51.76	19.8	0.224331	0	23.5618	0	1	0.32322	9.833
3.70833	13.3178	0	62.0833	51.78	19.8	0.224389	0	23.563	0	1	0.323319	9.836
3.71042	13.3176	0	62.1042	51.8	19.8	0.224466	0	23.5647	0	1	0.32345	9.84
3.7125	13.3176	0	62.125	51.82	19.8	0.224523	0	23.5659	0	1	0.323549	9.843
3.71458	13.3173	0	62.1458	51.84	19.8	0.224576	0	23.5672	0	1	0.323647	9.846
3.71667	13.3173	0	62.1667	51.87	19.8	0.22463	0	23.5684	0	1	0.323746	9.849
3.71875	13.3171	0	62.1875	51.89	19.8	0.224683	0	23.5697	0	1	0.323845	9.852
3.72083	13.3169	0	62.2083	51.91	19.8	0.224741	0	23.5709	0	1	0.323943	9.855
3.72292	13.3169	0	62.2292	51.93	19.8	0.224798	0	23.5722	0	1	0.324042	9.858
3.725	13.3167	0	62.25	51.95	19.8	0.224829	0	23.573	0	1	0.324108	9.86
3.72708	13.3167	0	62.2708	51.97	19.8	0.224886	0	23.5743	0	1	0.324206	9.863
3.72917	13.3165	0	62.2917	51.99	19.8	0.224939	0	23.5755	0	1	0.324305	9.866
3.73125	13.3165	0	62.3125	52.01	19.8	0.224992	0	23.5768	0	1	0.324403	9.869
3.73333	13.3163	0	62.3333	52.03	19.8	0.225049	0	23.578	0	1	0.324502	9.872
3.73542	13.3163	0	62.3542	52.05	19.8	0.225106	0	23.5793	0	1	0.324601	9.875
3.7375	13.3161	0	62.375	52.08	19.8	0.225159	0	23.5805	0	1	0.324699	9.878
3.73958	13.3161	0	62.3958	52.1	19.8	0.225216	0	23.5818	0	1	0.324798	9.881
3.74167	13.3158	0	62.4167	52.12	19.8	0.225246	0	23.5826	0	1	0.324864	9.883
3.74375	13.3156	0	62.4375	52.14	19.8	0.225303	0	23.5838	0	1	0.324962	9.886
3.74583	13.3156	0	62.4583	52.16	19.8	0.225357	0	23.5851	0	1	0.325061	9.889
3.74792	13.3154	0	62.4792	52.18	19.8	0.225432	0	23.5867	0	1	0.325192	9.893
3.75	13.3154	0	62.5	52.2	19.8	0.225487	0	23.588	0	1	0.325291	9.896
3.75208	13.3152	0	62.5208	52.22	19.8	0.225543	0	23.5892	0	1	0.32539	9.899
3.75417	13.3152	0	62.5417	52.25	19.8	0.225599	0	23.5905	0	1	0.325488	9.902
3.75625	13.315	0	62.5625	52.27	19.8	0.225651	0	23.5917	0	1	0.325587	9.905
3.75833	13.315	0	62.5833	52.29	19.8	0.225709	0	23.593	0	1	0.325685	9.908
3.76042	13.3148	0	62.6042	52.31	19.8	0.225766	0	23.5942	0	1	0.325784	9.911
3.7625	13.3148	0	62.625	52.33	19.8	0.225821	0	23.5955	0	1	0.325883	9.914
3.76458	13.3145	0	62.6458	52.35	19.8	0.225869	0	23.5967	0	1	0.325981	9.917
3.76667	13.3145	0	62.6667	52.37	19.8	0.22593	0	23.598	0	1	0.32608	9.92
3.76875	13.3143	0	62.6875	52.39	19.8	0.225986	0	23.5992	0	1	0.326178	9.923
3.77083	13.3143	0	62.7083	52.41	19.8	0.226016	0	23.6001	0	1	0.326244	9.925
3.77292	13.3141	0	62.7292	52.43	19.8	0.226073	0	23.6013	0	1	0.326343	9.928
3.775	13.3141	0	62.75	52.45	19.8	0.226128	0	23.6026	0	1	0.326441	9.931
3.77708	13.3139	0	62.7708	52.47	19.8	0.22618	0	23.6038	0	1	0.32654	9.934
3.77917	13.3139	0	62.7917	52.5	19.8	0.226234	0	23.605	0	1	0.326639	9.937
3.78125	13.3137	0	62.8125	52.52	19.8	0.226268	0	23.6059	0	1	0.326704	9.939
3.78333	13.3135	0	62.8333	52.54	19.8	0.226327	0	23.6071	0	1	0.326803	9.942
3.78542	13.3135	0	62.8542	52.56	19.8	0.226379	0	23.6084	0	1	0.326902	9.945
3.7875	13.3133	0	62.875	52.58	19.8	0.226413	0	23.6092	0	1	0.326967	9.947
3.78958	13.3133	0	62.8958	52.6	19.8	0.226464	0	23.6105	0	1	0.327066	9.95
3.79167	13.313	0	62.9167	52.62	19.8	0.226521	0	23.6117	0	1	0.327165	9.953
3.79375	13.313	0	62.9375	52.64	19.8	0.226554	0	23.6125	0	1	0.32723	9.955
3.79583	13.3128	0	62.9583	52.66	19.8	0.226609	0	23.6138	0	1	0.327329	9.958
3.79792	13.3128	0	62.9792	52.69	19.8	0.226663	0	23.615	0	1	0.327428	9.961
3.8	13.3126	0	63	52.71	19.8	0.226696	0	23.6159	0	1	0.327493	9.963
3.80208	13.3124	0	63.0208	52.73	19.8	0.226749	0	23.6171	0	1	0.327592	9.966
3.80417	13.3124	0	63.0417	52.75	19.8	0.226805	0	23.6184	0	1	0.32769	9.969
3.80625	13.3122	0	63.0625	52.77	19.8	0.226838	0	23.6192	0	1	0.327756	9.971
3.80833	13.3122	0	63.0833	52.79	19.8	0.226892	0	23.6204	0	1	0.327855	9.974
3.81042	13.312	0	63.1042	52.81	19.8	0.226946	0	23.6217	0	1	0.327953	9.977
3.8125	13.312	0	63.125	52.83	19.8	0.22698	0	23.6225	0	1	0.328019	9.979
3.81458	13.3117	0	63.1458	52.85	19.8	0.227036	0	23.6238	0	1	0.328118	9.982
3.81667	13.3117	0	63.1667	52.87	19.8	0.227091	0	23.625	0	1	0.328216	9.985
3.81875	13.3115	0	63.1875	52.89	19.8	0.227143	0	23.6263	0	1	0.328315	9.988
3.82083	13.3115	0	63.2083	52.91	19.8	0.227176	0	23.6271	0	1	0.328381	9.99
3.82292	13.3113	0	63.2292	52.94	19.8	0.227231	0	23.6284	0	1	0.328479	9.993
3.825	13.3111	0	63.25	52.96	19.8	0.227283	0	23.6296	0	1	0.328578	9.996
3.82708	13.3111	0	63.2708	52.98	19.8	0.227341	0	23.6308	0	1	0.328677	9.999
3.82917	13.3109	0	63.2917	53	19.8	0.227398	0	23.6321	0	1	0.328775	10.002
3.83125	13.3109	0	63.3125	53.02	19.8	0.22743	0	23.6329	0	1	0.328841	10.004
3.83333	13.3107	0	63.3333	53.04	19.8	0.227484	0	23.6342	0	1	0.32894	10.007
3.83542	13.3107	0	63.3542	53.06	19.8	0.227514	0	23.635	0	1	0.329005	10.009
3.8375	13.3105	0	63.375	53.08	19.8	0.22757	0	23.6363	0	1	0.329104	10.012
3.83958	13.3102	0	63.3958	53.1	19.8	0.227603	0	23.6371	0	1	0.32917	10.014
3.84167	13.3102	0	63.4167	53.12	19.8	0.227637	0	23.6379	0	1	0.329235	10.016
3.84375	13.31	0	63.4375	53.14	19.8	0.227687	0	23.6392	0	1	0.329334	10.019
3.84583	13.31	0	63.4583	53.16	19.8	0.227723	0	23.64	0	1	0.3294	10.021
3.84792	13.3098	0	63.4792	53.18	19.8	0.227779	0	23.6413	0	1	0.329498	10.024
3.85	13.3098	0	63.5	53.2	19.8	0.22781	0	23.6421	0	1	0.329564	10.026
3.85208	13.3096	0	63.5208	53.23	19.8	0.227861	0	23.6433	0	1	0.329663	10.029
3.85417	13.3096	0	63.5417	53.24	19.8	0.227897	0	23.6442	0	1	0.329728	10.031
3.85625	13.3094	0	63.5625	53.26	19.8	0.227956	0	23.6454	0	1	0.329827	10.034
3.85833	13.3092	0	63.5833	53.29	19.8	0.228009	0	23.6467	0	1	0.329926	10.037
3.86042	13.3092	0	63.6042	53.31	19.8	0.228037	0	23.6475	0	1	0.329991	10.039
3.8625	13.3089	0	63.625	53.33	19.8	0.228094	0	23.6487	0	1	0.33009	10.042
3.86458	13.3089	0	63.6458	53.35	19.8	0.228126	0	23.6496	0	1	0.330156	10.044
3.86667	13.3087	0	63.6667	53.37	19.8	0.228178	0	23.6508	0	1	0.330254	10.047
3.86875	13.3087	0	63.6875	53.39	19.8	0.22821	0	23.6517	0	1	0.33032	10.049
3.87083	13.3085	0	63.7083	53.41	19.8	0.228267	0	23.6529	0	1	0.330419	10.052
3.87292	13.3083	0	63.7292	53.43	19.8	0.2283	0	23.6537	0	1	0.330485	10.054
3.875	13.3083	0	63.75	53.45	19.8	0.228353	0	23.655	0	1	0.330583	10.057
3.87708	13.3081	0	63.7708	53.47	19.8	0.228385	0	23.6558	0	1	0.330649	10.059
3.87917	13.3081	0	63.7917	53.49	19.8	0.228441	0	23.6571	0	1	0.330747	10.062
3.88125	13.3079	0	63.8125	53.51	19.8	0.228475	0	23.6579	0	1	0.330813	10.064
3.88333	13.3079	0	63.8333	53.53	19.8	0.228528	0	23.6592	0	1	0.330912	10.067
3.88542	13.3077	0	63.8542	53.56	19.8	0.228561	0	23.66	0	1	0.330978	10.069
3.8875	13.3074	0	63.875	53.58	19.8	0.228614	0	23.6612	0	1	0.331076	10.072
3.88958	13.3074	0	63.8958	53.6	19.8	0.228672	0	23.6625	0	1	0.331175	10.075
3.89167	13.3072	0	63.9167	53.62	19.8	0.228704	0	23.6633	0	1	0.331241	10.077
3.89375	13.3072	0	63.9375	53.64	19.8	0.228757	0	23.6646	0	1	0.331339	10.08
3.89583	13.307	0	63.9583	53.66	19.8	0.228816	0	23.6658	0	1	0.331438	10.083
3.89792	13.307	0	63.9792	53.68	19.8	0.228844	0	23.6666	0	1	0.331504	10.085
3.9	13.3068	0	64	53.7	19.8	0.228899	0	23.6679	0	1	0.331602	10.088
3.90208	13.3066	0	64.0208	53.72	19.8	0.228933	0	23.6687	0	1	0.331668	10.09
3.90417	13.3066	0	64.0417	53.74	19.8	0.228989	0	23.67	0	1	0.331766	10.093
3.90625	13.3064	0	64.0625	53.76	19.8	0.229043	0	23.6712	0	1	0.331865	10.096
3.90833	13.3064	0	64.0833	53.78	19.8	0.229072	0	23.6721	0	1	0.331931	10.098
3.91042	13.3061	0	64.1042	53.8	19.8	0.229131	0	23.6733	0	1	0.332029	10.101
3.9125	13.3061	0	64.125	53.82	19.8	0.229184	0	23.6746	0	1	0.332128	10.104
3.91458	13.3059	0	64.1458	53.84	19.8	0.229214	0	23.6754	0	1	0.332194	10.106
3.91667	13.3057	0	64.1667	53.86	19.8	0.229269	0	23.6766	0	1	0.332292	10.109
3.91875	13.3057	0	64.1875	53.89	19.8	0.229329	0	23.6779	0	1	0.332391	10.112
3.92083	13.3055	0	64.2083	53.91	19.8	0.22936	0	23.6787	0	1	0.332457	10.114
3.92292	13.3055	0	64.2292	53.93	19.8	0.229415	0	23.68	0	1	0.332555	10.117
3.925	13.3053	0	64.25	53.95	19.8	0.229465	0	23.6812	0	1	0.332654	10.12
3.92708	13.3053	0	64.2708	53.97	19.8	0.229502	0	23.682	0	1	0.33272	10.122
3.92917	13.3051	0	64.2917	53.99	19.8	0.229558	0	23.6833	0	1	0.332818	10.125
3.93125	13.3048	0	64.3125	54.01	19.8	0.229587	0	23.6841	0	1	0.332884	10.127
3.93333	13.3048	0	64.3333	54.03	19.8	0.229644	0	23.6854	0	1	0.332983	10.13
3.93542	13.3046	0	64.3542	54.05	19.8	0.229697	0	23.6866	0	1	0.333081	10.133
3.9375	13.3046	0	64.375	54.07	19.8	0.229728	0	23.6875	0	1	0.333147	10.135
3.93958	13.3044	0	64.3958	54.09	19.8	0.229784	0	23.6887	0	1	0.333246	10.138
3.94167	13.3044	0	64.4167	54.11	19.8	0.22982	0	23.6895	0	1	0.333311	10.14
3.94375	13.3042	0	64.4375	54.13	19.8	0.229874	0	23.6908	0	1	0.33341	10.143
3.94583	13.304	0	64.4583	54.15	19.8	0.229926	0	23.692	0	1	0.333509	10.146
3.94792	13.304	0	64.4792	54.17	19.8	0.229959	0	23.6929	0	1	0.333574	10.148
3.95	13.3038	0	64.5	54.19	19.8	0.230014	0	23.6941	0	1	0.333673	10.151
3.95208	13.3038	0	64.5208	54.21	19.8	0.230043	0	23.6949	0	1	0.333739	10.153
3.95417	13.3036	0	64.5417	54.23	19.8	0.230102	0	23.6962	0	1	0.333837	10.156
3.95625	13.3036	0	64.5625	54.25	19.8	0.230135	0	23.697	0	1	0.333903	10.158
3.95833	13.3033	0	64.5833	54.27	19.8	0.230189	0	23.6983	0	1	0.334002	10.161
3.96042	13.3031	0	64.6042	54.29	19.8	0.230241	0	23.6995	0	1	0.3341	10.164
3.9625	13.3031	0	64.625	54.31	19.8	0.230275	0	23.7004	0	1	0.334166	10.166
3.96458	13.3029	0	64.6458	54.33	19.8	0.23033	0	23.7016	0	1	0.334265	10.169
3.96667	13.3029	0	64.6667	54.35	19.8	0.230363	0	23.7024	0	1	0.33433	10.171
3.96875	13.3027	0	64.6875	54.38	19.8	0.230415	0	23.7037	0	1	0.334429	10.174
3.97083	13.3027	0	64.7083	54.4	19.8	0.23045	0	23.7045	0	1	0.334495	10.176
3.97292	13.3025	0	64.7292	54.42	19.8	0.230481	0	23.7054	0	1	0.334561	10.178
3.975	13.3023	0	64.75	54.44	19.8	0.230538	0	23.7066	0	1	0.334659	10.181
3.97708	13.3023	0	64.7708	54.46	19.8	0.23057	0	23.7074	0	1	0.334725	10.183
3.97917	13.302	0	64.7917	54.48	19.8	0.230626	0	23.7087	0	1	0.334823	10.186
3.98125	13.302	0	64.8125	54.5	19.8	0.230658	0	23.7095	0	1	0.334889	10.188
3.98333	13.3018	0	64.8333	54.52	19.8	0.230712	0	23.7108	0	1	0.334988	10.191
3.98542	13.3016	0	64.8542	54.54	19.8	0.230743	0	23.7116	0	1	0.335054	10.193
3.9875	13.3016	0	64.875	54.56	19.8	0.230795	0	23.7129	0	1	0.335152	10.196
3.98958	13.3014	0	64.8958	54.58	19.8	0.230829	0	23.7137	0	1	0.335218	10.198
3.99167	13.3014	0	64.9167	54.6	19.8	0.230885	0	23.7149	0	1	0.335317	10.201
3.99375	13.3012	0	64.9375	54.62	19.8	0.230918	0	23.7158	0	1	0.335382	10.203
3.99583	13.3012	0	64.9583	54.64	19.8	0.230971	0	23.717	0	1	0.335481	10.206
3.99792	13.301	0	64.9792	54.66	19.8	0.231003	0	23.7178	0	1	0.335547	10.208
4	13.3008	0	65	54.68	19.8	0.23106	0	23.7191	0	1	0.335645	10.211
4.00208	13.3008	0	65.0208	54.7	19.8	0.23109	0	23.7199	0	1	0.335711	10.213
4.00417	13.3005	0	65.0417	54.72	19.8	0.231145	0	23.7212	0	1	0.33581	10.216
4.00625	13.3005	0	65.0625	54.74	19.8	0.231179	0	23.722	0	1	0.335875	10.218
4.00833	13.3003	0	65.0833	54.76	19.8	0.231233	0	23.7233	0	1	0.335974	10.221
4.01042	13.3003	0	65.1042	54.78	19.8	0.231265	0	23.7241	0	1	0.33604	10.223
4.0125	13.3001	0	65.125	54.8	19.8	0.231322	0	23.7253	0	1	0.336138	10.226
4.01458	13.2999	0	65.1458	54.82	19.8	0.231377	0	23.7266	0	1	0.336237	10.229
4.01667	13.2999	0	65.1667	54.85	19.8	0.231406	0	23.7274	0	1	0.336303	10.231
4.01875	13.2997	0	65.1875	54.87	19.8	0.231461	0	23.7287	0	1	0.336401	10.234
4.02083	13.2997	0	65.2083	54.89	19.8	0.231497	0	23.7295	0	1	0.336467	10.236
4.02292	13.2995	0	65.2292	54.91	19.8	0.23155	0	23.7308	0	1	0.336566	10.239
4.025	13.2995	0	65.25	54.93	19.8	0.231601	0	23.732	0	1	0.336664	10.242
4.02708	13.2992	0	65.2708	54.95	19.8	0.231635	0	23.7328	0	1	0.33673	10.244
4.02917	13.299	0	65.2917	54.97	19.8	0.23169	0	23.7341	0	1	0.336829	10.247
4.03125	13.299	0	65.3125	54.99	19.8	0.231744	0	23.7353	0	1	0.336927	10.25
4.03333	13.2988	0	65.3333	55.01	19.8	0.231779	0	23.7362	0	1	0.336993	10.252
4.03542	13.2988	0	65.3542	55.03	19.8	0.231833	0	23.7374	0	1	0.337092	10.255
4.0375	13.2986	0	65.375	55.05	19.8	0.23189	0	23.7387	0	1	0.33719	10.258
4.03958	13.2986	0	65.3958	55.07	19.8	0.23194	0	23.7399	0	1	0.337289	10.261
4.04167	13.2984	0	65.4167	55.09	19.8	0.231973	0	23.7407	0	1	0.337355	10.263
4.04375	13.2982	0	65.4375	55.11	19.8	0.23203	0	23.742	0	1	0.337453	10.266
4.04583	13.2982	0	65.4583	55.13	19.8	0.232083	0	23.7432	0	1	0.337552	10.269
4.04792	13.298	0	65.4792	55.15	19.8	0.23214	0	23.7445	0	1	0.33765	10.272
4.05	13.298	0	65.5	55.17	19.8	0.232193	0	23.7457	0	1	0.337749	10.275
4.05208	13.2977	0	65.5208	55.19	19.8	0.232224	0	23.7466	0	1	0.337815	10.277
4.05417	13.2977	0	65.5417	55.21	19.8	0.232279	0	23.7478	0	1	0.337913	10.28
4.05625	13.2975	0	65.5625	55.23	19.8	0.232337	0	23.7491	0	1	0.338012	10.283
4.05833	13.2973	0	65.5833	55.25	19.8	0.232392	0	23.7503	0	1	0.338111	10.286
4.06042	13.2973	0	65.6042	55.27	19.8	0.232448	0	23.7516	0	1	0.338209	10.289
4.0625	13.2971	0	65.625	55.29	19.8	0.232499	0	23.7528	0	1	0.338308	10.292
4.06458	13.2971	0	65.6458	55.31	19.8	0.232535	0	23.7536	0	1	0.338374	10.294
4.06667	13.2969	0	65.6667	55.33	19.8	0.232591	0	23.7549	0	1	0.338472	10.297
4.06875	13.2969	0	65.6875	55.35	19.8	0.232643	0	23.7561	0	1	0.338571	10.3
4.07083	13.2967	0	65.7083	55.37	19.8	0.232675	0	23.757	0	1	0.338637	10.302
4.07292	13.2964	0	65.7292	55.39	19.8	0.23273	0	23.7582	0	1	0.338735	10.305
4.075	13.2964	0	65.75	55.41	19.8	0.232784	0	23.7595	0	1	0.338834	10.308
4.07708	13.2962	0	65.7708	55.43	19.8	0.232837	0	23.7607	0	1	0.338932	10.311
4.07917	13.2962	0	65.7917	55.45	19.8	0.232893	0	23.762	0	1	0.339031	10.314
4.08125	13.296	0	65.8125	55.47	19.8	0.232928	0	23.7628	0	1	0.339097	10.316
4.08333	13.296	0	65.8333	55.5	19.8	0.232981	0	23.7641	0	1	0.339195	10.319
4.08542	13.2958	0	65.8542	55.51	19.8	0.233037	0	23.7653	0	1	0.339294	10.322
4.0875	13.2958	0	65.875	55.53	19.8	0.233092	0	23.7665	0	1	0.339393	10.325
4.08958	13.2956	0	65.8958	55.55	19.8	0.233143	0	23.7678	0	1	0.339491	10.328
4.09167	13.2954	0	65.9167	55.57	19.8	0.233176	0	23.7686	0	1	0.339557	10.33
4.09375	13.2954	0	65.9375	55.59	19.8	0.23323	0	23.7699	0	1	0.339656	10.333
4.09583	13.2952	0	65.9583	55.61	19.8	0.233286	0	23.7711	0	1	0.339754	10.336
4.09792	13.2952	0	65.9792	55.63	19.8	0.233342	0	23.7724	0	1	0.339853	10.339
4.1	13.2949	0	66	55.65	19.8	0.233375	0	23.7732	0	1	0.339918	10.341
4.10208	13.2949	0	66.0208	55.67	19.8	0.233431	0	23.7745	0	1	0.340017	10.344
4.10417	13.2947	0	66.0417	55.69	19.8	0.233487	0	23.7757	0	1	0.340116	10.347
4.10625	13.2945	0	66.0625	55.71	19.8	0.233514	0	23.7765	0	1	0.340181	10.349
4.10833	13.2945	0	66.0833	55.73	19.8	0.23357	0	23.7778	0	1	0.34028	10.352
4.11042	13.2943	0	66.1042	55.75	19.8	0.233624	0	23.779	0	1	0.340379	10.355
4.1125	13.2943	0	66.125	55.78	19.8	0.233657	0	23.7799	0	1	0.340444	10.357
4.11458	13.2941	0	66.1458	55.79	19.8	0.233709	0	23.7811	0	1	0.340543	10.36
4.11667	13.2941	0	66.1667	55.81	19.8	0.233741	0	23.7819	0	1	0.340609	10.362
4.11875	13.2939	0	66.1875	55.83	19.8	0.2338	0	23.7832	0	1	0.340707	10.365
4.12083	13.2936	0	66.2083	55.86	19.8	0.233831	0	23.784	0	1	0.340773	10.367
4.12292	13.2936	0	66.2292	55.87	19.8	0.233886	0	23.7853	0	1	0.340872	10.37
4.125	13.2934	0	66.25	55.9	19.8	0.233942	0	23.7865	0	1	0.34097	10.373
4.12708	13.2934	0	66.2708	55.92	19.8	0.233974	0	23.7874	0	1	0.341036	10.375
4.12917	13.2932	0	66.2917	55.93	19.8	0.234023	0	23.7886	0	1	0.341135	10.378
4.13125	13.2932	0	66.3125	55.96	19.8	0.234061	0	23.7894	0	1	0.3412	10.38
4.13333	13.293	0	66.3333	55.98	19.8	0.234116	0	23.7907	0	1	0.341299	10.383
4.13542	13.293	0	66.3542	56	19.8	0.234173	0	23.7919	0	1	0.341398	10.386
4.1375	13.2928	0	66.375	56.02	19.8	0.234201	0	23.7928	0	1	0.341463	10.388
4.13958	13.2926	0	66.3958	56.04	19.8	0.234257	0	23.794	0	1	0.341562	10.391
4.14167	13.2926	0	66.4167	56.06	19.8	0.234309	0	23.7953	0	1	0.341661	10.394
4.14375	13.2924	0	66.4375	56.07	19.8	0.234366	0	23.7965	0	1	0.341759	10.397
4.14583	13.2924	0	66.4583	56.09	19.8	0.234398	0	23.7974	0	1	0.341825	10.399
4.14792	13.2921	0	66.4792	56.11	19.8	0.234457	0	23.7986	0	1	0.341924	10.402
4.15	13.2921	0	66.5	56.13	19.8	0.23451	0	23.7998	0	1	0.342022	10.405
4.15208	13.2919	0	66.5208	56.15	19.8	0.234543	0	23.8007	0	1	0.342088	10.407
4.15417	13.2917	0	66.5417	56.17	19.8	0.234594	0	23.8019	0	1	0.342187	10.41
4.15625	13.2917	0	66.5625	56.19	19.8	0.23465	0	23.8032	0	1	0.342285	10.413
4.15833	13.2915	0	66.5833	56.22	19.8	0.234679	0	23.804	0	1	0.342351	10.415
4.16042	13.2915	0	66.6042	56.23	19.8	0.234738	0	23.8053	0	1	0.34245	10.418
4.1625	13.2913	0	66.625	56.25	19.8	0.23479	0	23.8065	0	1	0.342548	10.421
[truncated: 47,202 more rows]

## Sheet: TGA SB Lignin raw
Time	Unsubtracted Weight	Baseline Weight	Program Temperature	Sample Temperature	Approx. Gas Flow	Unsubtracted Delta T	Baseline Delta T	Unsubtracted Heat Flow	Baseline Heat Flow	Heat Flow Calibration	Unsubstracted Microvolt	R25 Diagnostic Signal
0	26.0999	0	25.0208	26.11	19.8	0.022772	0	20	0	1	0.03011	0.916
0.002083	26.0997	0	25.0208	26.11	19.8	0.022772	0	20	0	1	0.03011	0.916
0.004167	26.0997	0	25.0417	26.1	19.8	0.022772	0	20	0	1	0.03011	0.916
0.00625	26.0997	0	25.0625	26.1	19.8	0.022772	0	20	0	1	0.03011	0.916
0.008333	26.0997	0	25.0833	26.1	19.8	0.022772	0	20	0	1	0.03011	0.916
0.010417	26.0997	0	25.1042	26.1	19.8	0.022772	0	20	0	1	0.03011	0.916
0.0125	26.0997	0	25.125	26.1	19.8	0.022772	0	20	0	1	0.03011	0.916
0.014583	26.0997	0	25.1458	26.1	19.8	0.022747	0	19.9996	0	1	0.030077	0.915
0.016667	26.0997	0	25.1667	26.1	19.8	0.022748	0	19.9996	0	1	0.030077	0.915
0.01875	26.0997	0	25.1875	26.1	19.8	0.022748	0	19.9996	0	1	0.030077	0.915
0.020833	26.0997	0	25.2083	26.1	19.8	0.022748	0	19.9996	0	1	0.030077	0.915
0.022917	26.0997	0	25.2292	26.1	19.8	0.022723	0	19.9992	0	1	0.030044	0.914
0.025	26.0995	0	25.25	26.09	19.8	0.022723	0	19.9992	0	1	0.030044	0.914
0.027083	26.0995	0	25.2708	26.09	19.8	0.022723	0	19.9992	0	1	0.030044	0.914
0.029167	26.0995	0	25.2917	26.09	19.8	0.022698	0	19.9988	0	1	0.030011	0.913
0.03125	26.0995	0	25.3125	26.09	19.8	0.022698	0	19.9988	0	1	0.030011	0.913
0.033333	26.0995	0	25.3333	26.09	19.8	0.022699	0	19.9988	0	1	0.030011	0.913
0.035417	26.0995	0	25.3542	26.09	19.8	0.022699	0	19.9988	0	1	0.030011	0.913
0.0375	26.0995	0	25.375	26.09	19.8	0.022674	0	19.9983	0	1	0.029978	0.912
0.039583	26.0995	0	25.3958	26.09	19.8	0.022674	0	19.9983	0	1	0.029978	0.912
0.041667	26.0995	0	25.4167	26.09	19.8	0.022674	0	19.9983	0	1	0.029978	0.912
0.04375	26.0995	0	25.4375	26.09	19.8	0.022674	0	19.9983	0	1	0.029978	0.912
0.045833	26.0995	0	25.4583	26.09	19.8	0.022674	0	19.9983	0	1	0.029978	0.912
0.047917	26.0995	0	25.4792	26.08	19.8	0.022649	0	19.9979	0	1	0.029945	0.911
0.05	26.0995	0	25.5	26.08	19.8	0.02265	0	19.9979	0	1	0.029945	0.911
0.052083	26.0993	0	25.5208	26.08	19.8	0.02265	0	19.9979	0	1	0.029945	0.911
0.054167	26.0993	0	25.5417	26.08	19.8	0.022649	0	19.9979	0	1	0.029945	0.911
0.05625	26.0993	0	25.5625	26.08	19.8	0.022624	0	19.9975	0	1	0.029913	0.91
0.058333	26.0993	0	25.5833	26.08	19.8	0.022625	0	19.9975	0	1	0.029913	0.91
0.060417	26.0993	0	25.6042	26.08	19.8	0.022626	0	19.9975	0	1	0.029913	0.91
0.0625	26.0993	0	25.625	26.07	19.8	0.022625	0	19.9975	0	1	0.029913	0.91
0.064583	26.0993	0	25.6458	26.07	19.8	0.0226	0	19.9971	0	1	0.02988	0.909
0.066667	26.0993	0	25.6667	26.07	19.8	0.0226	0	19.9971	0	1	0.02988	0.909
0.06875	26.0993	0	25.6875	26.07	19.8	0.022601	0	19.9971	0	1	0.02988	0.909
0.070833	26.0993	0	25.7083	26.07	19.8	0.022576	0	19.9967	0	1	0.029847	0.908
0.072917	26.0993	0	25.7292	26.07	19.8	0.022576	0	19.9967	0	1	0.029847	0.908
0.075	26.0993	0	25.75	26.07	19.8	0.022576	0	19.9967	0	1	0.029847	0.908
0.077083	26.0993	0	25.7708	26.07	19.8	0.022576	0	19.9967	0	1	0.029847	0.908
0.079167	26.0993	0	25.7917	26.07	19.8	0.022576	0	19.9967	0	1	0.029847	0.908
0.08125	26.0993	0	25.8125	26.07	19.8	0.022551	0	19.9963	0	1	0.029814	0.907
0.083333	26.0993	0	25.8333	26.07	19.8	0.022551	0	19.9963	0	1	0.029814	0.907
0.085417	26.0993	0	25.8542	26.06	19.8	0.022552	0	19.9963	0	1	0.029814	0.907
0.0875	26.0993	0	25.875	26.06	19.8	0.022552	0	19.9963	0	1	0.029814	0.907
0.089583	26.0993	0	25.8958	26.06	19.8	0.022527	0	19.9959	0	1	0.029781	0.906
0.091667	26.0993	0	25.9167	26.06	19.8	0.022527	0	19.9959	0	1	0.029781	0.906
0.09375	26.0993	0	25.9375	26.06	19.8	0.022527	0	19.9959	0	1	0.029781	0.906
0.095833	26.0993	0	25.9583	26.06	19.8	0.022527	0	19.9959	0	1	0.029781	0.906
0.097917	26.0993	0	25.9792	26.06	19.8	0.022503	0	19.9954	0	1	0.029748	0.905
0.1	26.0993	0	26	26.05	19.8	0.022502	0	19.9954	0	1	0.029748	0.905
0.102083	26.0993	0	26.0208	26.05	19.8	0.022503	0	19.9954	0	1	0.029748	0.905
0.104167	26.0993	0	26.0417	26.05	19.8	0.022503	0	19.9954	0	1	0.029748	0.905
0.10625	26.0993	0	26.0625	26.05	19.8	0.022478	0	19.995	0	1	0.029715	0.904
0.108333	26.0993	0	26.0833	26.05	19.8	0.022478	0	19.995	0	1	0.029715	0.904
0.110417	26.0993	0	26.1042	26.05	19.8	0.022478	0	19.995	0	1	0.029715	0.904
0.1125	26.0993	0	26.125	26.05	19.8	0.022478	0	19.995	0	1	0.029715	0.904
0.114583	26.0993	0	26.1458	26.05	19.8	0.022453	0	19.9946	0	1	0.029682	0.903
0.116667	26.0995	0	26.1667	26.05	19.8	0.022453	0	19.9946	0	1	0.029682	0.903
0.11875	26.0995	0	26.1875	26.04	19.8	0.022454	0	19.9946	0	1	0.029682	0.903
0.120833	26.0995	0	26.2083	26.04	19.8	0.022453	0	19.9946	0	1	0.029682	0.903
0.122917	26.0995	0	26.2292	26.04	19.8	0.022454	0	19.9946	0	1	0.029682	0.903
0.125	26.0995	0	26.25	26.04	19.8	0.022454	0	19.9946	0	1	0.029682	0.903
0.127083	26.0995	0	26.2708	26.04	19.8	0.022429	0	19.9942	0	1	0.02965	0.902
0.129167	26.0995	0	26.2917	26.04	19.8	0.022429	0	19.9942	0	1	0.02965	0.902
0.13125	26.0995	0	26.3125	26.04	19.8	0.022429	0	19.9942	0	1	0.02965	0.902
0.133333	26.0995	0	26.3333	26.04	19.8	0.022429	0	19.9942	0	1	0.02965	0.902
0.135417	26.0995	0	26.3542	26.04	19.8	0.022429	0	19.9942	0	1	0.02965	0.902
0.1375	26.0995	0	26.375	26.04	19.8	0.022429	0	19.9942	0	1	0.02965	0.902
0.139583	26.0997	0	26.3958	26.03	19.8	0.02243	0	19.9942	0	1	0.02965	0.902
0.141667	26.0997	0	26.4167	26.03	19.8	0.02243	0	19.9942	0	1	0.02965	0.902
0.14375	26.0997	0	26.4375	26.03	19.8	0.022454	0	19.9946	0	1	0.029682	0.903
0.145833	26.0997	0	26.4583	26.03	19.8	0.022455	0	19.9946	0	1	0.029682	0.903
0.147917	26.0997	0	26.4792	26.03	19.8	0.022455	0	19.9946	0	1	0.029682	0.903
0.15	26.0997	0	26.5	26.03	19.8	0.022455	0	19.9946	0	1	0.029682	0.903
0.152083	26.0997	0	26.5208	26.03	19.8	0.022455	0	19.9946	0	1	0.029682	0.903
0.154167	26.0999	0	26.5417	26.03	19.8	0.022454	0	19.9946	0	1	0.029682	0.903
0.15625	26.0999	0	26.5625	26.02	19.8	0.02248	0	19.995	0	1	0.029715	0.904
0.158333	26.0999	0	26.5833	26.02	19.8	0.02248	0	19.995	0	1	0.029715	0.904
0.160417	26.0999	0	26.6042	26.02	19.8	0.02248	0	19.995	0	1	0.029715	0.904
0.1625	26.0999	0	26.625	26.02	19.8	0.02248	0	19.995	0	1	0.029715	0.904
0.164583	26.0999	0	26.6458	26.02	19.8	0.02248	0	19.995	0	1	0.029715	0.904
0.166667	26.1001	0	26.6667	26.02	19.8	0.02248	0	19.995	0	1	0.029715	0.904
0.16875	26.1001	0	26.6875	26.02	19.8	0.022481	0	19.995	0	1	0.029715	0.904
0.170833	26.1001	0	26.7083	26.02	19.8	0.022481	0	19.995	0	1	0.029715	0.904
0.172917	26.1001	0	26.7292	26.02	19.8	0.022505	0	19.9954	0	1	0.029748	0.905
0.175	26.1001	0	26.75	26.02	19.8	0.022506	0	19.9954	0	1	0.029748	0.905
0.177083	26.1003	0	26.7708	26.02	19.8	0.022506	0	19.9954	0	1	0.029748	0.905
0.179167	26.1003	0	26.7917	26.01	19.8	0.022506	0	19.9954	0	1	0.029748	0.905
0.18125	26.1003	0	26.8125	26.01	19.8	0.022506	0	19.9954	0	1	0.029748	0.905
0.183333	26.1003	0	26.8333	26.01	19.8	0.022506	0	19.9954	0	1	0.029748	0.905
0.185417	26.1006	0	26.8542	26.01	19.8	0.022531	0	19.9959	0	1	0.029781	0.906
0.1875	26.1006	0	26.875	26.01	19.8	0.022531	0	19.9959	0	1	0.029781	0.906
0.189583	26.1006	0	26.8958	26.01	19.8	0.022531	0	19.9959	0	1	0.029781	0.906
0.191667	26.1006	0	26.9167	26	19.8	0.022556	0	19.9963	0	1	0.029814	0.907
0.19375	26.1008	0	26.9375	26	19.8	0.022557	0	19.9963	0	1	0.029814	0.907
0.195833	26.1008	0	26.9583	26	19.8	0.022557	0	19.9963	0	1	0.029814	0.907
0.197917	26.1008	0	26.9792	26	19.8	0.022556	0	19.9963	0	1	0.029814	0.907
0.2	26.1008	0	27	26	19.8	0.022581	0	19.9967	0	1	0.029847	0.908
0.202083	26.101	0	27.0208	26	19.8	0.022581	0	19.9967	0	1	0.029847	0.908
0.204167	26.101	0	27.0417	26	19.8	0.022582	0	19.9967	0	1	0.029847	0.908
0.20625	26.101	0	27.0625	26	19.8	0.022606	0	19.9971	0	1	0.02988	0.909
0.208333	26.1012	0	27.0833	26	19.8	0.022606	0	19.9971	0	1	0.02988	0.909
0.210417	26.1012	0	27.1042	26	19.8	0.022607	0	19.9971	0	1	0.02988	0.909
0.2125	26.1012	0	27.125	25.99	19.8	0.022607	0	19.9971	0	1	0.02988	0.909
0.214583	26.1014	0	27.1458	25.99	19.8	0.022632	0	19.9975	0	1	0.029913	0.91
0.216667	26.1014	0	27.1667	25.99	19.8	0.022632	0	19.9975	0	1	0.029913	0.91
0.21875	26.1014	0	27.1875	25.99	19.8	0.022632	0	19.9975	0	1	0.029913	0.91
0.220833	26.1016	0	27.2083	25.99	19.8	0.022657	0	19.9979	0	1	0.029945	0.911
0.222917	26.1016	0	27.2292	25.99	19.8	0.022657	0	19.9979	0	1	0.029945	0.911
0.225	26.1016	0	27.25	25.99	19.8	0.022657	0	19.9979	0	1	0.029945	0.911
0.227083	26.1019	0	27.2708	25.99	19.8	0.022657	0	19.9979	0	1	0.029945	0.911
0.229167	26.1019	0	27.2917	25.99	19.8	0.022682	0	19.9983	0	1	0.029978	0.912
0.23125	26.1019	0	27.3125	25.99	19.8	0.022682	0	19.9983	0	1	0.029978	0.912
0.233333	26.1021	0	27.3333	25.99	19.8	0.022707	0	19.9988	0	1	0.030011	0.913
0.235417	26.1021	0	27.3542	25.99	19.8	0.022707	0	19.9988	0	1	0.030011	0.913
0.2375	26.1021	0	27.375	25.99	19.8	0.022707	0	19.9988	0	1	0.030011	0.913
0.239583	26.1023	0	27.3958	25.99	19.8	0.022732	0	19.9992	0	1	0.030044	0.914
0.241667	26.1023	0	27.4167	25.98	19.8	0.022732	0	19.9992	0	1	0.030044	0.914
0.24375	26.1025	0	27.4375	25.98	19.8	0.022732	0	19.9992	0	1	0.030044	0.914
0.245833	26.1025	0	27.4583	25.98	19.8	0.022757	0	19.9996	0	1	0.030077	0.915
0.247917	26.1025	0	27.4792	25.98	19.8	0.022758	0	19.9996	0	1	0.030077	0.915
0.25	26.1027	0	27.5	25.98	19.8	0.022782	0	20	0	1	0.03011	0.916
0.252083	26.1027	0	27.5208	25.97	19.8	0.022782	0	20	0	1	0.03011	0.916
0.254167	26.1029	0	27.5417	25.97	19.8	0.022807	0	20.0004	0	1	0.030143	0.917
0.25625	26.1029	0	27.5625	25.97	19.8	0.022832	0	20.0008	0	1	0.030176	0.918
0.258333	26.1029	0	27.5833	25.97	19.8	0.022832	0	20.0008	0	1	0.030176	0.918
0.260417	26.1031	0	27.6042	25.97	19.8	0.022857	0	20.0012	0	1	0.030208	0.919
0.2625	26.1031	0	27.625	25.97	19.8	0.022882	0	20.0017	0	1	0.030241	0.92
0.264583	26.1034	0	27.6458	25.97	19.8	0.022882	0	20.0017	0	1	0.030241	0.92
0.266667	26.1034	0	27.6667	25.97	19.8	0.022907	0	20.0021	0	1	0.030274	0.921
0.26875	26.1034	0	27.6875	25.97	19.8	0.022933	0	20.0025	0	1	0.030307	0.922
0.270833	26.1036	0	27.7083	25.96	19.8	0.022932	0	20.0025	0	1	0.030307	0.922
0.272917	26.1036	0	27.7292	25.96	19.8	0.022957	0	20.0029	0	1	0.03034	0.923
0.275	26.1038	0	27.75	25.96	19.8	0.022982	0	20.0033	0	1	0.030373	0.924
0.277083	26.1038	0	27.7708	25.96	19.8	0.023007	0	20.0037	0	1	0.030406	0.925
0.279167	26.104	0	27.7917	25.96	19.8	0.023007	0	20.0037	0	1	0.030406	0.925
0.28125	26.104	0	27.8125	25.96	19.8	0.023032	0	20.0041	0	1	0.030438	0.926
0.283333	26.104	0	27.8333	25.96	19.8	0.023057	0	20.0045	0	1	0.030471	0.927
0.285417	26.1042	0	27.8542	25.96	19.8	0.023082	0	20.005	0	1	0.030504	0.928
0.2875	26.1042	0	27.875	25.95	19.8	0.023107	0	20.0054	0	1	0.030537	0.929
0.289583	26.1044	0	27.8958	25.95	19.8	0.023132	0	20.0058	0	1	0.03057	0.93
0.291667	26.1044	0	27.9167	25.95	19.8	0.023157	0	20.0062	0	1	0.030603	0.931
0.29375	26.1047	0	27.9375	25.95	19.8	0.023156	0	20.0062	0	1	0.030603	0.931
0.295833	26.1047	0	27.9583	25.95	19.8	0.023182	0	20.0066	0	1	0.030636	0.932
0.297917	26.1047	0	27.9792	25.95	19.8	0.023206	0	20.007	0	1	0.030669	0.933
0.3	26.1047	0	28	25.95	19.8	0.023231	0	20.0074	0	1	0.030701	0.934
0.302083	26.1049	0	28.0208	25.95	19.8	0.023256	0	20.0079	0	1	0.030734	0.935
0.304167	26.1049	0	28.0417	25.94	19.8	0.023281	0	20.0083	0	1	0.030767	0.936
0.30625	26.1049	0	28.0625	25.94	19.8	0.023306	0	20.0087	0	1	0.0308	0.937
0.308333	26.1049	0	28.0833	25.94	19.8	0.023331	0	20.0091	0	1	0.030833	0.938
0.310417	26.1049	0	28.1042	25.94	19.8	0.023356	0	20.0095	0	1	0.030866	0.939
0.3125	26.1051	0	28.125	25.94	19.8	0.023381	0	20.0099	0	1	0.030899	0.94
0.314583	26.1051	0	28.1458	25.94	19.8	0.023406	0	20.0103	0	1	0.030932	0.941
0.316667	26.1051	0	28.1667	25.94	19.8	0.023431	0	20.0108	0	1	0.030964	0.942
0.31875	26.1051	0	28.1875	25.94	19.8	0.023456	0	20.0112	0	1	0.030997	0.943
0.320833	26.1051	0	28.2083	25.94	19.8	0.023505	0	20.012	0	1	0.031063	0.945
0.322917	26.1053	0	28.2292	25.94	19.8	0.02353	0	20.0124	0	1	0.031096	0.946
0.325	26.1053	0	28.25	25.94	19.8	0.023555	0	20.0128	0	1	0.031129	0.947
0.327083	26.1053	0	28.2708	25.94	19.8	0.023605	0	20.0137	0	1	0.031195	0.949
0.329167	26.1053	0	28.2917	25.93	19.8	0.02363	0	20.0141	0	1	0.031227	0.95
0.33125	26.1053	0	28.3125	25.93	19.8	0.023654	0	20.0145	0	1	0.03126	0.951
0.333333	26.1055	0	28.3333	25.93	19.8	0.023704	0	20.0153	0	1	0.031326	0.953
0.335417	26.1055	0	28.3542	25.93	19.8	0.023729	0	20.0157	0	1	0.031359	0.954
0.3375	26.1055	0	28.375	25.93	19.8	0.023779	0	20.0165	0	1	0.031425	0.956
0.339583	26.1055	0	28.3958	25.93	19.8	0.023804	0	20.017	0	1	0.031457	0.957
0.341667	26.1055	0	28.4167	25.93	19.8	0.023853	0	20.0178	0	1	0.031523	0.959
0.34375	26.1057	0	28.4375	25.93	19.8	0.023879	0	20.0182	0	1	0.031556	0.96
0.345833	26.1057	0	28.4583	25.92	19.8	0.023929	0	20.019	0	1	0.031622	0.962
0.347917	26.1057	0	28.4792	25.92	19.8	0.023978	0	20.0199	0	1	0.031688	0.964
0.35	26.1057	0	28.5	25.92	19.8	0.024003	0	20.0203	0	1	0.03172	0.965
0.352083	26.1059	0	28.5208	25.92	19.8	0.024053	0	20.0211	0	1	0.031786	0.967
0.354167	26.1059	0	28.5417	25.92	19.8	0.024077	0	20.0215	0	1	0.031819	0.968
0.35625	26.1059	0	28.5625	25.92	19.8	0.024127	0	20.0223	0	1	0.031885	0.97
0.358333	26.1062	0	28.5833	25.92	19.8	0.024177	0	20.0232	0	1	0.031951	0.972
0.360417	26.1062	0	28.6042	25.92	19.8	0.024227	0	20.024	0	1	0.032016	0.974
0.3625	26.1062	0	28.625	25.92	19.8	0.024252	0	20.0244	0	1	0.032049	0.975
0.364583	26.1062	0	28.6458	25.92	19.8	0.024301	0	20.0252	0	1	0.032115	0.977
0.366667	26.1064	0	28.6667	25.92	19.8	0.024351	0	20.0261	0	1	0.032181	0.979
0.36875	26.1064	0	28.6875	25.92	19.8	0.024401	0	20.0269	0	1	0.032246	0.981
0.370833	26.1064	0	28.7083	25.92	19.8	0.024426	0	20.0273	0	1	0.032279	0.982
0.372917	26.1066	0	28.7292	25.91	19.8	0.024475	0	20.0281	0	1	0.032345	0.984
0.375	26.1066	0	28.75	25.92	19.8	0.024525	0	20.029	0	1	0.032411	0.986
0.377083	26.1068	0	28.7708	25.91	19.8	0.024574	0	20.0298	0	1	0.032476	0.988
0.379167	26.1068	0	28.7917	25.91	19.8	0.024625	0	20.0306	0	1	0.032542	0.99
0.38125	26.1068	0	28.8125	25.91	19.8	0.024674	0	20.0314	0	1	0.032608	0.992
0.383333	26.107	0	28.8333	25.91	19.8	0.024749	0	20.0327	0	1	0.032707	0.995
0.385417	26.107	0	28.8542	25.91	19.8	0.024799	0	20.0335	0	1	0.032772	0.997
0.3875	26.1072	0	28.875	25.91	19.8	0.024848	0	20.0343	0	1	0.032838	0.999
0.389583	26.1072	0	28.8958	25.91	19.8	0.024923	0	20.0356	0	1	0.032937	1.002
0.391667	26.1072	0	28.9167	25.91	19.8	0.024972	0	20.0364	0	1	0.033002	1.004
0.39375	26.1075	0	28.9375	25.91	19.8	0.025022	0	20.0372	0	1	0.033068	1.006
0.395833	26.1075	0	28.9583	25.91	19.8	0.025097	0	20.0385	0	1	0.033167	1.009
0.397917	26.1077	0	28.9792	25.91	19.8	0.025146	0	20.0393	0	1	0.033233	1.011
0.4	26.1077	0	29	25.9	19.8	0.025221	0	20.0405	0	1	0.033331	1.014
0.402083	26.1079	0	29.0208	25.9	19.8	0.02527	0	20.0414	0	1	0.033397	1.016
0.404167	26.1079	0	29.0417	25.9	19.8	0.025345	0	20.0426	0	1	0.033495	1.019
0.40625	26.1079	0	29.0625	25.9	19.8	0.025395	0	20.0434	0	1	0.033561	1.021
0.408333	26.1081	0	29.0833	25.9	19.8	0.025469	0	20.0447	0	1	0.03366	1.024
0.410417	26.1081	0	29.1042	25.9	19.8	0.025544	0	20.0459	0	1	0.033758	1.027
0.4125	26.1083	0	29.125	25.9	19.8	0.025618	0	20.0472	0	1	0.033857	1.03
0.414583	26.1083	0	29.1458	25.91	19.8	0.025668	0	20.048	0	1	0.033923	1.032
0.416667	26.1085	0	29.1667	25.91	19.8	0.025743	0	20.0492	0	1	0.034021	1.035
0.41875	26.1085	0	29.1875	25.91	19.8	0.025817	0	20.0505	0	1	0.03412	1.038
0.420833	26.1087	0	29.2083	25.91	19.8	0.025892	0	20.0517	0	1	0.034219	1.041
0.422917	26.1087	0	29.2292	25.91	19.8	0.025941	0	20.0525	0	1	0.034284	1.043
0.425	26.109	0	29.25	25.91	19.8	0.026016	0	20.0538	0	1	0.034383	1.046
0.427083	26.109	0	29.2708	25.9	19.8	0.026091	0	20.055	0	1	0.034482	1.049
0.429167	26.1092	0	29.2917	25.9	19.8	0.026165	0	20.0563	0	1	0.03458	1.052
0.43125	26.1092	0	29.3125	25.9	19.8	0.026264	0	20.0579	0	1	0.034712	1.056
0.433333	26.1094	0	29.3333	25.9	19.8	0.026339	0	20.0592	0	1	0.03481	1.059
0.435417	26.1096	0	29.3542	25.9	19.8	0.026414	0	20.0604	0	1	0.034909	1.062
0.4375	26.1096	0	29.375	25.9	19.8	0.026487	0	20.0616	0	1	0.035008	1.065
0.439583	26.1098	0	29.3958	25.9	19.8	0.026587	0	20.0633	0	1	0.035139	1.069
0.441667	26.1098	0	29.4167	25.9	19.8	0.026662	0	20.0645	0	1	0.035238	1.072
0.44375	26.11	0	29.4375	25.9	19.8	0.026736	0	20.0658	0	1	0.035336	1.075
0.445833	26.11	0	29.4583	25.9	19.8	0.026836	0	20.0674	0	1	0.035468	1.079
0.447917	26.1103	0	29.4792	25.9	19.8	0.026935	0	20.0691	0	1	0.035599	1.083
0.45	26.1103	0	29.5	25.9	19.8	0.027009	0	20.0703	0	1	0.035698	1.086
0.452083	26.1105	0	29.5208	25.9	19.8	0.027109	0	20.072	0	1	0.035829	1.09
0.454167	26.1107	0	29.5417	25.9	19.8	0.027183	0	20.0732	0	1	0.035928	1.093
0.45625	26.1107	0	29.5625	25.91	19.8	0.027283	0	20.0749	0	1	0.036059	1.097
0.458333	26.1109	0	29.5833	25.91	19.8	0.027382	0	20.0765	0	1	0.036191	1.101
0.460417	26.1109	0	29.6042	25.91	19.8	0.027456	0	20.0778	0	1	0.03629	1.104
0.4625	26.1111	0	29.625	25.91	19.8	0.027556	0	20.0794	0	1	0.036421	1.108
0.464583	26.1113	0	29.6458	25.9	19.8	0.027655	0	20.0811	0	1	0.036552	1.112
0.466667	26.1113	0	29.6667	25.9	19.8	0.027754	0	20.0828	0	1	0.036684	1.116
0.46875	26.1115	0	29.6875	25.91	19.8	0.027829	0	20.084	0	1	0.036783	1.119
0.470833	26.1115	0	29.7083	25.91	19.8	0.027928	0	20.0856	0	1	0.036914	1.123
0.472917	26.1118	0	29.7292	25.91	19.8	0.028028	0	20.0873	0	1	0.037046	1.127
0.475	26.112	0	29.75	25.91	19.8	0.028127	0	20.089	0	1	0.037177	1.131
0.477083	26.112	0	29.7708	25.91	19.8	0.028252	0	20.091	0	1	0.037341	1.136
0.479167	26.1122	0	29.7917	25.91	19.8	0.028351	0	20.0927	0	1	0.037473	1.14
0.48125	26.1122	0	29.8125	25.91	19.8	0.02845	0	20.0943	0	1	0.037604	1.144
0.483333	26.1124	0	29.8333	25.91	19.8	0.028549	0	20.096	0	1	0.037736	1.148
0.485417	26.1126	0	29.8542	25.91	19.8	0.028648	0	20.0976	0	1	0.037867	1.152
0.4875	26.1126	0	29.875	25.91	19.8	0.028773	0	20.0997	0	1	0.038032	1.157
0.489583	26.1128	0	29.8958	25.91	19.8	0.028872	0	20.1014	0	1	0.038163	1.161
0.491667	26.1128	0	29.9167	25.91	19.8	0.028996	0	20.1034	0	1	0.038328	1.166
0.49375	26.1131	0	29.9375	25.91	19.8	0.029095	0	20.1051	0	1	0.038459	1.17
0.495833	26.1133	0	29.9583	25.91	19.8	0.029195	0	20.1068	0	1	0.03859	1.174
0.497917	26.1133	0	29.9792	25.92	19.8	0.029319	0	20.1088	0	1	0.038755	1.179
0.5	26.1135	0	30	25.92	19.8	0.029442	0	20.1109	0	1	0.038919	1.184
0.502083	26.1135	0	30.0208	25.92	19.8	0.029567	0	20.113	0	1	0.039084	1.189
0.504167	26.1137	0	30.0417	25.92	19.8	0.029667	0	20.1146	0	1	0.039215	1.193
0.50625	26.1139	0	30.0625	25.92	19.8	0.029791	0	20.1167	0	1	0.039379	1.198
0.508333	26.1139	0	30.0833	25.92	19.8	0.029915	0	20.1188	0	1	0.039544	1.203
0.510417	26.1141	0	30.1042	25.92	19.8	0.030039	0	20.1208	0	1	0.039708	1.208
0.5125	26.1143	0	30.125	25.92	19.8	0.030163	0	20.1229	0	1	0.039872	1.213
0.514583	26.1143	0	30.1458	25.92	19.8	0.030287	0	20.125	0	1	0.040037	1.218
0.516667	26.1146	0	30.1667	25.92	19.8	0.030411	0	20.127	0	1	0.040201	1.223
0.51875	26.1146	0	30.1875	25.92	19.8	0.030535	0	20.1291	0	1	0.040366	1.228
0.520833	26.1148	0	30.2083	25.92	19.8	0.030684	0	20.1316	0	1	0.040563	1.234
0.522917	26.115	0	30.2292	25.92	19.8	0.030809	0	20.1336	0	1	0.040727	1.239
0.525	26.115	0	30.25	25.92	19.8	0.030932	0	20.1357	0	1	0.040891	1.244
0.527083	26.1152	0	30.2708	25.92	19.8	0.031057	0	20.1378	0	1	0.041056	1.249
0.529167	26.1154	0	30.2917	25.93	19.8	0.031205	0	20.1403	0	1	0.041253	1.255
0.53125	26.1154	0	30.3125	25.93	19.8	0.03133	0	20.1423	0	1	0.041417	1.26
0.533333	26.1156	0	30.3333	25.93	19.8	0.031453	0	20.1444	0	1	0.041582	1.265
0.535417	26.1159	0	30.3542	25.93	19.8	0.031577	0	20.1465	0	1	0.041746	1.27
0.5375	26.1159	0	30.375	25.93	19.8	0.031702	0	20.1485	0	1	0.04191	1.275
0.539583	26.1161	0	30.3958	25.93	19.8	0.031851	0	20.151	0	1	0.042108	1.281
0.541667	26.1161	0	30.4167	25.94	19.8	0.031975	0	20.1531	0	1	0.042272	1.286
0.54375	26.1163	0	30.4375	25.94	19.8	0.032123	0	20.1556	0	1	0.042469	1.292
0.545833	26.1165	0	30.4583	25.94	19.8	0.032247	0	20.1576	0	1	0.042634	1.297
0.547917	26.1165	0	30.4792	25.94	19.8	0.032396	0	20.1601	0	1	0.042831	1.303
0.55	26.1167	0	30.5	25.94	19.8	0.032521	0	20.1622	0	1	0.042995	1.308
0.552083	26.1169	0	30.5208	25.94	19.8	0.032644	0	20.1643	0	1	0.04316	1.313
0.554167	26.1169	0	30.5417	25.94	19.8	0.032793	0	20.1667	0	1	0.043357	1.319
0.55625	26.1171	0	30.5625	25.94	19.8	0.032917	0	20.1688	0	1	0.043521	1.324
0.558333	26.1174	0	30.5833	25.94	19.8	0.033041	0	20.1709	0	1	0.043685	1.329
0.560417	26.1174	0	30.6042	25.95	19.8	0.033165	0	20.173	0	1	0.04385	1.334
0.5625	26.1176	0	30.625	25.95	19.8	0.03329	0	20.175	0	1	0.044014	1.339
0.564583	26.1178	0	30.6458	25.95	19.8	0.033414	0	20.1771	0	1	0.044179	1.344
0.566667	26.1178	0	30.6667	25.95	19.8	0.033538	0	20.1792	0	1	0.044343	1.349
0.56875	26.118	0	30.6875	25.95	19.8	0.033687	0	20.1816	0	1	0.04454	1.355
0.570833	26.1182	0	30.7083	25.95	19.8	0.033836	0	20.1841	0	1	0.044737	1.361
0.572917	26.1182	0	30.7292	25.95	19.8	0.033959	0	20.1862	0	1	0.044902	1.366
0.575	26.1184	0	30.75	25.96	19.8	0.034108	0	20.1887	0	1	0.045099	1.372
0.577083	26.1184	0	30.7708	25.96	19.8	0.034233	0	20.1907	0	1	0.045263	1.377
0.579167	26.1187	0	30.7917	25.96	19.8	0.034381	0	20.1932	0	1	0.045461	1.383
0.58125	26.1189	0	30.8125	25.96	19.8	0.034529	0	20.1957	0	1	0.045658	1.389
0.583333	26.1189	0	30.8333	25.96	19.8	0.034678	0	20.1982	0	1	0.045855	1.395
0.585417	26.1191	0	30.8542	25.97	19.8	0.034827	0	20.2007	0	1	0.046052	1.401
0.5875	26.1193	0	30.875	25.97	19.8	0.034976	0	20.2032	0	1	0.046249	1.407
0.589583	26.1193	0	30.8958	25.97	19.8	0.035125	0	20.2056	0	1	0.046447	1.413
0.591667	26.1195	0	30.9167	25.97	19.8	0.035274	0	20.2081	0	1	0.046644	1.419
0.59375	26.1197	0	30.9375	25.97	19.8	0.035447	0	20.211	0	1	0.046874	1.426
0.595833	26.1197	0	30.9583	25.97	19.8	0.035597	0	20.2135	0	1	0.047071	1.432
0.597917	26.12	0	30.9792	25.97	19.8	0.035745	0	20.216	0	1	0.047268	1.438
0.6	26.1202	0	31	25.97	19.8	0.035918	0	20.2189	0	1	0.047499	1.445
0.602083	26.1202	0	31.0208	25.98	19.8	0.036067	0	20.2214	0	1	0.047696	1.451
0.604167	26.1204	0	31.0417	25.98	19.8	0.036216	0	20.2239	0	1	0.047893	1.457
0.60625	26.1204	0	31.0625	25.98	19.8	0.036389	0	20.2267	0	1	0.048123	1.464
0.608333	26.1206	0	31.0833	25.98	19.8	0.036538	0	20.2292	0	1	0.04832	1.47
0.610417	26.1208	0	31.1042	25.99	19.8	0.036687	0	20.2317	0	1	0.048518	1.476
0.6125	26.1208	0	31.125	25.99	19.8	0.036835	0	20.2342	0	1	0.048715	1.482
0.614583	26.121	0	31.1458	25.99	19.8	0.036984	0	20.2367	0	1	0.048912	1.488
0.616667	26.1212	0	31.1667	25.99	19.8	0.037133	0	20.2392	0	1	0.049109	1.494
0.61875	26.1212	0	31.1875	25.99	19.8	0.037282	0	20.2416	0	1	0.049306	1.5
0.620833	26.1215	0	31.2083	25.99	19.8	0.03743	0	20.2441	0	1	0.049504	1.506
0.622917	26.1217	0	31.2292	26	19.8	0.03758	0	20.2466	0	1	0.049701	1.512
0.625	26.1217	0	31.25	26	19.8	0.037753	0	20.2495	0	1	0.049931	1.519
0.627083	26.1219	0	31.2708	26	19.8	0.037901	0	20.252	0	1	0.050128	1.525
0.629167	26.1219	0	31.2917	26.01	19.8	0.038075	0	20.2549	0	1	0.050358	1.532
0.63125	26.1221	0	31.3125	26.01	19.8	0.038249	0	20.2578	0	1	0.050588	1.539
0.633333	26.1223	0	31.3333	26.01	19.8	0.038422	0	20.2607	0	1	0.050818	1.546
0.635417	26.1223	0	31.3542	26.02	19.8	0.038595	0	20.2636	0	1	0.051049	1.553
0.6375	26.1225	0	31.375	26.02	19.8	0.038769	0	20.2665	0	1	0.051279	1.56
0.639583	26.1228	0	31.3958	26.02	19.8	0.038943	0	20.2694	0	1	0.051509	1.567
0.641667	26.1228	0	31.4167	26.02	19.8	0.039141	0	20.2727	0	1	0.051772	1.575
0.64375	26.123	0	31.4375	26.02	19.8	0.039339	0	20.276	0	1	0.052035	1.583
0.645833	26.123	0	31.4583	26.03	19.8	0.039513	0	20.2789	0	1	0.052265	1.59
0.647917	26.1232	0	31.4792	26.03	19.8	0.039711	0	20.2822	0	1	0.052528	1.598
0.65	26.1234	0	31.5	26.03	19.8	0.039909	0	20.2855	0	1	0.052791	1.606
0.652083	26.1234	0	31.5208	26.03	19.8	0.040082	0	20.2884	0	1	0.053021	1.613
0.654167	26.1236	0	31.5417	26.03	19.8	0.040281	0	20.2917	0	1	0.053284	1.621
0.65625	26.1238	0	31.5625	26.04	19.8	0.040479	0	20.295	0	1	0.053547	1.629
0.658333	26.1238	0	31.5833	26.04	19.8	0.040653	0	20.2979	0	1	0.053777	1.636
0.660417	26.124	0	31.6042	26.04	19.8	0.04085	0	20.3012	0	1	0.05404	1.644
0.6625	26.1243	0	31.625	26.04	19.8	0.041049	0	20.3045	0	1	0.054303	1.652
0.664583	26.1243	0	31.6458	26.05	19.8	0.041247	0	20.3078	0	1	0.054566	1.66
0.666667	26.1245	0	31.6667	26.05	19.8	0.041444	0	20.3112	0	1	0.054829	1.668
0.66875	26.1245	0	31.6875	26.05	19.8	0.041644	0	20.3145	0	1	0.055092	1.676
0.670833	26.1247	0	31.7083	26.06	19.8	0.041842	0	20.3178	0	1	0.055355	1.684
0.672917	26.1249	0	31.7292	26.06	19.8	0.04204	0	20.3211	0	1	0.055618	1.692
0.675	26.1249	0	31.75	26.06	19.8	0.042237	0	20.3244	0	1	0.055881	1.7
0.677083	26.1251	0	31.7708	26.06	19.8	0.042411	0	20.3273	0	1	0.056111	1.707
0.679167	26.1253	0	31.7917	26.06	19.8	0.042609	0	20.3306	0	1	0.056374	1.715
0.68125	26.1253	0	31.8125	26.07	19.8	0.042809	0	20.3339	0	1	0.056637	1.723
0.683333	26.1256	0	31.8333	26.07	19.8	0.043005	0	20.3372	0	1	0.0569	1.731
0.685417	26.1258	0	31.8542	26.07	19.8	0.043204	0	20.3405	0	1	0.057163	1.739
0.6875	26.1258	0	31.875	26.08	19.8	0.043402	0	20.3438	0	1	0.057426	1.747
0.689583	26.126	0	31.8958	26.08	19.8	0.0436	0	20.3472	0	1	0.057689	1.755
0.691667	26.126	0	31.9167	26.08	19.8	0.043798	0	20.3505	0	1	0.057951	1.763
0.69375	26.1262	0	31.9375	26.09	19.8	0.043996	0	20.3538	0	1	0.058214	1.771
0.695833	26.1264	0	31.9583	26.09	19.8	0.044194	0	20.3571	0	1	0.058477	1.779
0.697917	26.1264	0	31.9792	26.09	19.8	0.044393	0	20.3604	0	1	0.05874	1.787
0.7	26.1266	0	32	26.09	19.8	0.04459	0	20.3637	0	1	0.059003	1.795
0.702083	26.1268	0	32.0208	26.1	19.8	0.044788	0	20.367	0	1	0.059266	1.803
0.704167	26.1268	0	32.0417	26.1	19.8	0.045012	0	20.3707	0	1	0.059562	1.812
0.70625	26.1271	0	32.0625	26.1	19.8	0.045209	0	20.3741	0	1	0.059825	1.82
0.708333	26.1273	0	32.0833	26.11	19.8	0.045408	0	20.3774	0	1	0.060088	1.828
0.710417	26.1273	0	32.1042	26.11	19.8	0.045606	0	20.3807	0	1	0.060351	1.836
0.7125	26.1275	0	32.125	26.11	19.8	0.045828	0	20.3844	0	1	0.060647	1.845
0.714583	26.1275	0	32.1458	26.11	19.8	0.046025	0	20.3877	0	1	0.06091	1.853
0.716667	26.1277	0	32.1667	26.12	19.8	0.046224	0	20.391	0	1	0.061173	1.861
0.71875	26.1279	0	32.1875	26.12	19.8	0.046447	0	20.3947	0	1	0.061469	1.87
0.720833	26.1279	0	32.2083	26.12	19.8	0.046645	0	20.3981	0	1	0.061732	1.878
0.722917	26.1281	0	32.2292	26.13	19.8	0.046843	0	20.4014	0	1	0.061995	1.886
0.725	26.1284	0	32.25	26.13	19.8	0.047066	0	20.4051	0	1	0.06229	1.895
0.727083	26.1284	0	32.2708	26.13	19.8	0.047264	0	20.4084	0	1	0.062553	1.903
0.729167	26.1286	0	32.2917	26.14	19.8	0.047461	0	20.4117	0	1	0.062816	1.911
0.73125	26.1288	0	32.3125	26.14	19.8	0.047685	0	20.4154	0	1	0.063112	1.92
0.733333	26.1288	0	32.3333	26.14	19.8	0.047883	0	20.4187	0	1	0.063375	1.928
0.735417	26.129	0	32.3542	26.15	19.8	0.048081	0	20.4221	0	1	0.063638	1.936
0.7375	26.129	0	32.375	26.15	19.8	0.048277	0	20.4254	0	1	0.063901	1.944
0.739583	26.1292	0	32.3958	26.15	19.8	0.048501	0	20.4291	0	1	0.064197	1.953
0.741667	26.1294	0	32.4167	26.16	19.8	0.0487	0	20.4324	0	1	0.06446	1.961
0.74375	26.1294	0	32.4375	26.16	19.8	0.048921	0	20.4361	0	1	0.064756	1.97
0.745833	26.1296	0	32.4583	26.17	19.8	0.049119	0	20.4394	0	1	0.065019	1.978
0.747917	26.1299	0	32.4792	26.17	19.8	0.049342	0	20.4432	0	1	0.065315	1.987
0.75	26.1299	0	32.5	26.17	19.8	0.049539	0	20.4465	0	1	0.065578	1.995
0.752083	26.1301	0	32.5208	26.18	19.8	0.049762	0	20.4502	0	1	0.065873	2.004
0.754167	26.1303	0	32.5417	26.18	19.8	0.049985	0	20.4539	0	1	0.066169	2.013
0.75625	26.1303	0	32.5625	26.19	19.8	0.050183	0	20.4572	0	1	0.066432	2.021
0.758333	26.1305	0	32.5833	26.19	19.8	0.050405	0	20.461	0	1	0.066728	2.03
0.760417	26.1307	0	32.6042	26.19	19.8	0.050627	0	20.4647	0	1	0.067024	2.039
0.7625	26.1307	0	32.625	26.2	19.8	0.050849	0	20.4684	0	1	0.06732	2.048
0.764583	26.1309	0	32.6458	26.2	19.8	0.051049	0	20.4717	0	1	0.067583	2.056
0.766667	26.1309	0	32.6667	26.2	19.8	0.051271	0	20.4754	0	1	0.067879	2.065
0.76875	26.1312	0	32.6875	26.21	19.8	0.051493	0	20.4792	0	1	0.068174	2.074
0.770833	26.1314	0	32.7083	26.21	19.8	0.051714	0	20.4829	0	1	0.06847	2.083
0.772917	26.1314	0	32.7292	26.22	19.8	0.051937	0	20.4866	0	1	0.068766	2.092
0.775	26.1316	0	32.75	26.22	19.8	0.05216	0	20.4903	0	1	0.069062	2.101
0.777083	26.1318	0	32.7708	26.22	19.8	0.052383	0	20.4941	0	1	0.069358	2.11
0.779167	26.1318	0	32.7917	26.23	19.8	0.052606	0	20.4978	0	1	0.069654	2.119
0.78125	26.132	0	32.8125	26.23	19.8	0.052828	0	20.5015	0	1	0.069949	2.128
0.783333	26.1322	0	32.8333	26.23	19.8	0.05305	0	20.5052	0	1	0.070245	2.137
0.785417	26.1322	0	32.8542	26.24	19.8	0.053271	0	20.509	0	1	0.070541	2.146
0.7875	26.1324	0	32.875	26.24	19.8	0.053495	0	20.5127	0	1	0.070837	2.155
0.789583	26.1327	0	32.8958	26.25	19.8	0.053742	0	20.5168	0	1	0.071166	2.165
0.791667	26.1327	0	32.9167	26.25	19.8	0.053964	0	20.5205	0	1	0.071461	2.174
0.79375	26.1329	0	32.9375	26.26	19.8	0.054187	0	20.5243	0	1	0.071757	2.183
0.795833	26.1329	0	32.9583	26.26	19.8	0.054409	0	20.528	0	1	0.072053	2.192
0.797917	26.1331	0	32.9792	26.27	19.8	0.054656	0	20.5321	0	1	0.072382	2.202
0.8	26.1333	0	33	26.27	19.8	0.054879	0	20.5358	0	1	0.072678	2.211
0.802083	26.1333	0	33.0208	26.27	19.8	0.055101	0	20.5396	0	1	0.072974	2.22
0.804167	26.1335	0	33.0417	26.28	19.8	0.055323	0	20.5433	0	1	0.073269	2.229
0.80625	26.1337	0	33.0625	26.28	19.8	0.055545	0	20.547	0	1	0.073565	2.238
0.808333	26.1337	0	33.0833	26.29	19.8	0.055793	0	20.5512	0	1	0.073894	2.248
0.810417	26.134	0	33.1042	26.29	19.8	0.056014	0	20.5549	0	1	0.07419	2.257
0.8125	26.1342	0	33.125	26.29	19.8	0.056237	0	20.5586	0	1	0.074486	2.266
0.814583	26.1342	0	33.1458	26.3	19.8	0.056485	0	20.5627	0	1	0.074814	2.276
0.816667	26.1344	0	33.1667	26.3	19.8	0.056707	0	20.5665	0	1	0.07511	2.285
0.81875	26.1346	0	33.1875	26.31	19.8	0.056954	0	20.5706	0	1	0.075439	2.295
0.820833	26.1346	0	33.2083	26.31	19.8	0.057175	0	20.5743	0	1	0.075735	2.304
0.822917	26.1348	0	33.2292	26.31	19.8	0.057422	0	20.5785	0	1	0.076063	2.314
0.825	26.1348	0	33.25	26.32	19.8	0.057645	0	20.5822	0	1	0.076359	2.323
0.827083	26.135	0	33.2708	26.32	19.8	0.057892	0	20.5863	0	1	0.076688	2.333
0.829167	26.1352	0	33.2917	26.33	19.8	0.058113	0	20.5901	0	1	0.076984	2.342
0.83125	26.1352	0	33.3125	26.33	19.8	0.05836	0	20.5942	0	1	0.077312	2.352
0.833333	26.1355	0	33.3333	26.34	19.8	0.058607	0	20.5983	0	1	0.077641	2.362
0.835417	26.1357	0	33.3542	26.34	19.8	0.058829	0	20.6021	0	1	0.077937	2.371
0.8375	26.1357	0	33.375	26.35	19.8	0.059076	0	20.6062	0	1	0.078266	2.381
0.839583	26.1359	0	33.3958	26.35	19.8	0.059322	0	20.6103	0	1	0.078594	2.391
0.841667	26.1361	0	33.4167	26.36	19.8	0.05957	0	20.6145	0	1	0.078923	2.401
0.84375	26.1361	0	33.4375	26.36	19.8	0.059791	0	20.6182	0	1	0.079219	2.41
0.845833	26.1363	0	33.4583	26.37	19.8	0.060038	0	20.6223	0	1	0.079548	2.42
0.847917	26.1363	0	33.4792	26.37	19.8	0.060286	0	20.6265	0	1	0.079876	2.43
0.85	26.1365	0	33.5	26.38	19.8	0.060531	0	20.6306	0	1	0.080205	2.44
0.852083	26.1368	0	33.5208	26.38	19.8	0.060754	0	20.6343	0	1	0.080501	2.449
0.854167	26.1368	0	33.5417	26.39	19.8	0.061002	0	20.6385	0	1	0.08083	2.459
0.85625	26.137	0	33.5625	26.39	19.8	0.061248	0	20.6426	0	1	0.081158	2.469
0.858333	26.1372	0	33.5833	26.4	19.8	0.06147	0	20.6463	0	1	0.081454	2.478
0.860417	26.1372	0	33.6042	26.4	19.8	0.061716	0	20.6505	0	1	0.081783	2.488
0.8625	26.1374	0	33.625	26.41	19.8	0.061962	0	20.6546	0	1	0.082112	2.498
0.864583	26.1374	0	33.6458	26.41	19.8	0.062183	0	20.6583	0	1	0.082407	2.507
0.866667	26.1376	0	33.6667	26.42	19.8	0.062432	0	20.6625	0	1	0.082736	2.517
0.86875	26.1378	0	33.6875	26.42	19.8	0.062677	0	20.6666	0	1	0.083065	2.527
0.870833	26.1378	0	33.7083	26.43	19.8	0.062924	0	20.6707	0	1	0.083394	2.537
0.872917	26.138	0	33.7292	26.43	19.8	0.063171	0	20.6749	0	1	0.083722	2.547
0.875	26.1383	0	33.75	26.44	19.8	0.063418	0	20.679	0	1	0.084051	2.557
0.877083	26.1383	0	33.7708	26.44	19.8	0.063639	0	20.6827	0	1	0.084347	2.566
0.879167	26.1385	0	33.7917	26.45	19.8	0.063884	0	20.6869	0	1	0.084676	2.576
0.88125	26.1387	0	33.8125	26.45	19.8	0.064132	0	20.691	0	1	0.085004	2.586
0.883333	26.1387	0	33.8333	26.46	19.8	0.064404	0	20.6956	0	1	0.085366	2.597
0.885417	26.1389	0	33.8542	26.46	19.8	0.06465	0	20.6997	0	1	0.085695	2.607
0.8875	26.1389	0	33.875	26.47	19.8	0.064897	0	20.7039	0	1	0.086023	2.617
0.889583	26.1391	0	33.8958	26.47	19.8	0.065143	0	20.708	0	1	0.086352	2.627
0.891667	26.1393	0	33.9167	26.48	19.8	0.065389	0	20.7121	0	1	0.086681	2.637
0.89375	26.1393	0	33.9375	26.49	19.8	0.065636	0	20.7163	0	1	0.087009	2.647
0.895833	26.1396	0	33.9583	26.49	19.8	0.065883	0	20.7204	0	1	0.087338	2.657
0.897917	26.1398	0	33.9792	26.5	19.8	0.066129	0	20.7245	0	1	0.087667	2.667
0.9	26.1398	0	34	26.5	19.8	0.066373	0	20.7287	0	1	0.087996	2.677
0.902083	26.14	0	34.0208	26.51	19.8	0.066621	0	20.7328	0	1	0.088324	2.687
0.904167	26.14	0	34.0417	26.51	19.8	0.066867	0	20.737	0	1	0.088653	2.697
0.90625	26.1402	0	34.0625	26.52	19.8	0.067138	0	20.7415	0	1	0.089015	2.708
0.908333	26.1404	0	34.0833	26.52	19.8	0.067384	0	20.7456	0	1	0.089343	2.718
0.910417	26.1404	0	34.1042	26.53	19.8	0.067631	0	20.7498	0	1	0.089672	2.728
0.9125	26.1406	0	34.125	26.53	19.8	0.067877	0	20.7539	0	1	0.090001	2.738
0.914583	26.1409	0	34.1458	26.54	19.8	0.068122	0	20.7581	0	1	0.090329	2.748
0.916667	26.1409	0	34.1667	26.54	19.8	0.068393	0	20.7626	0	1	0.090691	2.759
0.91875	26.1411	0	34.1875	26.55	19.8	0.068639	0	20.7668	0	1	0.09102	2.769
0.920833	26.1411	0	34.2083	26.56	19.8	0.068887	0	20.7709	0	1	0.091348	2.779
0.922917	26.1413	0	34.2292	26.56	19.8	0.069133	0	20.775	0	1	0.091677	2.789
0.925	26.1415	0	34.25	26.57	19.8	0.069404	0	20.7796	0	1	0.092039	2.8
0.927083	26.1415	0	34.2708	26.58	19.8	0.069651	0	20.7837	0	1	0.092367	2.81
0.929167	26.1417	0	34.2917	26.58	19.8	0.069895	0	20.7879	0	1	0.092696	2.82
0.93125	26.1419	0	34.3125	26.59	19.8	0.070166	0	20.7924	0	1	0.093058	2.831
0.933333	26.1419	0	34.3333	26.6	19.8	0.070411	0	20.7965	0	1	0.093386	2.841
0.935417	26.1421	0	34.3542	26.6	19.8	0.070683	0	20.8011	0	1	0.093748	2.852
0.9375	26.1424	0	34.375	26.61	19.8	0.070929	0	20.8052	0	1	0.094077	2.862
0.939583	26.1424	0	34.3958	26.61	19.8	0.071199	0	20.8098	0	1	0.094438	2.873
0.941667	26.1426	0	34.4167	26.62	19.8	0.071446	0	20.8139	0	1	0.094767	2.883
0.94375	26.1426	0	34.4375	26.62	19.8	0.071714	0	20.8185	0	1	0.095129	2.894
0.945833	26.1428	0	34.4583	26.63	19.8	0.071962	0	20.8226	0	1	0.095457	2.904
0.947917	26.143	0	34.4792	26.64	19.8	0.072233	0	20.8272	0	1	0.095819	2.915
0.95	26.143	0	34.5	26.64	19.8	0.072478	0	20.8313	0	1	0.096148	2.925
0.952083	26.1432	0	34.5208	26.65	19.8	0.072748	0	20.8359	0	1	0.096509	2.936
0.954167	26.1434	0	34.5417	26.66	19.8	0.072995	0	20.84	0	1	0.096838	2.946
0.95625	26.1434	0	34.5625	26.66	19.8	0.073265	0	20.8445	0	1	0.097199	2.957
0.958333	26.1437	0	34.5833	26.67	19.8	0.07351	0	20.8487	0	1	0.097528	2.967
0.960417	26.1437	0	34.6042	26.67	19.8	0.073783	0	20.8532	0	1	0.09789	2.978
0.9625	26.1439	0	34.625	26.68	19.8	0.074028	0	20.8574	0	1	0.098218	2.988
0.964583	26.1441	0	34.6458	26.69	19.8	0.074297	0	20.8619	0	1	0.09858	2.999
0.966667	26.1441	0	34.6667	26.69	19.8	0.074569	0	20.8665	0	1	0.098942	3.01
0.96875	26.1443	0	34.6875	26.7	19.8	0.074813	0	20.8706	0	1	0.09927	3.02
0.970833	26.1445	0	34.7083	26.7	19.8	0.075084	0	20.8752	0	1	0.099632	3.031
0.972917	26.1445	0	34.7292	26.71	19.8	0.075356	0	20.8797	0	1	0.099993	3.042
0.975	26.1447	0	34.75	26.72	19.8	0.0756	0	20.8839	0	1	0.100322	3.052
0.977083	26.1447	0	34.7708	26.72	19.8	0.075871	0	20.8884	0	1	0.100684	3.063
0.979167	26.1449	0	34.7917	26.73	19.8	0.07614	0	20.893	0	1	0.101045	3.074
0.98125	26.1452	0	34.8125	26.74	19.8	0.076411	0	20.8975	0	1	0.101407	3.085
0.983333	26.1452	0	34.8333	26.74	19.8	0.076682	0	20.9021	0	1	0.101768	3.096
0.985417	26.1454	0	34.8542	26.75	19.8	0.076952	0	20.9066	0	1	0.10213	3.107
0.9875	26.1456	0	34.875	26.76	19.8	0.077198	0	20.9108	0	1	0.102459	3.117
0.989583	26.1456	0	34.8958	26.76	19.8	0.077468	0	20.9153	0	1	0.10282	3.128
0.991667	26.1458	0	34.9167	26.77	19.8	0.077738	0	20.9199	0	1	0.103182	3.139
0.99375	26.1458	0	34.9375	26.78	19.8	0.078008	0	20.9244	0	1	0.103543	3.15
0.995833	26.146	0	34.9583	26.79	19.8	0.078277	0	20.929	0	1	0.103905	3.161
0.997917	26.1462	0	34.9792	26.79	19.8	0.078548	0	20.9335	0	1	0.104267	3.172
1	26.1462	0	35	26.8	19.8	0.078819	0	20.9381	0	1	0.104628	3.183
1.00208	26.1465	0	35.0208	26.81	19.8	0.079089	0	20.9426	0	1	0.10499	3.194
1.00417	26.1467	0	35.0417	26.81	19.8	0.07936	0	20.9472	0	1	0.105351	3.205
1.00625	26.1467	0	35.0625	26.82	19.8	0.079654	0	20.9521	0	1	0.105746	3.217
1.00833	26.1469	0	35.0833	26.83	19.8	0.079923	0	20.9567	0	1	0.106107	3.228
1.01042	26.1469	0	35.1042	26.83	19.8	0.080194	0	20.9612	0	1	0.106469	3.239
1.0125	26.1471	0	35.125	26.84	19.8	0.080488	0	20.9662	0	1	0.106863	3.251
1.01458	26.1473	0	35.1458	26.85	19.8	0.080758	0	20.9708	0	1	0.107225	3.262
1.01667	26.1473	0	35.1667	26.86	19.8	0.081028	0	20.9753	0	1	0.107587	3.273
1.01875	26.1475	0	35.1875	26.86	19.8	0.081322	0	20.9803	0	1	0.107981	3.285
1.02083	26.1477	0	35.2083	26.87	19.8	0.081593	0	20.9848	0	1	0.108343	3.296
1.02292	26.1477	0	35.2292	26.88	19.8	0.081861	0	20.9894	0	1	0.108704	3.307
1.025	26.148	0	35.25	26.88	19.8	0.082133	0	20.9939	0	1	0.109066	3.318
1.02708	26.1482	0	35.2708	26.89	19.8	0.082426	0	20.9989	0	1	0.10946	3.33
1.02917	26.1482	0	35.2917	26.9	19.8	0.082695	0	21.0035	0	1	0.109822	3.341
1.03125	26.1484	0	35.3125	26.91	19.8	0.082966	0	21.008	0	1	0.110183	3.352
1.03333	26.1484	0	35.3333	26.91	19.8	0.083235	0	21.0126	0	1	0.110545	3.363
1.03542	26.1486	0	35.3542	26.92	19.8	0.083529	0	21.0175	0	1	0.110939	3.375
1.0375	26.1488	0	35.375	26.93	19.8	0.083799	0	21.0221	0	1	0.111301	3.386
1.03958	26.1488	0	35.3958	26.94	19.8	0.08407	0	21.0266	0	1	0.111663	3.397
1.04167	26.149	0	35.4167	26.94	19.8	0.08434	0	21.0312	0	1	0.112024	3.408
1.04375	26.1493	0	35.4375	26.95	19.8	0.084632	0	21.0361	0	1	0.112419	3.42
1.04583	26.1493	0	35.4583	26.96	19.8	0.084902	0	21.0407	0	1	0.11278	3.431
1.04792	26.1495	0	35.4792	26.97	19.8	0.085171	0	21.0453	0	1	0.113142	3.442
1.05	26.1497	0	35.5	26.97	19.8	0.085467	0	21.0502	0	1	0.113536	3.454
1.05208	26.1497	0	35.5208	26.98	19.8	0.085736	0	21.0548	0	1	0.113898	3.465
1.05417	26.1499	0	35.5417	26.99	19.8	0.086006	0	21.0593	0	1	0.114259	3.476
1.05625	26.1499	0	35.5625	27	19.8	0.086299	0	21.0643	0	1	0.114654	3.488
1.05833	26.1501	0	35.5833	27	19.8	0.086568	0	21.0688	0	1	0.115015	3.499
1.06042	26.1503	0	35.6042	27.01	19.8	0.086861	0	21.0738	0	1	0.11541	3.511
1.0625	26.1503	0	35.625	27.02	19.8	0.087155	0	21.0788	0	1	0.115804	3.523
1.06458	26.1505	0	35.6458	27.03	19.8	0.087427	0	21.0833	0	1	0.116166	3.534
1.06667	26.1508	0	35.6667	27.04	19.8	0.08772	0	21.0883	0	1	0.11656	3.546
1.06875	26.1508	0	35.6875	27.04	19.8	0.088013	0	21.0933	0	1	0.116955	3.558
1.07083	26.151	0	35.7083	27.05	19.8	0.088282	0	21.0978	0	1	0.117316	3.569
1.07292	26.1512	0	35.7292	27.06	19.8	0.088577	0	21.1028	0	1	0.117711	3.581
1.075	26.1512	0	35.75	27.07	19.8	0.08887	0	21.1077	0	1	0.118105	3.593
1.07708	26.1514	0	35.7708	27.07	19.8	0.089141	0	21.1123	0	1	0.118467	3.604
1.07917	26.1514	0	35.7917	27.08	19.8	0.089434	0	21.1173	0	1	0.118861	3.616
1.08125	26.1516	0	35.8125	27.09	19.8	0.089727	0	21.1222	0	1	0.119256	3.628
1.08333	26.1518	0	35.8333	27.1	19.8	0.089998	0	21.1268	0	1	0.119617	3.639
1.08542	26.1518	0	35.8542	27.1	19.8	0.090292	0	21.1317	0	1	0.120012	3.651
1.0875	26.1521	0	35.875	27.11	19.8	0.090584	0	21.1367	0	1	0.120406	3.663
1.08958	26.1523	0	35.8958	27.12	19.8	0.090877	0	21.1417	0	1	0.120801	3.675
1.09167	26.1523	0	35.9167	27.13	19.8	0.091147	0	21.1462	0	1	0.121162	3.686
1.09375	26.1525	0	35.9375	27.14	19.8	0.091442	0	21.1512	0	1	0.121557	3.698
1.09583	26.1527	0	35.9583	27.14	19.8	0.091735	0	21.1562	0	1	0.121951	3.71
1.09792	26.1527	0	35.9792	27.15	19.8	0.092028	0	21.1611	0	1	0.122346	3.722
1.1	26.1529	0	36	27.16	19.8	0.092297	0	21.1657	0	1	0.122707	3.733
1.10208	26.1529	0	36.0208	27.17	19.8	0.092591	0	21.1706	0	1	0.123102	3.745
1.10417	26.1531	0	36.0417	27.18	19.8	0.092884	0	21.1756	0	1	0.123496	3.757
1.10625	26.1533	0	36.0625	27.19	19.8	0.093177	0	21.1806	0	1	0.123891	3.769
1.10833	26.1533	0	36.0833	27.19	19.8	0.09347	0	21.1855	0	1	0.124285	3.781
1.11042	26.1536	0	36.1042	27.2	19.8	0.093764	0	21.1905	0	1	0.12468	3.793
1.1125	26.1538	0	36.125	27.21	19.8	0.094058	0	21.1955	0	1	0.125074	3.805
1.11458	26.1538	0	36.1458	27.22	19.8	0.09435	0	21.2004	0	1	0.125468	3.817
1.11667	26.154	0	36.1667	27.23	19.8	0.094644	0	21.2054	0	1	0.125863	3.829
1.11875	26.1542	0	36.1875	27.24	19.8	0.094938	0	21.2104	0	1	0.126257	3.841
1.12083	26.1542	0	36.2083	27.25	19.8	0.095207	0	21.2149	0	1	0.126619	3.852
1.12292	26.1544	0	36.2292	27.26	19.8	0.095498	0	21.2199	0	1	0.127013	3.864
1.125	26.1544	0	36.25	27.26	19.8	0.095793	0	21.2249	0	1	0.127408	3.876
1.12708	26.1546	0	36.2708	27.27	19.8	0.096086	0	21.2298	0	1	0.127802	3.888
1.12917	26.1549	0	36.2917	27.28	19.8	0.096404	0	21.2352	0	1	0.12823	3.901
1.13125	26.1549	0	36.3125	27.29	19.8	0.096696	0	21.2402	0	1	0.128624	3.913
1.13333	26.1551	0	36.3333	27.3	19.8	0.096987	0	21.2451	0	1	0.129018	3.925
1.13542	26.1553	0	36.3542	27.31	19.8	0.097284	0	21.2501	0	1	0.129413	3.937
1.1375	26.1553	0	36.375	27.31	19.8	0.097575	0	21.2551	0	1	0.129807	3.949
1.13958	26.1555	0	36.3958	27.32	19.8	0.097869	0	21.26	0	1	0.130202	3.961
1.14167	26.1555	0	36.4167	27.33	19.8	0.098161	0	21.265	0	1	0.130596	3.973
1.14375	26.1557	0	36.4375	27.34	19.8	0.098478	0	21.2704	0	1	0.131024	3.986
1.14583	26.1559	0	36.4583	27.35	19.8	0.098771	0	21.2753	0	1	0.131418	3.998
1.14792	26.1559	0	36.4792	27.36	19.8	0.099064	0	21.2803	0	1	0.131813	4.01
1.15	26.1561	0	36.5	27.37	19.8	0.099358	0	21.2853	0	1	0.132207	4.022
1.15208	26.1564	0	36.5208	27.38	19.8	0.099675	0	21.2907	0	1	0.132634	4.035
1.15417	26.1564	0	36.5417	27.39	19.8	0.099968	0	21.2956	0	1	0.133029	4.047
1.15625	26.1566	0	36.5625	27.4	19.8	0.100261	0	21.3006	0	1	0.133423	4.059
1.15833	26.1566	0	36.5833	27.41	19.8	0.10058	0	21.306	0	1	0.133851	4.072
1.16042	26.1568	0	36.6042	27.42	19.8	0.10087	0	21.3109	0	1	0.134245	4.084
1.1625	26.157	0	36.625	27.42	19.8	0.101161	0	21.3159	0	1	0.134639	4.096
1.16458	26.157	0	36.6458	27.43	19.8	0.10148	0	21.3213	0	1	0.135067	4.109
1.16667	26.1572	0	36.6667	27.44	19.8	0.101774	0	21.3262	0	1	0.135461	4.121
1.16875	26.1572	0	36.6875	27.45	19.8	0.10209	0	21.3316	0	1	0.135889	4.134
1.17083	26.1574	0	36.7083	27.46	19.8	0.102381	0	21.3366	0	1	0.136283	4.146
1.17292	26.1577	0	36.7292	27.47	19.8	0.102674	0	21.3416	0	1	0.136677	4.158
1.175	26.1577	0	36.75	27.48	19.8	0.102992	0	21.3469	0	1	0.137105	4.171
1.17708	26.1579	0	36.7708	27.49	19.8	0.103284	0	21.3519	0	1	0.137499	4.183
1.17917	26.1581	0	36.7917	27.5	19.8	0.103602	0	21.3573	0	1	0.137927	4.196
1.18125	26.1581	0	36.8125	27.51	19.8	0.103917	0	21.3627	0	1	0.138354	4.209
1.18333	26.1583	0	36.8333	27.51	19.8	0.104211	0	21.3676	0	1	0.138748	4.221
1.18542	26.1583	0	36.8542	27.52	19.8	0.104529	0	21.373	0	1	0.139176	4.234
1.1875	26.1585	0	36.875	27.53	19.8	0.10482	0	21.378	0	1	0.13957	4.246
1.18958	26.1587	0	36.8958	27.54	19.8	0.105138	0	21.3834	0	1	0.139997	4.259
1.19167	26.1587	0	36.9167	27.55	19.8	0.105431	0	21.3883	0	1	0.140392	4.271
1.19375	26.159	0	36.9375	27.56	19.8	0.105748	0	21.3937	0	1	0.140819	4.284
1.19583	26.159	0	36.9583	27.57	19.8	0.106037	0	21.3987	0	1	0.141214	4.296
1.19792	26.1592	0	36.9792	27.58	19.8	0.106354	0	21.4041	0	1	0.141641	4.309
1.2	26.1594	0	37	27.59	19.8	0.106647	0	21.409	0	1	0.142035	4.321
1.20208	26.1594	0	37.0208	27.6	19.8	0.106965	0	21.4144	0	1	0.142463	4.334
1.20417	26.1596	0	37.0417	27.61	19.8	0.107256	0	21.4194	0	1	0.142857	4.346
1.20625	26.1596	0	37.0625	27.62	19.8	0.107573	0	21.4247	0	1	0.143284	4.359
1.20833	26.1598	0	37.0833	27.63	19.8	0.107865	0	21.4297	0	1	0.143679	4.371
1.21042	26.16	0	37.1042	27.64	19.8	0.10818	0	21.4351	0	1	0.144106	4.384
1.2125	26.16	0	37.125	27.65	19.8	0.108473	0	21.4401	0	1	0.144501	4.396
1.21458	26.1602	0	37.1458	27.66	19.8	0.108789	0	21.4454	0	1	0.144928	4.409
1.21667	26.1602	0	37.1667	27.67	19.8	0.109081	0	21.4504	0	1	0.145322	4.421
1.21875	26.1605	0	37.1875	27.68	19.8	0.109372	0	21.4554	0	1	0.145717	4.433
1.22083	26.1607	0	37.2083	27.69	19.8	0.109689	0	21.4608	0	1	0.146144	4.446
1.22292	26.1607	0	37.2292	27.7	19.8	0.10998	0	21.4657	0	1	0.146539	4.458
1.225	26.1609	0	37.25	27.71	19.8	0.110272	0	21.4707	0	1	0.146933	4.47
1.22708	26.1609	0	37.2708	27.72	19.8	0.110588	0	21.4761	0	1	0.14736	4.483
1.22917	26.1611	0	37.2917	27.73	19.8	0.110878	0	21.481	0	1	0.147755	4.495
1.23125	26.1611	0	37.3125	27.74	19.8	0.11117	0	21.486	0	1	0.148149	4.507
1.23333	26.1613	0	37.3333	27.75	19.8	0.111487	0	21.4914	0	1	0.148577	4.52
1.23542	26.1615	0	37.3542	27.76	19.8	0.111779	0	21.4963	0	1	0.148971	4.532
1.2375	26.1615	0	37.375	27.77	19.8	0.11207	0	21.5013	0	1	0.149366	4.544
1.23958	26.1618	0	37.3958	27.78	19.8	0.112384	0	21.5067	0	1	0.149793	4.557
1.24167	26.1618	0	37.4167	27.79	19.8	0.112677	0	21.5117	0	1	0.150187	4.569
1.24375	26.162	0	37.4375	27.8	19.8	0.112969	0	21.5166	0	1	0.150582	4.581
1.24583	26.1622	0	37.4583	27.81	19.8	0.113285	0	21.522	0	1	0.151009	4.594
1.24792	26.1622	0	37.4792	27.82	19.8	0.113576	0	21.527	0	1	0.151404	4.606
1.25	26.1624	0	37.5	27.83	19.8	0.113867	0	21.5319	0	1	0.151798	4.618
1.25208	26.1624	0	37.5208	27.84	19.8	0.114158	0	21.5369	0	1	0.152192	4.63
1.25417	26.1626	0	37.5417	27.85	19.8	0.114475	0	21.5423	0	1	0.15262	4.643
1.25625	26.1628	0	37.5625	27.86	19.8	0.114766	0	21.5472	0	1	0.153014	4.655
1.25833	26.1628	0	37.5833	27.87	19.8	0.115081	0	21.5526	0	1	0.153442	4.668
1.26042	26.163	0	37.6042	27.89	19.8	0.115372	0	21.5576	0	1	0.153836	4.68
1.2625	26.163	0	37.625	27.9	19.8	0.115685	0	21.563	0	1	0.154263	4.693
1.26458	26.1633	0	37.6458	27.91	19.8	0.115977	0	21.5679	0	1	0.154658	4.705
1.26667	26.1633	0	37.6667	27.92	19.8	0.116294	0	21.5733	0	1	0.155085	4.718
1.26875	26.1635	0	37.6875	27.93	19.8	0.116587	0	21.5783	0	1	0.15548	4.73
1.27083	26.1637	0	37.7083	27.94	19.8	0.116901	0	21.5837	0	1	0.155907	4.743
1.27292	26.1637	0	37.7292	27.95	19.8	0.117191	0	21.5886	0	1	0.156301	4.755
1.275	26.1639	0	37.75	27.95	19.8	0.117506	0	21.594	0	1	0.156729	4.768
1.27708	26.1639	0	37.7708	27.97	19.8	0.117796	0	21.599	0	1	0.157123	4.78
1.27917	26.1641	0	37.7917	27.98	19.8	0.118113	0	21.6044	0	1	0.15755	4.793
1.28125	26.1641	0	37.8125	27.99	19.8	0.118427	0	21.6097	0	1	0.157978	4.806
1.28333	26.1643	0	37.8333	28	19.8	0.11872	0	21.6147	0	1	0.158372	4.818
1.28542	26.1646	0	37.8542	28.01	19.8	0.119035	0	21.6201	0	1	0.1588	4.831
1.2875	26.1646	0	37.875	28.02	19.8	0.11935	0	21.6255	0	1	0.159227	4.844
1.28958	26.1648	0	37.8958	28.03	19.8	0.119665	0	21.6309	0	1	0.159654	4.857
1.29167	26.1648	0	37.9167	28.04	19.8	0.119982	0	21.6362	0	1	0.160082	4.87
1.29375	26.165	0	37.9375	28.05	19.8	0.120297	0	21.6416	0	1	0.160509	4.883
1.29583	26.165	0	37.9583	28.06	19.8	0.120582	0	21.6466	0	1	0.160903	4.895
1.29792	26.1652	0	37.9792	28.08	19.8	0.1209	0	21.652	0	1	0.161331	4.908
1.3	26.1654	0	38	28.09	19.8	0.121216	0	21.6573	0	1	0.161758	4.921
1.30208	26.1654	0	38.0208	28.1	19.8	0.121529	0	21.6627	0	1	0.162185	4.934
1.30417	26.1656	0	38.0417	28.11	19.8	0.121843	0	21.6681	0	1	0.162613	4.947
1.30625	26.1656	0	38.0625	28.12	19.8	0.122159	0	21.6735	0	1	0.16304	4.96
1.30833	26.1658	0	38.0833	28.13	19.8	0.122472	0	21.6789	0	1	0.163467	4.973
1.31042	26.1658	0	38.1042	28.14	19.8	0.12279	0	21.6842	0	1	0.163895	4.986
1.3125	26.1661	0	38.125	28.16	19.8	0.123102	0	21.6896	0	1	0.164322	4.999
1.31458	26.1663	0	38.1458	28.17	19.8	0.123417	0	21.695	0	1	0.164749	5.012
1.31667	26.1663	0	38.1667	28.18	19.8	0.123731	0	21.7004	0	1	0.165177	5.025
1.31875	26.1665	0	38.1875	28.19	19.8	0.124049	0	21.7058	0	1	0.165604	5.038
1.32083	26.1665	0	38.2083	28.2	19.8	0.124362	0	21.7111	0	1	0.166031	5.051
1.32292	26.1667	0	38.2292	28.21	19.8	0.124652	0	21.7161	0	1	0.166426	5.063
1.325	26.1667	0	38.25	28.22	19.8	0.124967	0	21.7215	0	1	0.166853	5.076
1.32708	26.1669	0	38.2708	28.23	19.8	0.125279	0	21.7269	0	1	0.16728	5.089
1.32917	26.1671	0	38.2917	28.25	19.8	0.125595	0	21.7323	0	1	0.167708	5.102
1.33125	26.1671	0	38.3125	28.26	19.8	0.125911	0	21.7376	0	1	0.168135	5.115
1.33333	26.1674	0	38.3333	28.27	19.8	0.126224	0	21.743	0	1	0.168562	5.128
1.33542	26.1674	0	38.3542	28.28	19.8	0.126535	0	21.7484	0	1	0.16899	5.141
1.3375	26.1676	0	38.375	28.29	19.8	0.126849	0	21.7538	0	1	0.169417	5.154
1.33958	26.1676	0	38.3958	28.3	19.8	0.127143	0	21.7587	0	1	0.169811	5.166
1.34167	26.1678	0	38.4167	28.31	19.8	0.127455	0	21.7641	0	1	0.170239	5.179
1.34375	26.168	0	38.4375	28.32	19.8	0.127768	0	21.7695	0	1	0.170666	5.192
1.34583	26.168	0	38.4583	28.34	19.8	0.128083	0	21.7749	0	1	0.171093	5.205
1.34792	26.1682	0	38.4792	28.35	19.8	0.128395	0	21.7803	0	1	0.171521	5.218
1.35	26.1682	0	38.5	28.36	19.8	0.128709	0	21.7856	0	1	0.171948	5.231
1.35208	26.1684	0	38.5208	28.37	19.8	0.129	0	21.7906	0	1	0.172342	5.243
1.35417	26.1684	0	38.5417	28.38	19.8	0.129314	0	21.796	0	1	0.17277	5.256
1.35625	26.1686	0	38.5625	28.4	19.8	0.129628	0	21.8014	0	1	0.173197	5.269
1.35833	26.1686	0	38.5833	28.41	19.8	0.129943	0	21.8068	0	1	0.173624	5.282
1.36042	26.1689	0	38.6042	28.42	19.8	0.130255	0	21.8121	0	1	0.174052	5.295
1.3625	26.1691	0	38.625	28.43	19.8	0.130571	0	21.8175	0	1	0.174479	5.308
1.36458	26.1691	0	38.6458	28.44	19.8	0.130859	0	21.8225	0	1	0.174873	5.32
1.36667	26.1693	0	38.6667	28.45	19.8	0.131173	0	21.8279	0	1	0.175301	5.333
1.36875	26.1693	0	38.6875	28.47	19.8	0.131487	0	21.8332	0	1	0.175728	5.346
1.37083	26.1695	0	38.7083	28.48	19.8	0.131798	0	21.8386	0	1	0.176155	5.359
1.37292	26.1695	0	38.7292	28.49	19.8	0.132112	0	21.844	0	1	0.176583	5.372
1.375	26.1697	0	38.75	28.5	19.8	0.132428	0	21.8494	0	1	0.17701	5.385
1.37708	26.1697	0	38.7708	28.51	19.8	0.132741	0	21.8548	0	1	0.177437	5.398
1.37917	26.1699	0	38.7917	28.52	19.8	0.133052	0	21.8601	0	1	0.177865	5.411
1.38125	26.1702	0	38.8125	28.54	19.8	0.133366	0	21.8655	0	1	0.178292	5.424
1.38333	26.1702	0	38.8333	28.55	19.8	0.133681	0	21.8709	0	1	0.178719	5.437
1.38542	26.1704	0	38.8542	28.56	19.8	0.133993	0	21.8763	0	1	0.179147	5.45
1.3875	26.1704	0	38.875	28.57	19.8	0.134307	0	21.8817	0	1	0.179574	5.463
1.38958	26.1706	0	38.8958	28.59	19.8	0.13462	0	21.8871	0	1	0.180001	5.476
1.39167	26.1706	0	38.9167	28.6	19.8	0.134931	0	21.8924	0	1	0.180429	5.489
1.39375	26.1708	0	38.9375	28.61	19.8	0.135268	0	21.8982	0	1	0.180889	5.503
1.39583	26.1708	0	38.9583	28.62	19.8	0.135584	0	21.9036	0	1	0.181316	5.516
1.39792	26.171	0	38.9792	28.64	19.8	0.135897	0	21.909	0	1	0.181743	5.529
1.4	26.1712	0	39	28.65	19.8	0.136208	0	21.9144	0	1	0.182171	5.542
1.40208	26.1712	0	39.0208	28.66	19.8	0.136521	0	21.9197	0	1	0.182598	5.555
1.40417	26.1714	0	39.0417	28.67	19.8	0.136833	0	21.9251	0	1	0.183025	5.568
1.40625	26.1714	0	39.0625	28.69	19.8	0.137171	0	21.9309	0	1	0.183486	5.582
1.40833	26.1717	0	39.0833	28.7	19.8	0.137486	0	21.9363	0	1	0.183913	5.595
1.41042	26.1717	0	39.1042	28.71	19.8	0.137796	0	21.9417	0	1	0.18434	5.608
1.4125	26.1719	0	39.125	28.72	19.8	0.138112	0	21.9471	0	1	0.184768	5.621
1.41458	26.1719	0	39.1458	28.74	19.8	0.138446	0	21.9529	0	1	0.185228	5.635
1.41667	26.1721	0	39.1667	28.75	19.8	0.138761	0	21.9582	0	1	0.185655	5.648
1.41875	26.1721	0	39.1875	28.77	19.8	0.139074	0	21.9636	0	1	0.186082	5.661
1.42083	26.1723	0	39.2083	28.78	19.8	0.139383	0	21.969	0	1	0.18651	5.674
1.42292	26.1725	0	39.2292	28.79	19.8	0.13972	0	21.9748	0	1	0.18697	5.688
1.425	26.1725	0	39.25	28.8	19.8	0.140032	0	21.9802	0	1	0.187397	5.701
1.42708	26.1727	0	39.2708	28.82	19.8	0.140371	0	21.986	0	1	0.187857	5.715
1.42917	26.1727	0	39.2917	28.83	19.8	0.140682	0	21.9914	0	1	0.188285	5.728
1.43125	26.173	0	39.3125	28.84	19.8	0.140994	0	21.9967	0	1	0.188712	5.741
1.43333	26.173	0	39.3333	28.86	19.8	0.14133	0	22.0025	0	1	0.189172	5.755
1.43542	26.1732	0	39.3542	28.87	19.8	0.141643	0	22.0079	0	1	0.1896	5.768
1.4375	26.1732	0	39.375	28.88	19.8	0.14198	0	22.0137	0	1	0.19006	5.782
1.43958	26.1734	0	39.3958	28.9	19.8	0.142317	0	22.0195	0	1	0.19052	5.796
1.44167	26.1734	0	39.4167	28.91	19.8	0.142631	0	22.0249	0	1	0.190947	5.809
1.44375	26.1736	0	39.4375	28.92	19.8	0.142965	0	22.0307	0	1	0.191408	5.823
1.44583	26.1738	0	39.4583	28.93	19.8	0.143277	0	22.0361	0	1	0.191835	5.836
1.44792	26.1738	0	39.4792	28.95	19.8	0.143613	0	22.0419	0	1	0.192295	5.85
1.45	26.174	0	39.5	28.96	19.8	0.143951	0	22.0476	0	1	0.192755	5.864
1.45208	26.174	0	39.5208	28.97	19.8	0.144263	0	22.053	0	1	0.193183	5.877
1.45417	26.1742	0	39.5417	28.99	19.8	0.144601	0	22.0588	0	1	0.193643	5.891
1.45625	26.1742	0	39.5625	29	19.8	0.144911	0	22.0642	0	1	0.19407	5.904
1.45833	26.1745	0	39.5833	29.01	19.8	0.145247	0	22.07	0	1	0.19453	5.918
1.46042	26.1745	0	39.6042	29.02	19.8	0.145584	0	22.0758	0	1	0.19499	5.932
1.4625	26.1747	0	39.625	29.04	19.8	0.145895	0	22.0812	0	1	0.195418	5.945
1.46458	26.1747	0	39.6458	29.05	19.8	0.146231	0	22.087	0	1	0.195878	5.959
1.46667	26.1749	0	39.6667	29.06	19.8	0.146568	0	22.0928	0	1	0.196338	5.973
1.46875	26.1749	0	39.6875	29.08	19.8	0.146877	0	22.0981	0	1	0.196765	5.986
1.47083	26.1751	0	39.7083	29.09	19.8	0.147213	0	22.1039	0	1	0.197226	6
1.47292	26.1751	0	39.7292	29.1	19.8	0.14755	0	22.1097	0	1	0.197686	6.014
1.475	26.1753	0	39.75	29.12	19.8	0.147864	0	22.1151	0	1	0.198113	6.027
1.47708	26.1753	0	39.7708	29.13	19.8	0.148196	0	22.1209	0	1	0.198573	6.041
1.47917	26.1755	0	39.7917	29.14	19.8	0.148506	0	22.1263	0	1	0.199001	6.054
1.48125	26.1758	0	39.8125	29.16	19.8	0.148845	0	22.1321	0	1	0.199461	6.068
1.48333	26.1758	0	39.8333	29.17	19.8	0.14918	0	22.1379	0	1	0.199921	6.082
1.48542	26.176	0	39.8542	29.19	19.8	0.149491	0	22.1433	0	1	0.200348	6.095
1.4875	26.176	0	39.875	29.2	19.8	0.149829	0	22.1491	0	1	0.200809	6.109
1.48958	26.1762	0	39.8958	29.21	19.8	0.150162	0	22.1549	0	1	0.201269	6.123
1.49167	26.1762	0	39.9167	29.23	19.8	0.150473	0	22.1602	0	1	0.201696	6.136
1.49375	26.1764	0	39.9375	29.24	19.8	0.150808	0	22.166	0	1	0.202156	6.15
1.49583	26.1764	0	39.9583	29.25	19.8	0.151142	0	22.1718	0	1	0.202617	6.164
1.49792	26.1766	0	39.9792	29.27	19.8	0.151453	0	22.1772	0	1	0.203044	6.177
1.5	26.1766	0	40	29.28	19.8	0.151791	0	22.183	0	1	0.203504	6.191
1.50208	26.1768	0	40.0208	29.29	19.8	0.152126	0	22.1888	0	1	0.203964	6.205
1.50417	26.1768	0	40.0417	29.31	19.8	0.152434	0	22.1942	0	1	0.204392	6.218
1.50625	26.177	0	40.0625	29.32	19.8	0.152774	0	22.2	0	1	0.204852	6.232
1.50833	26.177	0	40.0833	29.33	19.8	0.153085	0	22.2054	0	1	0.205279	6.245
1.51042	26.1773	0	40.1042	29.35	19.8	0.153416	0	22.2112	0	1	0.205739	6.259
1.5125	26.1773	0	40.125	29.36	19.8	0.153728	0	22.2165	0	1	0.206167	6.272
1.51458	26.1775	0	40.1458	29.38	19.8	0.154062	0	22.2223	0	1	0.206627	6.286
1.51667	26.1775	0	40.1667	29.4	19.8	0.154372	0	22.2277	0	1	0.207054	6.299
1.51875	26.1777	0	40.1875	29.41	19.8	0.154704	0	22.2335	0	1	0.207514	6.313
1.52083	26.1777	0	40.2083	29.42	19.8	0.155041	0	22.2393	0	1	0.207974	6.327
1.52292	26.1779	0	40.2292	29.44	19.8	0.155351	0	22.2447	0	1	0.208402	6.34
1.525	26.1779	0	40.25	29.45	19.8	0.155686	0	22.2505	0	1	0.208862	6.354
1.52708	26.1781	0	40.2708	29.47	19.8	0.155996	0	22.2559	0	1	0.209289	6.367
1.52917	26.1781	0	40.2917	29.48	19.8	0.156331	0	22.2617	0	1	0.20975	6.381
1.53125	26.1783	0	40.3125	29.49	19.8	0.156642	0	22.267	0	1	0.210177	6.394
1.53333	26.1783	0	40.3333	29.51	19.8	0.156976	0	22.2728	0	1	0.210637	6.408
1.53542	26.1786	0	40.3542	29.52	19.8	0.157311	0	22.2786	0	1	0.211097	6.422
1.5375	26.1786	0	40.375	29.54	19.8	0.15762	0	22.284	0	1	0.211525	6.435
1.53958	26.1788	0	40.3958	29.55	19.8	0.157954	0	22.2898	0	1	0.211985	6.449
1.54167	26.1788	0	40.4167	29.56	19.8	0.158264	0	22.2952	0	1	0.212412	6.462
1.54375	26.179	0	40.4375	29.58	19.8	0.158599	0	22.301	0	1	0.212872	6.476
1.54583	26.179	0	40.4583	29.59	19.8	0.158931	0	22.3068	0	1	0.213332	6.49
1.54792	26.1792	0	40.4792	29.61	19.8	0.159245	0	22.3122	0	1	0.21376	6.503
1.55	26.1792	0	40.5	29.62	19.8	0.159575	0	22.3179	0	1	0.21422	6.517
1.55208	26.1794	0	40.5208	29.64	19.8	0.159888	0	22.3233	0	1	0.214647	6.53
1.55417	26.1794	0	40.5417	29.65	19.8	0.16022	0	22.3291	0	1	0.215107	6.544
1.55625	26.1796	0	40.5625	29.66	19.8	0.16055	0	22.3349	0	1	0.215568	6.558
1.55833	26.1796	0	40.5833	29.68	19.8	0.160859	0	22.3403	0	1	0.215995	6.571
1.56042	26.1796	0	40.6042	29.7	19.8	0.161197	0	22.3461	0	1	0.216455	6.585
1.5625	26.1798	0	40.625	29.71	19.8	0.161531	0	22.3519	0	1	0.216915	6.599
1.56458	26.1798	0	40.6458	29.73	19.8	0.161841	0	22.3573	0	1	0.217343	6.612
1.56667	26.1801	0	40.6667	29.74	19.8	0.162172	0	22.3631	0	1	0.217803	6.626
1.56875	26.1801	0	40.6875	29.75	19.8	0.162507	0	22.3689	0	1	0.218263	6.64
1.57083	26.1803	0	40.7083	29.77	19.8	0.162838	0	22.3747	0	1	0.218723	6.654
1.57292	26.1803	0	40.7292	29.78	19.8	0.163148	0	22.38	0	1	0.219151	6.667
1.575	26.1805	0	40.75	29.8	19.8	0.163485	0	22.3858	0	1	0.219611	6.681
1.57708	26.1805	0	40.7708	29.81	19.8	0.163819	0	22.3916	0	1	0.220071	6.695
1.57917	26.1807	0	40.7917	29.83	19.8	0.164149	0	22.3974	0	1	0.220531	6.709
1.58125	26.1807	0	40.8125	29.84	19.8	0.164456	0	22.4028	0	1	0.220959	6.722
1.58333	26.1809	0	40.8333	29.86	19.8	0.164791	0	22.4086	0	1	0.221419	6.736
1.58542	26.1809	0	40.8542	29.87	19.8	0.165125	0	22.4144	0	1	0.221879	6.75
1.5875	26.1811	0	40.875	29.89	19.8	0.165457	0	22.4202	0	1	0.222339	6.764
1.58958	26.1811	0	40.8958	29.9	19.8	0.165767	0	22.4256	0	1	0.222766	6.777
1.59167	26.1814	0	40.9167	29.91	19.8	0.166098	0	22.4314	0	1	0.223227	6.791
1.59375	26.1814	0	40.9375	29.93	19.8	0.166429	0	22.4372	0	1	0.223687	6.805
1.59583	26.1816	0	40.9583	29.94	19.8	0.166738	0	22.4426	0	1	0.224114	6.818
1.59792	26.1816	0	40.9792	29.96	19.8	0.167071	0	22.4483	0	1	0.224574	6.832
1.6	26.1818	0	41	29.97	19.8	0.167383	0	22.4537	0	1	0.225002	6.845
1.60208	26.1818	0	41.0208	29.99	19.8	0.167714	0	22.4595	0	1	0.225462	6.859
1.60417	26.182	0	41.0417	30	19.8	0.16802	0	22.4649	0	1	0.225889	6.872
1.60625	26.182	0	41.0625	30.02	19.8	0.168354	0	22.4707	0	1	0.226349	6.886
1.60833	26.182	0	41.0833	30.04	19.8	0.16866	0	22.4761	0	1	0.226777	6.899
1.61042	26.1822	0	41.1042	30.05	19.8	0.168996	0	22.4819	0	1	0.227237	6.913
1.6125	26.1822	0	41.125	30.07	19.8	0.169305	0	22.4873	0	1	0.227664	6.926
1.61458	26.1824	0	41.1458	30.08	19.8	0.169636	0	22.4931	0	1	0.228124	6.94
1.61667	26.1824	0	41.1667	30.1	19.8	0.169945	0	22.4984	0	1	0.228552	6.953
1.61875	26.1827	0	41.1875	30.11	19.8	0.170276	0	22.5042	0	1	0.229012	6.967
1.62083	26.1827	0	41.2083	30.13	19.8	0.170581	0	22.5096	0	1	0.229439	6.98
1.62292	26.1829	0	41.2292	30.14	19.8	0.170913	0	22.5154	0	1	0.229899	6.994
1.625	26.1829	0	41.25	30.16	19.8	0.171248	0	22.5212	0	1	0.23036	7.008
1.62708	26.1831	0	41.2708	30.18	19.8	0.171557	0	22.5266	0	1	0.230787	7.021
1.62917	26.1831	0	41.2917	30.19	19.8	0.171887	0	22.5324	0	1	0.231247	7.035
1.63125	26.1833	0	41.3125	30.21	19.8	0.172219	0	22.5382	0	1	0.231707	7.049
1.63333	26.1833	0	41.3333	30.22	19.8	0.172526	0	22.5436	0	1	0.232135	7.062
1.63542	26.1835	0	41.3542	30.24	19.8	0.172856	0	22.5494	0	1	0.232595	7.076
1.6375	26.1835	0	41.375	30.25	19.8	0.173191	0	22.5552	0	1	0.233055	7.09
1.63958	26.1835	0	41.3958	30.27	19.8	0.173521	0	22.5609	0	1	0.233515	7.104
1.64167	26.1837	0	41.4167	30.28	19.8	0.173828	0	22.5663	0	1	0.233943	7.117
1.64375	26.1837	0	41.4375	30.3	19.8	0.174162	0	22.5721	0	1	0.234403	7.131
1.64583	26.1839	0	41.4583	30.31	19.8	0.17449	0	22.5779	0	1	0.234863	7.145
1.64792	26.1839	0	41.4792	30.33	19.8	0.174823	0	22.5837	0	1	0.235323	7.159
1.65	26.1842	0	41.5	30.35	19.8	0.175157	0	22.5895	0	1	0.235783	7.173
1.65208	26.1842	0	41.5208	30.36	19.8	0.175488	0	22.5953	0	1	0.236244	7.187
1.65417	26.1844	0	41.5417	30.38	19.8	0.17582	0	22.6011	0	1	0.236704	7.201
1.65625	26.1844	0	41.5625	30.4	19.8	0.176151	0	22.6069	0	1	0.237164	7.215
1.65833	26.1846	0	41.5833	30.41	19.8	0.176482	0	22.6127	0	1	0.237624	7.229
1.66042	26.1846	0	41.6042	30.43	19.8	0.176812	0	22.6185	0	1	0.238084	7.243
1.6625	26.1846	0	41.625	30.45	19.8	0.177146	0	22.6243	0	1	0.238544	7.257
1.66458	26.1848	0	41.6458	30.46	19.8	0.177474	0	22.6301	0	1	0.239005	7.271
1.66667	26.1848	0	41.6667	30.48	19.8	0.177806	0	22.6359	0	1	0.239465	7.285
1.66875	26.185	0	41.6875	30.49	19.8	0.178137	0	22.6417	0	1	0.239925	7.299
1.67083	26.185	0	41.7083	30.51	19.8	0.178469	0	22.6475	0	1	0.240385	7.313
1.67292	26.1852	0	41.7292	30.52	19.8	0.1788	0	22.6533	0	1	0.240845	7.327
1.675	26.1852	0	41.75	30.54	19.8	0.179132	0	22.6591	0	1	0.241306	7.341
1.67708	26.1855	0	41.7708	30.56	19.8	0.179458	0	22.6649	0	1	0.241766	7.355
1.67917	26.1855	0	41.7917	30.57	19.8	0.179792	0	22.6707	0	1	0.242226	7.369
1.68125	26.1855	0	41.8125	30.59	19.8	0.180122	0	22.6765	0	1	0.242686	7.383
1.68333	26.1857	0	41.8333	30.61	19.8	0.180455	0	22.6822	0	1	0.243146	7.397
1.68542	26.1857	0	41.8542	30.62	19.8	0.180785	0	22.688	0	1	0.243607	7.411
1.6875	26.1859	0	41.875	30.64	19.8	0.181114	0	22.6938	0	1	0.244067	7.425
1.68958	26.1859	0	41.8958	30.66	19.8	0.181446	0	22.6996	0	1	0.244527	7.439
1.69167	26.1861	0	41.9167	30.67	19.8	0.181775	0	22.7054	0	1	0.244987	7.453
1.69375	26.1861	0	41.9375	30.69	19.8	0.182104	0	22.7112	0	1	0.245447	7.467
1.69583	26.1861	0	41.9583	30.7	19.8	0.182438	0	22.717	0	1	0.245908	7.481
1.69792	26.1863	0	41.9792	30.72	19.8	0.18277	0	22.7228	0	1	0.246368	7.495
1.7	26.1863	0	42	30.74	19.8	0.183096	0	22.7286	0	1	0.246828	7.509
1.70208	26.1865	0	42.0208	30.75	19.8	0.183426	0	22.7344	0	1	0.247288	7.523
1.70417	26.1865	0	42.0417	30.77	19.8	0.18376	0	22.7402	0	1	0.247748	7.537
1.70625	26.1867	0	42.0625	30.79	19.8	0.184084	0	22.746	0	1	0.248209	7.551
1.70833	26.1867	0	42.0833	30.8	19.8	0.184417	0	22.7518	0	1	0.248669	7.565
1.71042	26.187	0	42.1042	30.82	19.8	0.184745	0	22.7576	0	1	0.249129	7.579
1.7125	26.187	0	42.125	30.84	19.8	0.185077	0	22.7634	0	1	0.249589	7.593
1.71458	26.187	0	42.1458	30.86	19.8	0.185405	0	22.7692	0	1	0.250049	7.607
1.71667	26.1872	0	42.1667	30.87	19.8	0.185738	0	22.775	0	1	0.250509	7.621
1.71875	26.1872	0	42.1875	30.89	19.8	0.18609	0	22.7812	0	1	0.251003	7.636
1.72083	26.1874	0	42.2083	30.91	19.8	0.186416	0	22.787	0	1	0.251463	7.65
1.72292	26.1874	0	42.2292	30.92	19.8	0.186747	0	22.7928	0	1	0.251923	7.664
1.725	26.1874	0	42.25	30.94	19.8	0.187076	0	22.7986	0	1	0.252383	7.678
1.72708	26.1876	0	42.2708	30.96	19.8	0.187409	0	22.8044	0	1	0.252843	7.692
1.72917	26.1876	0	42.2917	30.98	19.8	0.18774	0	22.8102	0	1	0.253304	7.706
1.73125	26.1878	0	42.3125	30.99	19.8	0.188069	0	22.816	0	1	0.253764	7.72
1.73333	26.1878	0	42.3333	31.01	19.8	0.188396	0	22.8218	0	1	0.254224	7.734
1.73542	26.188	0	42.3542	31.02	19.8	0.18875	0	22.828	0	1	0.254717	7.749
1.7375	26.188	0	42.375	31.04	19.8	0.189078	0	22.8338	0	1	0.255177	7.763
1.73958	26.188	0	42.3958	31.06	19.8	0.189408	0	22.8396	0	1	0.255637	7.777
1.74167	26.1883	0	42.4167	31.08	19.8	0.189739	0	22.8454	0	1	0.256098	7.791
1.74375	26.1883	0	42.4375	31.09	19.8	0.190064	0	22.8512	0	1	0.256558	7.805
1.74583	26.1885	0	42.4583	31.11	19.8	0.190416	0	22.8574	0	1	0.257051	7.82
1.74792	26.1885	0	42.4792	31.12	19.8	0.190748	0	22.8632	0	1	0.257511	7.834
1.75	26.1885	0	42.5	31.14	19.8	0.191079	0	22.869	0	1	0.257971	7.848
1.75208	26.1887	0	42.5208	31.16	19.8	0.191405	0	22.8748	0	1	0.258431	7.862
1.75417	26.1887	0	42.5417	31.18	19.8	0.191759	0	22.881	0	1	0.258924	7.877
1.75625	26.1889	0	42.5625	31.19	19.8	0.192086	0	22.8868	0	1	0.259385	7.891
1.75833	26.1889	0	42.5833	31.21	19.8	0.192414	0	22.8926	0	1	0.259845	7.905
1.76042	26.1889	0	42.6042	31.23	19.8	0.192741	0	22.8984	0	1	0.260305	7.919
1.7625	26.1891	0	42.625	31.25	19.8	0.193075	0	22.9042	0	1	0.260765	7.933
1.76458	26.1891	0	42.6458	31.26	19.8	0.193403	0	22.91	0	1	0.261225	7.947
1.76667	26.1891	0	42.6667	31.28	19.8	0.193757	0	22.9162	0	1	0.261718	7.962
1.76875	26.1893	0	42.6875	31.3	19.8	0.194081	0	22.922	0	1	0.262179	7.976
1.77083	26.1893	0	42.7083	31.31	19.8	0.194409	0	22.9278	0	1	0.262639	7.99
1.77292	26.1895	0	42.7292	31.33	19.8	0.194741	0	22.9336	0	1	0.263099	8.004
1.775	26.1895	0	42.75	31.35	19.8	0.195066	0	22.9394	0	1	0.263559	8.018
1.77708	26.1895	0	42.7708	31.37	19.8	0.195392	0	22.9452	0	1	0.264019	8.032
1.77917	26.1898	0	42.7917	31.38	19.8	0.195747	0	22.9514	0	1	0.264513	8.047
1.78125	26.1898	0	42.8125	31.4	19.8	0.196077	0	22.9572	0	1	0.264973	8.061
1.78333	26.1898	0	42.8333	31.42	19.8	0.196402	0	22.963	0	1	0.265433	8.075
1.78542	26.19	0	42.8542	31.44	19.8	0.196728	0	22.9688	0	1	0.265893	8.089
1.7875	26.19	0	42.875	31.45	19.8	0.19708	0	22.975	0	1	0.266386	8.104
1.78958	26.1902	0	42.8958	31.47	19.8	0.197408	0	22.9808	0	1	0.266846	8.118
1.79167	26.1902	0	42.9167	31.49	19.8	0.197737	0	22.9866	0	1	0.267307	8.132
1.79375	26.1902	0	42.9375	31.51	19.8	0.19809	0	22.9928	0	1	0.2678	8.147
1.79583	26.1904	0	42.9583	31.53	19.8	0.198418	0	22.9986	0	1	0.26826	8.161
1.79792	26.1904	0	42.9792	31.54	19.8	0.198747	0	23.0044	0	1	0.26872	8.175
1.8	26.1904	0	43	31.56	19.8	0.199099	0	23.0106	0	1	0.269213	8.19
1.80208	26.1906	0	43.0208	31.58	19.8	0.199427	0	23.0164	0	1	0.269673	8.204
1.80417	26.1906	0	43.0417	31.6	19.8	0.199777	0	23.0226	0	1	0.270166	8.219
1.80625	26.1906	0	43.0625	31.62	19.8	0.200102	0	23.0284	0	1	0.270627	8.233
1.80833	26.1908	0	43.0833	31.63	19.8	0.200429	0	23.0342	0	1	0.271087	8.247
1.81042	26.1908	0	43.1042	31.65	19.8	0.200781	0	23.0404	0	1	0.27158	8.262
1.8125	26.1908	0	43.125	31.67	19.8	0.201108	0	23.0462	0	1	0.27204	8.276
1.81458	26.1911	0	43.1458	31.69	19.8	0.201439	0	23.052	0	1	0.2725	8.29
1.81667	26.1911	0	43.1667	31.71	19.8	0.201789	0	23.0582	0	1	0.272993	8.305
1.81875	26.1913	0	43.1875	31.72	19.8	0.202113	0	23.064	0	1	0.273453	8.319
1.82083	26.1913	0	43.2083	31.74	19.8	0.202464	0	23.0702	0	1	0.273946	8.334
1.82292	26.1913	0	43.2292	31.76	19.8	0.202794	0	23.076	0	1	0.274407	8.348
1.825	26.1915	0	43.25	31.78	19.8	0.203145	0	23.0822	0	1	0.2749	8.363
1.82708	26.1915	0	43.2708	31.79	19.8	0.203473	0	23.088	0	1	0.27536	8.377
1.82917	26.1915	0	43.2917	31.81	19.8	0.203827	0	23.0942	0	1	0.275853	8.392
1.83125	26.1917	0	43.3125	31.83	19.8	0.204148	0	23.1	0	1	0.276313	8.406
1.83333	26.1917	0	43.3333	31.85	19.8	0.204498	0	23.1062	0	1	0.276806	8.421
1.83542	26.1917	0	43.3542	31.87	19.8	0.204821	0	23.112	0	1	0.277266	8.435
1.8375	26.1917	0	43.375	31.89	19.8	0.205177	0	23.1182	0	1	0.27776	8.45
1.83958	26.1919	0	43.3958	31.91	19.8	0.2055	0	23.124	0	1	0.27822	8.464
1.84167	26.1919	0	43.4167	31.92	19.8	0.205826	0	23.1298	0	1	0.27868	8.478
1.84375	26.1919	0	43.4375	31.94	19.8	0.20618	0	23.136	0	1	0.279173	8.493
1.84583	26.1921	0	43.4583	31.96	19.8	0.206506	0	23.1418	0	1	0.279633	8.507
1.84792	26.1921	0	43.4792	31.98	19.8	0.206856	0	23.148	0	1	0.280126	8.522
1.85	26.1921	0	43.5	31.99	19.8	0.20718	0	23.1538	0	1	0.280586	8.536
1.85208	26.1923	0	43.5208	32.01	19.8	0.207506	0	23.1596	0	1	0.281047	8.55
1.85417	26.1923	0	43.5417	32.03	19.8	0.207859	0	23.1658	0	1	0.28154	8.565
1.85625	26.1923	0	43.5625	32.05	19.8	0.208183	0	23.1716	0	1	0.282	8.579
1.85833	26.1926	0	43.5833	32.07	19.8	0.208507	0	23.1774	0	1	0.28246	8.593
1.86042	26.1926	0	43.6042	32.09	19.8	0.208831	0	23.1832	0	1	0.28292	8.607
1.8625	26.1926	0	43.625	32.1	19.8	0.209182	0	23.1894	0	1	0.283413	8.622
1.86458	26.1928	0	43.6458	32.12	19.8	0.209512	0	23.1952	0	1	0.283874	8.636
1.86667	26.1928	0	43.6667	32.14	19.8	0.209838	0	23.201	0	1	0.284334	8.65
1.86875	26.1928	0	43.6875	32.16	19.8	0.210186	0	23.2072	0	1	0.284827	8.665
1.87083	26.1928	0	43.7083	32.18	19.8	0.210514	0	23.213	0	1	0.285287	8.679
1.87292	26.193	0	43.7292	32.2	19.8	0.210861	0	23.2193	0	1	0.28578	8.694
1.875	26.193	0	43.75	32.22	19.8	0.211182	0	23.2251	0	1	0.28624	8.708
1.87708	26.193	0	43.7708	32.24	19.8	0.211533	0	23.2313	0	1	0.286733	8.723
1.87917	26.1932	0	43.7917	32.26	19.8	0.211857	0	23.2371	0	1	0.287193	8.737
1.88125	26.1932	0	43.8125	32.28	19.8	0.212209	0	23.2433	0	1	0.287687	8.752
1.88333	26.1932	0	43.8333	32.3	19.8	0.212535	0	23.2491	0	1	0.288147	8.766
1.88542	26.1932	0	43.8542	32.31	19.8	0.212884	0	23.2553	0	1	0.28864	8.781
1.8875	26.1934	0	43.875	32.33	19.8	0.213207	0	23.2611	0	1	0.2891	8.795
1.88958	26.1934	0	43.8958	32.35	19.8	0.213534	0	23.2669	0	1	0.28956	8.809
1.89167	26.1934	0	43.9167	32.37	19.8	0.213883	0	23.2731	0	1	0.290053	8.824
1.89375	26.1936	0	43.9375	32.39	19.8	0.214206	0	23.2789	0	1	0.290513	8.838
1.89583	26.1936	0	43.9583	32.41	19.8	0.214557	0	23.2851	0	1	0.291007	8.853
1.89792	26.1936	0	43.9792	32.42	19.8	0.214881	0	23.2909	0	1	0.291467	8.867
1.9	26.1936	0	44	32.44	19.8	0.215231	0	23.2971	0	1	0.29196	8.882
1.90208	26.1939	0	44.0208	32.46	19.8	0.215556	0	23.3029	0	1	0.29242	8.896
1.90417	26.1939	0	44.0417	32.48	19.8	0.215884	0	23.3087	0	1	0.29288	8.91
1.90625	26.1939	0	44.0625	32.5	19.8	0.216229	0	23.3149	0	1	0.293373	8.925
1.90833	26.1939	0	44.0833	32.52	19.8	0.216551	0	23.3207	0	1	0.293833	8.939
1.91042	26.1941	0	44.1042	32.54	19.8	0.216878	0	23.3265	0	1	0.294294	8.953
1.9125	26.1941	0	44.125	32.56	19.8	0.217227	0	23.3327	0	1	0.294787	8.968
1.91458	26.1941	0	44.1458	32.58	19.8	0.217547	0	23.3385	0	1	0.295247	8.982
1.91667	26.1941	0	44.1667	32.59	19.8	0.217876	0	23.3443	0	1	0.295707	8.996
1.91875	26.1943	0	44.1875	32.61	19.8	0.218198	0	23.3501	0	1	0.296167	9.01
1.92083	26.1943	0	44.2083	32.63	19.8	0.218544	0	23.3563	0	1	0.29666	9.025
1.92292	26.1943	0	44.2292	32.65	19.8	0.21887	0	23.3621	0	1	0.297121	9.039
1.925	26.1945	0	44.25	32.67	19.8	0.219191	0	23.3679	0	1	0.297581	9.053
1.92708	26.1945	0	44.2708	32.69	19.8	0.219539	0	23.3741	0	1	0.298074	9.068
1.92917	26.1945	0	44.2917	32.71	19.8	0.219867	0	23.3799	0	1	0.298534	9.082
1.93125	26.1945	0	44.3125	32.73	19.8	0.22019	0	23.3857	0	1	0.298994	9.096
1.93333	26.1947	0	44.3333	32.75	19.8	0.220538	0	23.3919	0	1	0.299487	9.111
1.93542	26.1947	0	44.3542	32.77	19.8	0.22086	0	23.3977	0	1	0.299947	9.125
1.9375	26.1947	0	44.375	32.79	19.8	0.221209	0	23.4039	0	1	0.30044	9.14
1.93958	26.1947	0	44.3958	32.81	19.8	0.221534	0	23.4097	0	1	0.300901	9.154
1.94167	26.1947	0	44.4167	32.83	19.8	0.221855	0	23.4155	0	1	0.301361	9.168
1.94375	26.1949	0	44.4375	32.85	19.8	0.2222	0	23.4218	0	1	0.301854	9.183
1.94583	26.1949	0	44.4583	32.87	19.8	0.222529	0	23.4276	0	1	0.302314	9.197
1.94792	26.1949	0	44.4792	32.89	19.8	0.222849	0	23.4333	0	1	0.302774	9.211
1.95	26.1949	0	44.5	32.91	19.8	0.223197	0	23.4396	0	1	0.303267	9.226
1.95208	26.1951	0	44.5208	32.93	19.8	0.223522	0	23.4454	0	1	0.303728	9.24
1.95417	26.1951	0	44.5417	32.95	19.8	0.223868	0	23.4516	0	1	0.304221	9.255
1.95625	26.1951	0	44.5625	32.97	19.8	0.224192	0	23.4574	0	1	0.304681	9.269
1.95833	26.1951	0	44.5833	32.98	19.8	0.224518	0	23.4632	0	1	0.305141	9.283
1.96042	26.1954	0	44.6042	33.01	19.8	0.224861	0	23.4694	0	1	0.305634	9.298
1.9625	26.1954	0	44.625	33.03	19.8	0.225187	0	23.4752	0	1	0.306094	9.312
1.96458	26.1954	0	44.6458	33.05	19.8	0.225531	0	23.4814	0	1	0.306587	9.327
1.96667	26.1954	0	44.6667	33.07	19.8	0.225854	0	23.4872	0	1	0.307048	9.341
1.96875	26.1954	0	44.6875	33.09	19.8	0.226199	0	23.4934	0	1	0.307541	9.356
1.97083	26.1956	0	44.7083	33.11	19.8	0.226529	0	23.4992	0	1	0.308001	9.37
1.97292	26.1956	0	44.7292	33.13	19.8	0.226845	0	23.505	0	1	0.308461	9.384
1.975	26.1956	0	44.75	33.15	19.8	0.227193	0	23.5112	0	1	0.308954	9.399
1.97708	26.1956	0	44.7708	33.17	19.8	0.227514	0	23.517	0	1	0.309414	9.413
1.97917	26.1956	0	44.7917	33.18	19.8	0.227864	0	23.5232	0	1	0.309907	9.428
1.98125	26.1958	0	44.8125	33.2	19.8	0.228182	0	23.529	0	1	0.310367	9.442
1.98333	26.1958	0	44.8333	33.22	19.8	0.228534	0	23.5352	0	1	0.310861	9.457
1.98542	26.1958	0	44.8542	33.24	19.8	0.228857	0	23.541	0	1	0.311321	9.471
1.9875	26.1958	0	44.875	33.26	19.8	0.229201	0	23.5472	0	1	0.311814	9.486
1.98958	26.1958	0	44.8958	33.28	19.8	0.229523	0	23.553	0	1	0.312274	9.5
1.99167	26.196	0	44.9167	33.3	19.8	0.22987	0	23.5592	0	1	0.312767	9.515
1.99375	26.196	0	44.9375	33.32	19.8	0.23019	0	23.565	0	1	0.313227	9.529
1.99583	26.196	0	44.9583	33.34	19.8	0.230511	0	23.5708	0	1	0.313687	9.543
1.99792	26.196	0	44.9792	33.36	19.8	0.230858	0	23.577	0	1	0.314181	9.558
2	26.196	0	45	33.38	19.8	0.231182	0	23.5828	0	1	0.314641	9.572
2.00208	26.1962	0	45.0208	33.4	19.8	0.231501	0	23.5886	0	1	0.315101	9.586
2.00417	26.1962	0	45.0417	33.42	19.8	0.231851	0	23.5949	0	1	0.315594	9.601
2.00625	26.1962	0	45.0625	33.44	19.8	0.232168	0	23.6007	0	1	0.316054	9.615
2.00833	26.1962	0	45.0833	33.46	19.8	0.23249	0	23.6065	0	1	0.316514	9.629
2.01042	26.1962	0	45.1042	33.48	19.8	0.232835	0	23.6127	0	1	0.317007	9.644
2.0125	26.1964	0	45.125	33.5	19.8	0.233155	0	23.6185	0	1	0.317468	9.658
2.01458	26.1964	0	45.1458	33.53	19.8	0.233481	0	23.6243	0	1	0.317928	9.672
2.01667	26.1964	0	45.1667	33.55	19.8	0.233829	0	23.6305	0	1	0.318421	9.687
2.01875	26.1964	0	45.1875	33.57	19.8	0.234147	0	23.6363	0	1	0.318881	9.701
2.02083	26.1964	0	45.2083	33.59	19.8	0.234469	0	23.6421	0	1	0.319341	9.715
2.02292	26.1964	0	45.2292	33.6	19.8	0.234816	0	23.6483	0	1	0.319834	9.73
2.025	26.1967	0	45.25	33.62	19.8	0.235133	0	23.6541	0	1	0.320295	9.744
2.02708	26.1967	0	45.2708	33.64	19.8	0.235457	0	23.6599	0	1	0.320755	9.758
2.02917	26.1967	0	45.2917	33.67	19.8	0.235804	0	23.6661	0	1	0.321248	9.773
2.03125	26.1967	0	45.3125	33.69	19.8	0.236119	0	23.6719	0	1	0.321708	9.787
2.03333	26.1967	0	45.3333	33.71	19.8	0.236464	0	23.6781	0	1	0.322201	9.802
2.03542	26.1967	0	45.3542	33.73	19.8	0.236791	0	23.6839	0	1	0.322661	9.816
2.0375	26.1969	0	45.375	33.75	19.8	0.237111	0	23.6897	0	1	0.323121	9.83
2.03958	26.1969	0	45.3958	33.77	19.8	0.237455	0	23.6959	0	1	0.323614	9.845
2.04167	26.1969	0	45.4167	33.79	19.8	0.237773	0	23.7017	0	1	0.324075	9.859
2.04375	26.1969	0	45.4375	33.81	19.8	0.238095	0	23.7075	0	1	0.324535	9.873
2.04583	26.1969	0	45.4583	33.83	19.8	0.238418	0	23.7133	0	1	0.324995	9.887
2.04792	26.1969	0	45.4792	33.85	19.8	0.238764	0	23.7195	0	1	0.325488	9.902
2.05	26.1971	0	45.5	33.87	19.8	0.239082	0	23.7253	0	1	0.325948	9.916
2.05208	26.1971	0	45.5208	33.89	19.8	0.239403	0	23.7311	0	1	0.326409	9.93
2.05417	26.1971	0	45.5417	33.91	19.8	0.239746	0	23.7373	0	1	0.326902	9.945
2.05625	26.1971	0	45.5625	33.93	19.8	0.240067	0	23.7431	0	1	0.327362	9.959
2.05833	26.1971	0	45.5833	33.95	19.8	0.240386	0	23.7489	0	1	0.327822	9.973
2.06042	26.1971	0	45.6042	33.97	19.8	0.240731	0	23.7551	0	1	0.328315	9.988
2.0625	26.1971	0	45.625	33.99	19.8	0.24105	0	23.7609	0	1	0.328775	10.002
2.06458	26.1973	0	45.6458	34.01	19.8	0.241372	0	23.7667	0	1	0.329235	10.016
2.06667	26.1973	0	45.6667	34.03	19.8	0.241692	0	23.7725	0	1	0.329696	10.03
2.06875	26.1973	0	45.6875	34.06	19.8	0.242011	0	23.7783	0	1	0.330156	10.044
2.07083	26.1973	0	45.7083	34.08	19.8	0.242333	0	23.7841	0	1	0.330616	10.058
2.07292	26.1973	0	45.7292	34.1	19.8	0.242652	0	23.7899	0	1	0.331076	10.072
2.075	26.1973	0	45.75	34.12	19.8	0.242974	0	23.7957	0	1	0.331536	10.086
2.07708	26.1973	0	45.7708	34.14	19.8	0.243291	0	23.8015	0	1	0.331997	10.1
2.07917	26.1975	0	45.7917	34.16	19.8	0.243612	0	23.8073	0	1	0.332457	10.114
2.08125	26.1975	0	45.8125	34.18	19.8	0.243929	0	23.8131	0	1	0.332917	10.128
2.08333	26.1975	0	45.8333	34.2	19.8	0.244225	0	23.8185	0	1	0.333344	10.141
2.08542	26.1975	0	45.8542	34.22	19.8	0.244549	0	23.8243	0	1	0.333804	10.155
2.0875	26.1975	0	45.875	34.24	19.8	0.244866	0	23.8301	0	1	0.334265	10.169
2.08958	26.1975	0	45.8958	34.26	19.8	0.245185	0	23.8359	0	1	0.334725	10.183
2.09167	26.1975	0	45.9167	34.28	19.8	0.245506	0	23.8417	0	1	0.335185	10.197
2.09375	26.1975	0	45.9375	34.3	19.8	0.245826	0	23.8475	0	1	0.335645	10.211
2.09583	26.1977	0	45.9583	34.33	19.8	0.246144	0	23.8533	0	1	0.336105	10.225
2.09792	26.1977	0	45.9792	34.35	19.8	0.246458	0	23.8591	0	1	0.336566	10.239
2.1	26.1977	0	46	34.37	19.8	0.24678	0	23.8649	0	1	0.337026	10.253
2.10208	26.1977	0	46.0208	34.39	19.8	0.247101	0	23.8707	0	1	0.337486	10.267
2.10417	26.1977	0	46.0417	34.41	19.8	0.247422	0	23.8765	0	1	0.337946	10.281
2.10625	26.1977	0	46.0625	34.43	19.8	0.247718	0	23.8819	0	1	0.338374	10.294
2.10833	26.1977	0	46.0833	34.45	19.8	0.24804	0	23.8877	0	1	0.338834	10.308
2.11042	26.1977	0	46.1042	34.47	19.8	0.248356	0	23.8935	0	1	0.339294	10.322
2.1125	26.1977	0	46.125	34.49	19.8	0.248679	0	23.8993	0	1	0.339754	10.336
2.11458	26.1977	0	46.1458	34.51	19.8	0.248966	0	23.9047	0	1	0.340181	10.349
2.11667	26.1979	0	46.1667	34.54	19.8	0.249286	0	23.9105	0	1	0.340642	10.363
2.11875	26.1979	0	46.1875	34.56	19.8	0.249609	0	23.9163	0	1	0.341102	10.377
2.12083	26.1979	0	46.2083	34.58	19.8	0.249902	0	23.9216	0	1	0.341529	10.39
2.12292	26.1979	0	46.2292	34.6	19.8	0.250221	0	23.9274	0	1	0.341989	10.404
2.125	26.1979	0	46.25	34.62	19.8	0.250538	0	23.9332	0	1	0.34245	10.418
2.12708	26.1979	0	46.2708	34.64	19.8	0.250828	0	23.9386	0	1	0.342877	10.431
2.12917	26.1979	0	46.2917	34.66	19.8	0.251147	0	23.9444	0	1	0.343337	10.445
2.13125	26.1979	0	46.3125	34.68	19.8	0.251468	0	23.9502	0	1	0.343797	10.459
2.13333	26.1979	0	46.3333	34.7	19.8	0.251764	0	23.9556	0	1	0.344225	10.472
2.13542	26.1979	0	46.3542	34.72	19.8	0.252081	0	23.9614	0	1	0.344685	10.486
2.1375	26.1982	0	46.375	34.75	19.8	0.2524	0	23.9672	0	1	0.345145	10.5
2.13958	26.1982	0	46.3958	34.77	19.8	0.252694	0	23.9726	0	1	0.345572	10.513
2.14167	26.1982	0	46.4167	34.79	19.8	0.253012	0	23.9784	0	1	0.346032	10.527
2.14375	26.1982	0	46.4375	34.81	19.8	0.253331	0	23.9842	0	1	0.346493	10.541
2.14583	26.1982	0	46.4583	34.83	19.8	0.253626	0	23.9896	0	1	0.34692	10.554
2.14792	26.1982	0	46.4792	34.85	19.8	0.253942	0	23.9954	0	1	0.34738	10.568
2.15	26.1982	0	46.5	34.87	19.8	0.25426	0	24.0012	0	1	0.34784	10.582
2.15208	26.1982	0	46.5208	34.9	19.8	0.254551	0	24.0066	0	1	0.348268	10.595
2.15417	26.1982	0	46.5417	34.92	19.8	0.254873	0	24.0124	0	1	0.348728	10.609
2.15625	26.1982	0	46.5625	34.94	19.8	0.255167	0	24.0177	0	1	0.349155	10.622
2.15833	26.1982	0	46.5833	34.96	19.8	0.25548	0	24.0235	0	1	0.349615	10.636
2.16042	26.1984	0	46.6042	34.98	19.8	0.255798	0	24.0293	0	1	0.350076	10.65
2.1625	26.1984	0	46.625	35	19.8	0.256095	0	24.0347	0	1	0.350503	10.663
2.16458	26.1984	0	46.6458	35.02	19.8	0.25641	0	24.0405	0	1	0.350963	10.677
2.16667	26.1984	0	46.6667	35.04	19.8	0.256704	0	24.0459	0	1	0.35139	10.69
2.16875	26.1984	0	46.6875	35.07	19.8	0.256998	0	24.0513	0	1	0.351818	10.703
2.17083	26.1984	0	46.7083	35.09	19.8	0.257314	0	24.0571	0	1	0.352278	10.717
2.17292	26.1984	0	46.7292	35.11	19.8	0.257607	0	24.0625	0	1	0.352705	10.73
2.175	26.1984	0	46.75	35.13	19.8	0.257924	0	24.0683	0	1	0.353165	10.744
2.17708	26.1984	0	46.7708	35.15	19.8	0.258222	0	24.0737	0	1	0.353593	10.757
2.17917	26.1984	0	46.7917	35.17	19.8	0.258514	0	24.0791	0	1	0.35402	10.77
2.18125	26.1984	0	46.8125	35.19	19.8	0.258828	0	24.0849	0	1	0.35448	10.784
2.18333	26.1984	0	46.8333	35.22	19.8	0.259119	0	24.0902	0	1	0.354908	10.797
2.18542	26.1984	0	46.8542	35.24	19.8	0.259438	0	24.096	0	1	0.355368	10.811
2.1875	26.1984	0	46.875	35.26	19.8	0.259737	0	24.1014	0	1	0.355795	10.824
2.18958	26.1984	0	46.8958	35.28	19.8	0.260023	0	24.1068	0	1	0.356222	10.837
2.19167	26.1986	0	46.9167	35.3	19.8	0.260342	0	24.1126	0	1	0.356683	10.851
2.19375	26.1986	0	46.9375	35.32	19.8	0.260636	0	24.118	0	1	0.35711	10.864
2.19583	26.1986	0	46.9583	35.34	19.8	0.260926	0	24.1234	0	1	0.357537	10.877
2.19792	26.1986	0	46.9792	35.36	19.8	0.261242	0	24.1292	0	1	0.357998	10.891
2.2	26.1986	0	47	35.38	19.8	0.261536	0	24.1346	0	1	0.358425	10.904
2.20208	26.1986	0	47.0208	35.4	19.8	0.26183	0	24.1399	0	1	0.358852	10.917
2.20417	26.1986	0	47.0417	35.43	19.8	0.262145	0	24.1458	0	1	0.359312	10.931
2.20625	26.1986	0	47.0625	35.45	19.8	0.262443	0	24.1511	0	1	0.35974	10.944
2.20833	26.1986	0	47.0833	35.47	19.8	0.262734	0	24.1565	0	1	0.360167	10.957
2.21042	26.1986	0	47.1042	35.5	19.8	0.263024	0	24.1619	0	1	0.360594	10.97
2.2125	26.1986	0	47.125	35.52	19.8	0.263342	0	24.1677	0	1	0.361055	10.984
2.21458	26.1986	0	47.1458	35.54	19.8	0.263636	0	24.1731	0	1	0.361482	10.997
2.21667	26.1986	0	47.1667	35.56	19.8	0.26393	0	24.1785	0	1	0.361909	11.01
2.21875	26.1986	0	47.1875	35.58	19.8	0.26422	0	24.1839	0	1	0.362336	11.023
2.22083	26.1986	0	47.2083	35.61	19.8	0.264533	0	24.1897	0	1	0.362797	11.037
2.22292	26.1986	0	47.2292	35.63	19.8	0.264825	0	24.1951	0	1	0.363224	11.05
2.225	26.1986	0	47.25	35.65	19.8	0.265119	0	24.2004	0	1	0.363651	11.063
2.22708	26.1986	0	47.2708	35.67	19.8	0.265416	0	24.2058	0	1	0.364079	11.076
2.22917	26.1986	0	47.2917	35.69	19.8	0.265704	0	24.2112	0	1	0.364506	11.089
2.23125	26.1986	0	47.3125	35.71	19.8	0.265995	0	24.2166	0	1	0.364933	11.102
2.23333	26.1986	0	47.3333	35.73	19.8	0.266288	0	24.222	0	1	0.365361	11.115
2.23542	26.1986	0	47.3542	35.75	19.8	0.266582	0	24.2274	0	1	0.365788	11.128
2.2375	26.1986	0	47.375	35.78	19.8	0.266871	0	24.2328	0	1	0.366215	11.141
2.23958	26.1986	0	47.3958	35.8	19.8	0.267167	0	24.2381	0	1	0.366643	11.154
2.24167	26.1986	0	47.4167	35.82	19.8	0.267456	0	24.2435	0	1	0.36707	11.167
2.24375	26.1986	0	47.4375	35.84	19.8	0.267722	0	24.2485	0	1	0.367464	11.179
2.24583	26.1986	0	47.4583	35.87	19.8	0.268014	0	24.2539	0	1	0.367892	11.192
2.24792	26.1986	0	47.4792	35.89	19.8	0.268305	0	24.2593	0	1	0.368319	11.205
2.25	26.1986	0	47.5	35.91	19.8	0.268596	0	24.2647	0	1	0.368746	11.218
2.25208	26.1986	0	47.5208	35.93	19.8	0.26889	0	24.27	0	1	0.369174	11.231
2.25417	26.1986	0	47.5417	35.95	19.8	0.269179	0	24.2754	0	1	0.369601	11.244
2.25625	26.1986	0	47.5625	35.98	19.8	0.269468	0	24.2808	0	1	0.370028	11.257
2.25833	26.1986	0	47.5833	36	19.8	0.269763	0	24.2862	0	1	0.370456	11.27
2.26042	26.1986	0	47.6042	36.02	19.8	0.270059	0	24.2916	0	1	0.370883	11.283
2.2625	26.1986	0	47.625	36.04	19.8	0.270325	0	24.2966	0	1	0.371277	11.295
2.26458	26.1986	0	47.6458	36.06	19.8	0.270614	0	24.3019	0	1	0.371705	11.308
2.26667	26.1986	0	47.6667	36.09	19.8	0.270906	0	24.3073	0	1	0.372132	11.321
2.26875	26.1986	0	47.6875	36.11	19.8	0.271199	0	24.3127	0	1	0.372559	11.334
2.27083	26.1986	0	47.7083	36.13	19.8	0.271487	0	24.3181	0	1	0.372987	11.347
2.27292	26.1986	0	47.7292	36.15	19.8	0.271754	0	24.3231	0	1	0.373381	11.359
2.275	26.1986	0	47.75	36.18	19.8	0.27205	0	24.3285	0	1	0.373808	11.372
2.27708	26.1986	0	47.7708	36.2	19.8	0.272338	0	24.3338	0	1	0.374236	11.385
2.27917	26.1986	0	47.7917	36.22	19.8	0.272629	0	24.3392	0	1	0.374663	11.398
2.28125	26.1986	0	47.8125	36.24	19.8	0.272922	0	24.3446	0	1	0.37509	11.411
2.28333	26.1986	0	47.8333	36.26	19.8	0.273214	0	24.35	0	1	0.375518	11.424
2.28542	26.1986	0	47.8542	36.29	19.8	0.273476	0	24.355	0	1	0.375912	11.436
2.2875	26.1986	0	47.875	36.31	19.8	0.273765	0	24.3604	0	1	0.376339	11.449
2.28958	26.1986	0	47.8958	36.33	19.8	0.274055	0	24.3657	0	1	0.376767	11.462
2.29167	26.1986	0	47.9167	36.35	19.8	0.274344	0	24.3711	0	1	0.377194	11.475
2.29375	26.1986	0	47.9375	36.37	19.8	0.274612	0	24.3761	0	1	0.377589	11.487
2.29583	26.1986	0	47.9583	36.39	19.8	0.27491	0	24.3815	0	1	0.378016	11.5
2.29792	26.1986	0	47.9792	36.41	19.8	0.2752	0	24.3869	0	1	0.378443	11.513
2.3	26.1986	0	48	36.44	19.8	0.275486	0	24.3923	0	1	0.378871	11.526
2.30208	26.1986	0	48.0208	36.46	19.8	0.275761	0	24.3972	0	1	0.379265	11.538
2.30417	26.1986	0	48.0417	36.48	19.8	0.276041	0	24.4026	0	1	0.379692	11.551
2.30625	26.1986	0	48.0625	36.5	19.8	0.276334	0	24.408	0	1	0.38012	11.564
2.30833	26.1986	0	48.0833	36.52	19.8	0.276604	0	24.413	0	1	0.380514	11.576
2.31042	26.1986	0	48.1042	36.55	19.8	0.276892	0	24.4184	0	1	0.380941	11.589
2.3125	26.1986	0	48.125	36.57	19.8	0.277182	0	24.4238	0	1	0.381369	11.602
2.31458	26.1986	0	48.1458	36.59	19.8	0.277449	0	24.4287	0	1	0.381763	11.614
2.31667	26.1986	0	48.1667	36.61	19.8	0.277738	0	24.4341	0	1	0.382191	11.627
2.31875	26.1984	0	48.1875	36.64	19.8	0.278006	0	24.4391	0	1	0.382585	11.639
2.32083	26.1984	0	48.2083	36.66	19.8	0.278291	0	24.4445	0	1	0.383012	11.652
2.32292	26.1984	0	48.2292	36.68	19.8	0.278558	0	24.4494	0	1	0.383407	11.664
2.325	26.1984	0	48.25	36.7	19.8	0.278848	0	24.4548	0	1	0.383834	11.677
2.32708	26.1984	0	48.2708	36.73	19.8	0.279137	0	24.4602	0	1	0.384261	11.69
2.32917	26.1984	0	48.2917	36.75	19.8	0.279407	0	24.4652	0	1	0.384656	11.702
2.33125	26.1984	0	48.3125	36.77	19.8	0.279698	0	24.4706	0	1	0.385083	11.715
2.33333	26.1984	0	48.3333	36.79	19.8	0.279989	0	24.476	0	1	0.38551	11.728
2.33542	26.1984	0	48.3542	36.82	19.8	0.28028	0	24.4813	0	1	0.385938	11.741
2.3375	26.1984	0	48.375	36.84	19.8	0.280541	0	24.4863	0	1	0.386332	11.753
2.33958	26.1984	0	48.3958	36.86	19.8	0.280833	0	24.4917	0	1	0.38676	11.766
2.34167	26.1984	0	48.4167	36.88	19.8	0.281097	0	24.4967	0	1	0.387154	11.778
2.34375	26.1984	0	48.4375	36.9	19.8	0.28139	0	24.5021	0	1	0.387581	11.791
2.34583	26.1984	0	48.4583	36.92	19.8	0.281675	0	24.5075	0	1	0.388009	11.804
2.34792	26.1984	0	48.4792	36.95	19.8	0.281937	0	24.5124	0	1	0.388403	11.816
2.35	26.1984	0	48.5	36.97	19.8	0.282204	0	24.5174	0	1	0.388798	11.828
2.35208	26.1984	0	48.5208	36.99	19.8	0.282497	0	24.5228	0	1	0.389225	11.841
2.35417	26.1982	0	48.5417	37.01	19.8	0.282761	0	24.5278	0	1	0.389619	11.853
2.35625	26.1982	0	48.5625	37.03	19.8	0.283023	0	24.5327	0	1	0.390014	11.865
2.35833	26.1982	0	48.5833	37.06	19.8	0.283319	0	24.5381	0	1	0.390441	11.878
2.36042	26.1982	0	48.6042	37.08	19.8	0.283581	0	24.5431	0	1	0.390836	11.89
2.3625	26.1982	0	48.625	37.1	19.8	0.283845	0	24.5481	0	1	0.39123	11.902
2.36458	26.1982	0	48.6458	37.12	19.8	0.284115	0	24.553	0	1	0.391624	11.914
2.36667	26.1982	0	48.6667	37.15	19.8	0.284406	0	24.5584	0	1	0.392052	11.927
2.36875	26.1982	0	48.6875	37.17	19.8	0.284666	0	24.5634	0	1	0.392446	11.939
2.37083	26.1982	0	48.7083	37.19	19.8	0.28493	0	24.5684	0	1	0.392841	11.951
2.37292	26.1982	0	48.7292	37.22	19.8	0.285193	0	24.5733	0	1	0.393235	11.963
2.375	26.1982	0	48.75	37.24	19.8	0.285464	0	24.5783	0	1	0.39363	11.975
2.37708	26.1979	0	48.7708	37.26	19.8	0.285729	0	24.5833	0	1	0.394024	11.987
2.37917	26.1979	0	48.7917	37.28	19.8	0.285993	0	24.5883	0	1	0.394419	11.999
2.38125	26.1979	0	48.8125	37.31	19.8	0.286258	0	24.5932	0	1	0.394813	12.011
2.38333	26.1979	0	48.8333	37.33	19.8	0.28652	0	24.5982	0	1	0.395207	12.023
2.38542	26.1979	0	48.8542	37.35	19.8	0.286786	0	24.6032	0	1	0.395602	12.035
2.3875	26.1979	0	48.875	37.37	19.8	0.287053	0	24.6081	0	1	0.395996	12.047
2.38958	26.1979	0	48.8958	37.39	19.8	0.287317	0	24.6131	0	1	0.396391	12.059
2.39167	26.1979	0	48.9167	37.41	19.8	0.287581	0	24.6181	0	1	0.396785	12.071
2.39375	26.1979	0	48.9375	37.44	19.8	0.287849	0	24.6231	0	1	0.39718	12.083
2.39583	26.1977	0	48.9583	37.46	19.8	0.28811	0	24.628	0	1	0.397574	12.095
2.39792	26.1977	0	48.9792	37.48	19.8	0.288373	0	24.633	0	1	0.397969	12.107
2.4	26.1977	0	49	37.5	19.8	0.288644	0	24.638	0	1	0.398363	12.119
2.40208	26.1977	0	49.0208	37.53	19.8	0.288902	0	24.643	0	1	0.398757	12.131
2.40417	26.1977	0	49.0417	37.55	19.8	0.289176	0	24.6479	0	1	0.399152	12.143
2.40625	26.1977	0	49.0625	37.57	19.8	0.289434	0	24.6529	0	1	0.399546	12.155
2.40833	26.1977	0	49.0833	37.6	19.8	0.28967	0	24.6575	0	1	0.399908	12.166
2.41042	26.1977	0	49.1042	37.62	19.8	0.28994	0	24.6624	0	1	0.400302	12.178
2.4125	26.1975	0	49.125	37.64	19.8	0.290204	0	24.6674	0	1	0.400697	12.19
2.41458	26.1975	0	49.1458	37.66	19.8	0.290466	0	24.6724	0	1	0.401091	12.202
2.41667	26.1975	0	49.1667	37.69	19.8	0.290703	0	24.6769	0	1	0.401453	12.213
2.41875	26.1975	0	49.1875	37.71	19.8	0.290971	0	24.6819	0	1	0.401847	12.225
2.42083	26.1975	0	49.2083	37.73	19.8	0.291236	0	24.6869	0	1	0.402242	12.237
2.42292	26.1975	0	49.2292	37.75	19.8	0.2915	0	24.6919	0	1	0.402636	12.249
2.425	26.1975	0	49.25	37.77	19.8	0.291765	0	24.6968	0	1	0.403031	12.261
2.42708	26.1973	0	49.2708	37.8	19.8	0.292007	0	24.7014	0	1	0.403392	12.272
2.42917	26.1973	0	49.2917	37.82	19.8	0.292269	0	24.7064	0	1	0.403787	12.284
2.43125	26.1973	0	49.3125	37.84	19.8	0.292535	0	24.7113	0	1	0.404181	12.296
2.43333	26.1973	0	49.3333	37.87	19.8	0.292798	0	24.7163	0	1	0.404576	12.308
2.43542	26.1973	0	49.3542	37.89	19.8	0.29306	0	24.7213	0	1	0.40497	12.32
2.4375	26.1973	0	49.375	37.91	19.8	0.293301	0	24.7258	0	1	0.405332	12.331
2.43958	26.1973	0	49.3958	37.94	19.8	0.293564	0	24.7308	0	1	0.405726	12.343
2.44167	26.1971	0	49.4167	37.96	19.8	0.293823	0	24.7358	0	1	0.406121	12.355
2.44375	26.1971	0	49.4375	37.98	19.8	0.294067	0	24.7404	0	1	0.406482	12.366
2.44583	26.1971	0	49.4583	38	19.8	0.294333	0	24.7453	0	1	0.406877	12.378
2.44792	26.1971	0	49.4792	38.02	19.8	0.294576	0	24.7499	0	1	0.407238	12.389
2.45	26.1971	0	49.5	38.05	19.8	0.294835	0	24.7549	0	1	0.407633	12.401
2.45208	26.1971	0	49.5208	38.07	19.8	0.295074	0	24.7594	0	1	0.407994	12.412
2.45417	26.1969	0	49.5417	38.09	19.8	0.295342	0	24.7644	0	1	0.408389	12.424
2.45625	26.1969	0	49.5625	38.11	19.8	0.295579	0	24.769	0	1	0.40875	12.435
2.45833	26.1969	0	49.5833	38.14	19.8	0.295841	0	24.7739	0	1	0.409145	12.447
2.46042	26.1969	0	49.6042	38.16	19.8	0.29608	0	24.7785	0	1	0.409506	12.458
2.4625	26.1969	0	49.625	38.18	19.8	0.296321	0	24.783	0	1	0.409868	12.469
2.46458	26.1969	0	49.6458	38.2	19.8	0.296579	0	24.788	0	1	0.410262	12.481
2.46667	26.1967	0	49.6667	38.23	19.8	0.296822	0	24.7926	0	1	0.410624	12.492
2.46875	26.1967	0	49.6875	38.25	19.8	0.297088	0	24.7975	0	1	0.411018	12.504
2.47083	26.1967	0	49.7083	38.27	19.8	0.297327	0	24.8021	0	1	0.41138	12.515
2.47292	26.1967	0	49.7292	38.29	19.8	0.297562	0	24.8067	0	1	0.411742	12.526
2.475	26.1967	0	49.75	38.32	19.8	0.297807	0	24.8112	0	1	0.412103	12.537
2.47708	26.1967	0	49.7708	38.34	19.8	0.298069	0	24.8162	0	1	0.412498	12.549
2.47917	26.1964	0	49.7917	38.36	19.8	0.298307	0	24.8208	0	1	0.412859	12.56
2.48125	26.1964	0	49.8125	38.39	19.8	0.298551	0	24.8253	0	1	0.413221	12.571
2.48333	26.1964	0	49.8333	38.41	19.8	0.298788	0	24.8299	0	1	0.413582	12.582
2.48542	26.1964	0	49.8542	38.43	19.8	0.299049	0	24.8349	0	1	0.413977	12.594
2.4875	26.1964	0	49.875	38.45	19.8	0.299294	0	24.8394	0	1	0.414338	12.605
2.48958	26.1962	0	49.8958	38.48	19.8	0.299528	0	24.844	0	1	0.4147	12.616
2.49167	26.1962	0	49.9167	38.5	19.8	0.299769	0	24.8485	0	1	0.415061	12.627
2.49375	26.1962	0	49.9375	38.52	19.8	0.300003	0	24.8531	0	1	0.415423	12.638
2.49583	26.1962	0	49.9583	38.54	19.8	0.300245	0	24.8576	0	1	0.415785	12.649
2.49792	26.1962	0	49.9792	38.57	19.8	0.300507	0	24.8626	0	1	0.416179	12.661
2.5	26.196	0	50	38.59	19.8	0.300748	0	24.8672	0	1	0.416541	12.672
2.50208	26.196	0	50.0208	38.61	19.8	0.300988	0	24.8717	0	1	0.416902	12.683
2.50417	26.196	0	50.0417	38.63	19.8	0.301227	0	24.8763	0	1	0.417264	12.694
2.50625	26.196	0	50.0625	38.66	19.8	0.301462	0	24.8809	0	1	0.417625	12.705
2.50833	26.196	0	50.0833	38.68	19.8	0.301705	0	24.8854	0	1	0.417987	12.716
2.51042	26.196	0	50.1042	38.7	19.8	0.301946	0	24.89	0	1	0.418349	12.727
2.5125	26.1958	0	50.125	38.72	19.8	0.302183	0	24.8945	0	1	0.41871	12.738
2.51458	26.1958	0	50.1458	38.75	19.8	0.302422	0	24.8991	0	1	0.419072	12.749
2.51667	26.1958	0	50.1667	38.77	19.8	0.30266	0	24.9037	0	1	0.419433	12.76
2.51875	26.1958	0	50.1875	38.79	19.8	0.302896	0	24.9082	0	1	0.419795	12.771
2.52083	26.1958	0	50.2083	38.82	19.8	0.303133	0	24.9128	0	1	0.420156	12.782
2.52292	26.1956	0	50.2292	38.84	19.8	0.303373	0	24.9173	0	1	0.420518	12.793
2.525	26.1956	0	50.25	38.86	19.8	0.303611	0	24.9219	0	1	0.42088	12.804
2.52708	26.1956	0	50.2708	38.89	19.8	0.303852	0	24.9265	0	1	0.421241	12.815
2.52917	26.1956	0	50.2917	38.91	19.8	0.304089	0	24.931	0	1	0.421603	12.826
2.53125	26.1954	0	50.3125	38.93	19.8	0.304323	0	24.9356	0	1	0.421964	12.837
2.53333	26.1954	0	50.3333	38.95	19.8	0.304563	0	24.9401	0	1	0.422326	12.848
2.53542	26.1954	0	50.3542	38.98	19.8	0.304806	0	24.9447	0	1	0.422688	12.859
2.5375	26.1954	0	50.375	39	19.8	0.305044	0	24.9493	0	1	0.423049	12.87
2.53958	26.1954	0	50.3958	39.02	19.8	0.305283	0	24.9538	0	1	0.423411	12.881
2.54167	26.1951	0	50.4167	39.04	19.8	0.305524	0	24.9584	0	1	0.423772	12.892
2.54375	26.1951	0	50.4375	39.06	19.8	0.305731	0	24.9625	0	1	0.424101	12.902
2.54583	26.1951	0	50.4583	39.09	19.8	0.305971	0	24.9671	0	1	0.424463	12.913
2.54792	26.1951	0	50.4792	39.11	19.8	0.306215	0	24.9716	0	1	0.424824	12.924
2.55	26.1951	0	50.5	39.13	19.8	0.306423	0	24.9758	0	1	0.425153	12.934
2.55208	26.1949	0	50.5208	39.16	19.8	0.306669	0	24.9804	0	1	0.425514	12.945
2.55417	26.1949	0	50.5417	39.18	19.8	0.306878	0	24.9845	0	1	0.425843	12.955
2.55625	26.1949	0	50.5625	39.21	19.8	0.307118	0	24.9891	0	1	0.426205	12.966
2.55833	26.1949	0	50.5833	39.23	19.8	0.307327	0	24.9932	0	1	0.426533	12.976
2.56042	26.1947	0	50.6042	39.25	19.8	0.307571	0	24.9978	0	1	0.426895	12.987
2.5625	26.1947	0	50.625	39.27	19.8	0.307786	0	25.0019	0	1	0.427224	12.997
2.56458	26.1947	0	50.6458	39.29	19.8	0.308018	0	25.0065	0	1	0.427585	13.008
2.56667	26.1947	0	50.6667	39.32	19.8	0.308236	0	25.0106	0	1	0.427914	13.018
2.56875	26.1945	0	50.6875	39.34	19.8	0.308477	0	25.0152	0	1	0.428276	13.029
2.57083	26.1945	0	50.7083	39.36	19.8	0.308688	0	25.0193	0	1	0.428604	13.039
2.57292	26.1945	0	50.7292	39.39	19.8	0.308924	0	25.0239	0	1	0.428966	13.05
2.575	26.1945	0	50.75	39.41	19.8	0.309141	0	25.028	0	1	0.429295	13.06
2.57708	26.1945	0	50.7708	39.43	19.8	0.30938	0	25.0326	0	1	0.429656	13.071
2.57917	26.1943	0	50.7917	39.46	19.8	0.309592	0	25.0367	0	1	0.429985	13.081
2.58125	26.1943	0	50.8125	39.48	19.8	0.309832	0	25.0413	0	1	0.430346	13.092
2.58333	26.1943	0	50.8333	39.5	19.8	0.310042	0	25.0454	0	1	0.430675	13.102
2.58542	26.1943	0	50.8542	39.52	19.8	0.310258	0	25.0496	0	1	0.431004	13.112
2.5875	26.1941	0	50.875	39.55	19.8	0.310497	0	25.0541	0	1	0.431365	13.123
2.58958	26.1941	0	50.8958	39.57	19.8	0.310713	0	25.0583	0	1	0.431694	13.133
2.59167	26.1941	0	50.9167	39.59	19.8	0.310949	0	25.0629	0	1	0.432056	13.144
2.59375	26.1941	0	50.9375	39.61	19.8	0.311161	0	25.067	0	1	0.432384	13.154
2.59583	26.1941	0	50.9583	39.64	19.8	0.311377	0	25.0711	0	1	0.432713	13.164
2.59792	26.1939	0	50.9792	39.66	19.8	0.311588	0	25.0753	0	1	0.433042	13.174
2.6	26.1939	0	51	39.68	19.8	0.311824	0	25.0798	0	1	0.433403	13.185
2.60208	26.1939	0	51.0208	39.71	19.8	0.312044	0	25.084	0	1	0.433732	13.195
2.60417	26.1939	0	51.0417	39.73	19.8	0.312252	0	25.0881	0	1	0.434061	13.205
2.60625	26.1936	0	51.0625	39.75	19.8	0.312469	0	25.0923	0	1	0.43439	13.215
2.60833	26.1936	0	51.0833	39.77	19.8	0.312677	0	25.0964	0	1	0.434718	13.225
2.61042	26.1936	0	51.1042	39.8	19.8	0.312893	0	25.1006	0	1	0.435047	13.235
2.6125	26.1936	0	51.125	39.82	19.8	0.313113	0	25.1047	0	1	0.435376	13.245
2.61458	26.1934	0	51.1458	39.85	19.8	0.313322	0	25.1089	0	1	0.435704	13.255
2.61667	26.1934	0	51.1667	39.87	19.8	0.313534	0	25.113	0	1	0.436033	13.265
2.61875	26.1934	0	51.1875	39.89	19.8	0.313747	0	25.1172	0	1	0.436362	13.275
2.62083	26.1934	0	51.2083	39.91	19.8	0.313961	0	25.1213	0	1	0.436691	13.285
2.62292	26.1932	0	51.2292	39.94	19.8	0.314175	0	25.1255	0	1	0.437019	13.295
2.625	26.1932	0	51.25	39.96	19.8	0.314388	0	25.1296	0	1	0.437348	13.305
2.62708	26.1932	0	51.2708	39.98	19.8	0.314602	0	25.1338	0	1	0.437677	13.315
2.62917	26.1932	0	51.2917	40	19.8	0.314815	0	25.1379	0	1	0.438005	13.325
2.63125	26.1932	0	51.3125	40.03	19.8	0.315033	0	25.142	0	1	0.438334	13.335
2.63333	26.193	0	51.3333	40.05	19.8	0.315242	0	25.1462	0	1	0.438663	13.345
2.63542	26.193	0	51.3542	40.07	19.8	0.315448	0	25.1503	0	1	0.438992	13.355
2.6375	26.193	0	51.375	40.09	19.8	0.315651	0	25.1541	0	1	0.439287	13.364
2.63958	26.193	0	51.3958	40.12	19.8	0.31586	0	25.1582	0	1	0.439616	13.374
2.64167	26.1928	0	51.4167	40.14	19.8	0.316076	0	25.1624	0	1	0.439945	13.384
2.64375	26.1928	0	51.4375	40.16	19.8	0.316286	0	25.1665	0	1	0.440273	13.394
2.64583	26.1928	0	51.4583	40.19	19.8	0.316498	0	25.1707	0	1	0.440602	13.404
2.64792	26.1928	0	51.4792	40.21	19.8	0.316712	0	25.1748	0	1	0.440931	13.414
2.65	26.1926	0	51.5	40.23	19.8	0.31693	0	25.1789	0	1	0.44126	13.424
2.65208	26.1926	0	51.5208	40.26	19.8	0.317113	0	25.1827	0	1	0.441555	13.433
2.65417	26.1926	0	51.5417	40.28	19.8	0.317325	0	25.1868	0	1	0.441884	13.443
2.65625	26.1926	0	51.5625	40.3	19.8	0.31754	0	25.191	0	1	0.442213	13.453
2.65833	26.1923	0	51.5833	40.32	19.8	0.317754	0	25.1951	0	1	0.442542	13.463
2.66042	26.1923	0	51.6042	40.35	19.8	0.317943	0	25.1989	0	1	0.442837	13.472
2.6625	26.1923	0	51.625	40.37	19.8	0.318154	0	25.203	0	1	0.443166	13.482
2.66458	26.1923	0	51.6458	40.39	19.8	0.318364	0	25.2071	0	1	0.443495	13.492
2.66667	26.1921	0	51.6667	40.42	19.8	0.318582	0	25.2113	0	1	0.443824	13.502
2.66875	26.1921	0	51.6875	40.44	19.8	0.318776	0	25.215	0	1	0.444119	13.511
2.67083	26.1921	0	51.7083	40.46	19.8	0.318987	0	25.2192	0	1	0.444448	13.521
2.67292	26.1921	0	51.7292	40.48	19.8	0.319198	0	25.2233	0	1	0.444777	13.531
2.675	26.1919	0	51.75	40.51	19.8	0.319384	0	25.227	0	1	0.445073	13.54
2.67708	26.1919	0	51.7708	40.53	19.8	0.319594	0	25.2312	0	1	0.445401	13.55
2.67917	26.1919	0	51.7917	40.55	19.8	0.319809	0	25.2353	0	1	0.44573	13.56
2.68125	26.1919	0	51.8125	40.57	19.8	0.320006	0	25.2391	0	1	0.446026	13.569
2.68333	26.1917	0	51.8333	40.6	19.8	0.320213	0	25.2432	0	1	0.446355	13.579
2.68542	26.1917	0	51.8542	40.62	19.8	0.320401	0	25.247	0	1	0.44665	13.588
2.6875	26.1917	0	51.875	40.64	19.8	0.320613	0	25.2511	0	1	0.446979	13.598
2.68958	26.1917	0	51.8958	40.67	19.8	0.320825	0	25.2552	0	1	0.447308	13.608
2.69167	26.1915	0	51.9167	40.69	19.8	0.321015	0	25.259	0	1	0.447604	13.617
2.69375	26.1915	0	51.9375	40.71	19.8	0.321232	0	25.2631	0	1	0.447932	13.627
2.69583	26.1915	0	51.9583	40.74	19.8	0.321419	0	25.2669	0	1	0.448228	13.636
2.69792	26.1915	0	51.9792	40.76	19.8	0.321632	0	25.271	0	1	0.448557	13.646
2.7	26.1913	0	52	40.78	19.8	0.321815	0	25.2747	0	1	0.448853	13.655
2.70208	26.1913	0	52.0208	40.81	19.8	0.322034	0	25.2789	0	1	0.449182	13.665
2.70417	26.1913	0	52.0417	40.83	19.8	0.322221	0	25.2826	0	1	0.449477	13.674
2.70625	26.1911	0	52.0625	40.85	19.8	0.322433	0	25.2868	0	1	0.449806	13.684
2.70833	26.1911	0	52.0833	40.87	19.8	0.322627	0	25.2905	0	1	0.450102	13.693
2.71042	26.1911	0	52.1042	40.9	19.8	0.322834	0	25.2946	0	1	0.450431	13.703
2.7125	26.1911	0	52.125	40.92	19.8	0.323024	0	25.2984	0	1	0.450726	13.712
2.71458	26.1908	0	52.1458	40.94	19.8	0.32324	0	25.3025	0	1	0.451055	13.722
2.71667	26.1908	0	52.1667	40.97	19.8	0.323423	0	25.3063	0	1	0.451351	13.731
2.71875	26.1908	0	52.1875	40.99	19.8	0.323612	0	25.31	0	1	0.451647	13.74
2.72083	26.1908	0	52.2083	41.01	19.8	0.323826	0	25.3141	0	1	0.451976	13.75
2.72292	26.1906	0	52.2292	41.03	19.8	0.324013	0	25.3179	0	1	0.452271	13.759
2.725	26.1906	0	52.25	41.06	19.8	0.324204	0	25.3216	0	1	0.452567	13.768
2.72708	26.1906	0	52.2708	41.08	19.8	0.324413	0	25.3257	0	1	0.452896	13.778
2.72917	26.1906	0	52.2917	41.1	19.8	0.324606	0	25.3295	0	1	0.453192	13.787
2.73125	26.1904	0	52.3125	41.12	19.8	0.324795	0	25.3332	0	1	0.453488	13.796
2.73333	26.1904	0	52.3333	41.15	19.8	0.324975	0	25.3369	0	1	0.453783	13.805
2.73542	26.1904	0	52.3542	41.17	19.8	0.325191	0	25.3411	0	1	0.454112	13.815
2.7375	26.1902	0	52.375	41.19	19.8	0.32538	0	25.3448	0	1	0.454408	13.824
2.73958	26.1902	0	52.3958	41.22	19.8	0.325569	0	25.3486	0	1	0.454704	13.833
2.74167	26.1902	0	52.4167	41.24	19.8	0.325757	0	25.3523	0	1	0.455	13.842
2.74375	26.1902	0	52.4375	41.26	19.8	0.325967	0	25.3564	0	1	0.455328	13.852
2.74583	26.19	0	52.4583	41.29	19.8	0.326158	0	25.3602	0	1	0.455624	13.861
[truncated: 47,882 more rows]
