# Supplementary material for: A lab-scale prototype development of Lignin-Formaldehyde (LF) resin: A bio-renewable adhesive for wood panel industries
Source: PLoS One. 2026 Jul 8;21(7):e0352893. doi: 10.1371/journal.pone.0352893 (PMC13345236; doi:10.1371/journal.pone.0352893)
Supplement: S5 Dataset — (XLSX) [file pone.0352893.s005.xlsx]

## Sheet: DSC_Reported_Summary
Reported DSC summary values from manuscript
Sample	Tg (°C)	Tonset (°C)	Tpeak (°C)	ΔH (J/g)
CP Resin	156.3	140.2	165.8	28.6
ESD Resin	152.7	135.8	162.5	31.4
SB Resin	150.5	138	160.2	26.9

## Sheet: CP_DSC_Raw
CP DSC Raw
Sample Temp (°C)	CP Resin Heat Flow (mW/mg)
24.8465	0.0336243
26.1396	0.03417
26.9306	0.031846
27.9498	0.0339187
29.185	0.0352783
30.0294	0.036172
30.842	0.0391331
31.9918	0.0339376
33.1266	0.0357078
33.903	0.0343786
35.4473	0.0348092
35.6306	0.0352502
36.69	0.032853
37.8706	0.0327611
39.0288	0.0345461
40.057	0.032234
41.0018	0.0340457
41.9725	0.0351863
42.761	0.0368198
44.1047	0.0361826
45.2305	0.0337383
46.2397	0.0361436
47.2213	0.0355167
47.7708	0.0358624
49.2324	0.0332206
50.1147	0.0356151
51.0279	0.0335005
51.7453	0.0360905
52.8664	0.0328778
53.9518	0.0356177
54.9161	0.0346001
56.0263	0.0343286
56.906	0.0343015
58.056	0.0352163
59.2573	0.0328199
59.7923	0.0337094
60.7331	0.0317897
62.0264	0.0326582
63.1666	0.0300654
63.8946	0.0317046
65.1672	0.0347834
66.2252	0.0318111
67.0491	0.0312678
67.9761	0.0313535
69.216	0.0318099
70.3468	0.0337833
71.3278	0.0306262
72.1451	0.0327389
72.8841	0.0301023
74.0907	0.0306305
74.8158	0.0322892
76.5029	0.0303852
76.9865	0.0316427
78.0999	0.0321876
78.8148	0.0318221
79.7776	0.0309903
80.943	0.0303357
82.3819	0.0286533
82.9754	0.0292644
83.8098	0.0316433
84.5868	0.0299104
85.9062	0.0288868
86.7203	0.0294276
87.8409	0.0271812
89.3018	0.0264103
90.0457	0.0285105
90.8845	0.0273358
91.7845	0.0260375
93.1862	0.0247929
93.8475	0.0270798
95.0737	0.0275809
96.2604	0.0270977
97.1939	0.0253025
98.1078	0.0294961
98.8316	0.0209106
99.7871	0.0248762
100.992	0.0288167
102.375	0.0261427
103.055	0.0244034
104.1	0.0274353
105	0.0256879
105.647	0.024595
106.574	0.0238743
108.164	0.0281342
108.722	0.0258609
109.957	0.0253702
110.959	0.0244592
111.79	0.0261624
113.136	0.0281729
114.135	0.0262507
114.861	0.0249148
115.685	0.0255077
116.99	0.0270455
118.012	0.0258047
119.14	0.0229951
120.117	0.0222751
120.893	0.026199
121.952	0.0239534
122.87	0.0252068
124.26	0.0262226
125.064	0.0267822
126.027	0.0270339
126.803	0.0243441
128.073	0.0238181
129.15	0.0276752
129.996	0.0269928
130.908	0.0253944
132.019	0.0238686
132.792	0.0262964
133.903	0.0257888
135.064	0.0255946
135.966	0.0271173
136.704	0.0276953
137.605	0.028534
138.96	0.0258613
139.699	0.0277112
141.311	0.0271012
141.875	0.0281217
142.967	0.0262693
144.417	0.0285904
145.276	0.0285404
145.9	0.0280108
146.872	0.0300634
148.084	0.0302301
149.222	0.0329059
150.113	0.0391411
151.139	0.0445564
151.678	0.0331281
152.955	0.0518211
153.736	0.0696185
154.834	0.110191
155.727	0.149892
156.909	0.193857
157.681	0.238529
158.541	0.289619
160.427	0.354409
160.982	0.419527
162.282	0.504178
162.865	0.556255
164.126	0.599903
164.917	0.624085
165.827	0.634333
166.472	0.615841
168.408	0.585573
168.909	0.537558
170.07	0.479412
171.051	0.413797
171.985	0.350842
173.022	0.285624
173.962	0.228792
175.146	0.17873
175.962	0.141614
177.202	0.1073
178.161	0.0852208
179.152	0.062993
179.925	0.0555026
180.99	0.04629
181.811	0.0437014
182.957	0.0402051
183.777	0.0360851
185.144	0.0376991
186.131	0.0348495
187.101	0.0345601
188.118	0.0346871
189.112	0.0341709
190.047	0.0352598
191.391	0.0351072
191.749	0.0360424
192.953	0.033294
193.96	0.035642
195.33	0.0351425
195.801	0.0351868
196.981	0.0369481
198.086	0.0342568
198.701	0.0354358
200.084	0.0351236
200.678	0.035083
201.838	0.0351921
203.174	0.0366495
204.199	0.0321664
205.047	0.0347104
205.791	0.0332545
206.907	0.034342
208.173	0.0333617
208.839	0.0377777
209.887	0.0344717
211.191	0.0347491
211.91	0.0320616
212.96	0.037775
214.13	0.0345495
215.009	0.0353974
215.896	0.0329371
217.055	0.0325047
217.838	0.034683
218.804	0.0347945
219.648	0.0329324
221.022	0.0300045
222.039	0.0347363
223.456	0.0325358
223.885	0.0302239
224.921	0.0305433
226.093	0.0301048
227.232	0.0296524
227.894	0.0316471
229.251	0.0315686
229.841	0.0318788
230.968	0.0306363
232.276	0.0306269
233.071	0.0312903
233.952	0.0283767
234.992	0.0330335
236.577	0.0313698
237.029	0.0305845
237.985	0.0297514
238.972	0.0283403
240.107	0.0284553
241.079	0.0298322
242.321	0.0268513
242.937	0.0312971
243.743	0.028955
245.054	0.0315951
246.278	0.0292676
247.033	0.0302248
247.899	0.0298059
248.793	0.0256995
250.06	0.0289445
251.017	0.0271247
251.948	0.0290642
253.289	0.026017
253.691	0.0268665
254.96	0.02625
255.923	0.0270214
257.062	0.0253241
258.157	0.0271155
259.263	0.0258122
260.155	0.0220683
260.959	0.0282153
262.022	0.0273013
263.032	0.0264142
264.216	0.0248235
264.561	0.0261516
266.081	0.0265968
266.977	0.0259945
268.209	0.0274801
268.922	0.0248364
269.633	0.0246086
271.05	0.0266714
271.58	0.0250945
273.166	0.0229671
273.823	0.028428
275.024	0.022682
275.97	0.0250466
277.173	0.0245349
278.267	0.0274503
278.88	0.0246954
279.812	0.0266381
280.936	0.0264232
282.26	0.026436
282.946	0.0247072
283.677	0.0263837
284.937	0.0242432
286.002	0.0250244
287.062	0.0244773
287.713	0.0237614
288.939	0.0249279
290.037	0.0252922
291.099	0.024617
291.872	0.0282793
293.089	0.025817
293.887	0.0286806
295.143	0.0247943
296.227	0.0286331
296.785	0.0278076
298.16	0.0287608
299.243	0.026902
300.076	0.0272868

## Sheet: ESD_DSC_Raw
ESD DSC Raw
Time (min)	Program Temp (°C)	Sample Temp (°C)	Heat Flow (mW/mg)	Approx ΔH (J/mg)	Sample Mass (mg)	Nitrogen Flow (mL/min)	Heating Rate (°C/min)
0	25	24.8835	0.0337485	3.37485e-05	6.5	60	10
0.1	26	26.1523	0.0320882	6.58367e-05	6.5	60	10
0.2	27	26.7024	0.0342932	0.00010013	6.5	60	10
0.3	28	27.9707	0.0365783	0.000136708	6.5	60	10
0.4	29	28.5818	0.0356797	0.000172388	6.5	60	10
0.5	30	30.3985	0.0311639	0.000203552	6.5	60	10
0.6	31	31.1224	0.034746	0.000238298	6.5	60	10
0.7	32	31.9122	0.035214	0.000273512	6.5	60	10
0.8	33	32.5685	0.0348213	0.000308333	6.5	60	10
0.9	34	33.978	0.0346094	0.000342942	6.5	60	10
1	35	35.1503	0.0357455	0.000378688	6.5	60	10
1.1	36	36.434	0.0373182	0.000416006	6.5	60	10
1.2	37	36.9936	0.0356784	0.000451685	6.5	60	10
1.3	38	38.3527	0.0344473	0.000486132	6.5	60	10
1.4	39	39.0722	0.0351525	0.000521284	6.5	60	10
1.5	40	40.1738	0.0352034	0.000556488	6.5	60	10
1.6	41	40.8925	0.0364866	0.000592974	6.5	60	10
1.7	42	41.7747	0.034044	0.000627018	6.5	60	10
1.8	43	43.0167	0.0364858	0.000663504	6.5	60	10
1.9	44	43.9492	0.03398	0.000697484	6.5	60	10
2	45	44.6162	0.0377835	0.000735268	6.5	60	10
2.1	46	45.9177	0.0344185	0.000769686	6.5	60	10
2.2	47	47.2582	0.0337354	0.000803422	6.5	60	10
2.3	48	47.8309	0.0356072	0.000839029	6.5	60	10
2.4	49	48.8294	0.0350338	0.000874063	6.5	60	10
2.5	50	49.8279	0.0350571	0.00090912	6.5	60	10
2.6	51	50.7267	0.0332217	0.000942342	6.5	60	10
2.7	52	51.8673	0.0368297	0.000979171	6.5	60	10
2.8	53	53.0813	0.0364996	0.00101567	6.5	60	10
2.9	54	53.9458	0.0340118	0.00104968	6.5	60	10
3	55	54.6117	0.0308002	0.00108048	6.5	60	10
3.1	56	56.0656	0.0324637	0.00111295	6.5	60	10
3.2	57	57.3149	0.0352649	0.00114821	6.5	60	10
3.3	58	57.8268	0.0320348	0.00118025	6.5	60	10
3.4	59	59.0245	0.0332001	0.00121345	6.5	60	10
3.5	60	60.1043	0.0347215	0.00124817	6.5	60	10
3.6	61	61.0198	0.0350019	0.00128317	6.5	60	10
3.7	62	62.3063	0.0323633	0.00131553	6.5	60	10
3.8	63	62.7592	0.0327765	0.00134831	6.5	60	10
3.9	64	63.8474	0.0324905	0.0013808	6.5	60	10
4	65	64.5213	0.0313486	0.00141215	6.5	60	10
4.1	66	66.2632	0.0343547	0.0014465	6.5	60	10
4.2	67	67.3049	0.0311317	0.00147764	6.5	60	10
4.3	68	67.832	0.0312907	0.00150893	6.5	60	10
4.4	69	69.0635	0.0345725	0.0015435	6.5	60	10
4.5	70	69.7058	0.0335298	0.00157703	6.5	60	10
4.6	71	70.8941	0.030306	0.00160733	6.5	60	10
4.7	72	72.1249	0.0308708	0.0016382	6.5	60	10
4.8	73	72.9356	0.0328163	0.00167102	6.5	60	10
4.9	74	73.9488	0.0323201	0.00170334	6.5	60	10
5	75	75.3899	0.0274271	0.00173077	6.5	60	10
5.1	76	75.8497	0.0293652	0.00176013	6.5	60	10
5.2	77	76.7763	0.0312426	0.00179138	6.5	60	10
5.3	78	78.069	0.0311706	0.00182255	6.5	60	10
5.4	79	78.7279	0.0271394	0.00184969	6.5	60	10
5.5	80	80.0399	0.0274996	0.00187719	6.5	60	10
5.6	81	80.8354	0.0292672	0.00190645	6.5	60	10
5.7	82	81.8218	0.0277575	0.00193421	6.5	60	10
5.8	83	82.8841	0.0281421	0.00196235	6.5	60	10
5.9	84	84.1791	0.0304829	0.00199284	6.5	60	10
6	85	84.805	0.0263799	0.00201922	6.5	60	10
6.1	86	86.433	0.0240452	0.00204326	6.5	60	10
6.2	87	86.9585	0.027336	0.0020706	6.5	60	10
6.3	88	88.2489	0.0292818	0.00209988	6.5	60	10
6.4	89	89.1387	0.0285939	0.00212847	6.5	60	10
6.5	90	89.9673	0.0294271	0.0021579	6.5	60	10
6.6	91	91.0353	0.0288022	0.0021867	6.5	60	10
6.7	92	92.1235	0.0274823	0.00221418	6.5	60	10
6.8	93	93.3882	0.0246298	0.00223881	6.5	60	10
6.9	94	93.8111	0.0266262	0.00226544	6.5	60	10
7	95	95.0325	0.029969	0.00229541	6.5	60	10
7.1	96	95.8341	0.0271835	0.00232259	6.5	60	10
7.2	97	96.9902	0.0270137	0.00234961	6.5	60	10
7.3	98	98.064	0.025958	0.00237556	6.5	60	10
7.4	99	98.8428	0.026984	0.00240255	6.5	60	10
7.5	100	99.937	0.0268906	0.00242944	6.5	60	10
7.6	101	100.914	0.0244505	0.00245389	6.5	60	10
7.7	102	102.352	0.0248783	0.00247877	6.5	60	10
7.8	103	103.02	0.0248018	0.00250357	6.5	60	10
7.9	104	103.695	0.0284213	0.00253199	6.5	60	10
8	105	104.98	0.0231539	0.00255514	6.5	60	10
8.1	106	106.191	0.0264926	0.00258164	6.5	60	10
8.2	107	106.962	0.0235038	0.00260514	6.5	60	10
8.3	108	107.79	0.0237582	0.0026289	6.5	60	10
8.4	109	109.049	0.024889	0.00265379	6.5	60	10
8.5	110	109.718	0.0252944	0.00267908	6.5	60	10
8.6	111	111.165	0.0251934	0.00270428	6.5	60	10
8.7	112	112.461	0.0258307	0.00273011	6.5	60	10
8.8	113	112.809	0.0258769	0.00275598	6.5	60	10
8.9	114	114.507	0.0251525	0.00278114	6.5	60	10
9	115	115.065	0.0251213	0.00280626	6.5	60	10
9.1	116	115.884	0.0219601	0.00282822	6.5	60	10
9.2	117	116.865	0.0225601	0.00285078	6.5	60	10
9.3	118	118.038	0.0248733	0.00287565	6.5	60	10
9.4	119	118.794	0.0272353	0.00290289	6.5	60	10
9.5	120	119.795	0.0238142	0.0029267	6.5	60	10
9.6	121	121.037	0.0249738	0.00295167	6.5	60	10
9.7	122	121.814	0.0244828	0.00297616	6.5	60	10
9.8	123	123.122	0.027653	0.00300381	6.5	60	10
9.9	124	124.05	0.0248523	0.00302866	6.5	60	10
10	125	124.673	0.0260119	0.00305467	6.5	60	10
10.1	126	125.887	0.0255564	0.00308023	6.5	60	10
10.2	127	126.879	0.0253777	0.00310561	6.5	60	10
10.3	128	127.91	0.028281	0.00313389	6.5	60	10
10.4	129	129.091	0.0265941	0.00316048	6.5	60	10
10.5	130	130.041	0.0256936	0.00318618	6.5	60	10
10.6	131	131.307	0.0258628	0.00321204	6.5	60	10
10.7	132	131.754	0.0240212	0.00323606	6.5	60	10
10.8	133	133.03	0.0287167	0.00326478	6.5	60	10
10.9	134	133.675	0.0244259	0.0032892	6.5	60	10
11	135	134.847	0.0271036	0.00331631	6.5	60	10
11.1	136	135.931	0.0249318	0.00334124	6.5	60	10
11.2	137	137.109	0.0252941	0.00336653	6.5	60	10
11.3	138	137.997	0.0276201	0.00339415	6.5	60	10
11.4	139	139.086	0.0254751	0.00341963	6.5	60	10
11.5	140	140.213	0.0289406	0.00344857	6.5	60	10
11.6	141	140.572	0.0280668	0.00347664	6.5	60	10
11.7	142	141.957	0.0309704	0.00350761	6.5	60	10
11.8	143	143.18	0.0290364	0.00353664	6.5	60	10
11.9	144	144.241	0.0302609	0.0035669	6.5	60	10
12	145	145.056	0.0294619	0.00359636	6.5	60	10
12.1	146	145.915	0.0334629	0.00362983	6.5	60	10
12.2	147	146.575	0.0392406	0.00366907	6.5	60	10
12.3	148	148.55	0.0255458	0.00369461	6.5	60	10
12.4	149	148.823	0.0373254	0.00373194	6.5	60	10
12.5	150	150.167	0.0547771	0.00378672	6.5	60	10
12.6	151	151.109	0.0871509	0.00387387	6.5	60	10
12.7	152	151.711	0.11847	0.00399234	6.5	60	10
12.8	153	152.648	0.163296	0.00415563	6.5	60	10
12.9	154	153.797	0.201502	0.00435714	6.5	60	10
13	155	154.982	0.2521	0.00460924	6.5	60	10
13.1	156	156.07	0.308394	0.00491763	6.5	60	10
13.2	157	156.927	0.371343	0.00528897	6.5	60	10
13.3	158	158.161	0.460507	0.00574948	6.5	60	10
13.4	159	158.921	0.521908	0.00627139	6.5	60	10
13.5	160	160.412	0.570332	0.00684172	6.5	60	10
13.6	161	161.19	0.608485	0.0074502	6.5	60	10
13.7	162	162.13	0.626486	0.00807669	6.5	60	10
13.8	163	162.944	0.629068	0.00870576	6.5	60	10
13.9	164	163.927	0.611915	0.00931767	6.5	60	10
14	165	164.875	0.570696	0.00988837	6.5	60	10
14.1	166	165.99	0.519794	0.0104082	6.5	60	10
14.2	167	166.917	0.457875	0.010866	6.5	60	10
14.3	168	167.736	0.395788	0.0112618	6.5	60	10
14.4	169	168.71	0.329994	0.0115918	6.5	60	10
14.5	170	170.149	0.266376	0.0118582	6.5	60	10
14.6	171	171.149	0.212056	0.0120703	6.5	60	10
14.7	172	172.129	0.16457	0.0122348	6.5	60	10
14.8	173	172.75	0.128011	0.0123628	6.5	60	10
14.9	174	174.141	0.0972154	0.01246	6.5	60	10
15	175	174.717	0.0780981	0.0125381	6.5	60	10
15.1	176	175.884	0.064404	0.0126026	6.5	60	10
15.2	177	177.017	0.0498888	0.0126524	6.5	60	10
15.3	178	177.98	0.0432703	0.0126957	6.5	60	10
15.4	179	179.18	0.0408543	0.0127366	6.5	60	10
15.5	180	179.809	0.0368521	0.0127734	6.5	60	10
15.6	181	181.352	0.0375811	0.012811	6.5	60	10
15.7	182	182.044	0.0344862	0.0128455	6.5	60	10
15.8	183	182.846	0.0361911	0.0128817	6.5	60	10
15.9	184	183.942	0.0356176	0.0129173	6.5	60	10
16	185	185.302	0.0358174	0.0129531	6.5	60	10
16.1	186	186.116	0.0344971	0.0129876	6.5	60	10
16.2	187	186.707	0.0360148	0.0130236	6.5	60	10
16.3	188	188.04	0.0341981	0.0130578	6.5	60	10
16.4	189	189.031	0.0351821	0.013093	6.5	60	10
16.5	190	189.556	0.0356026	0.0131286	6.5	60	10
16.6	191	190.845	0.0321197	0.0131607	6.5	60	10
16.7	192	191.601	0.0364844	0.0131972	6.5	60	10
16.8	193	192.646	0.0367916	0.013234	6.5	60	10
16.9	194	194.115	0.0353023	0.0132693	6.5	60	10
17	195	195.245	0.0372106	0.0133065	6.5	60	10
17.1	196	195.79	0.0347805	0.0133413	6.5	60	10
17.2	197	197.082	0.0351215	0.0133764	6.5	60	10
17.3	198	198.021	0.0379223	0.0134143	6.5	60	10
17.4	199	199.028	0.0362435	0.0134506	6.5	60	10
17.5	200	199.973	0.0369335	0.0134875	6.5	60	10
17.6	201	200.707	0.0331038	0.0135206	6.5	60	10
17.7	202	201.925	0.0332852	0.0135539	6.5	60	10
17.8	203	202.812	0.0342236	0.0135881	6.5	60	10
17.9	204	203.348	0.035697	0.0136238	6.5	60	10
18	205	204.953	0.0384666	0.0136623	6.5	60	10
18.1	206	206.048	0.0348084	0.0136971	6.5	60	10
18.2	207	207.334	0.0340832	0.0137312	6.5	60	10
18.3	208	208.212	0.0333725	0.0137646	6.5	60	10
18.4	209	208.814	0.0363256	0.0138009	6.5	60	10
18.5	210	209.731	0.0333394	0.0138342	6.5	60	10
18.6	211	210.791	0.0317683	0.013866	6.5	60	10
18.7	212	211.682	0.0356301	0.0139016	6.5	60	10
18.8	213	213.093	0.0333716	0.013935	6.5	60	10
18.9	214	214.154	0.0326869	0.0139677	6.5	60	10
19	215	214.806	0.0324181	0.0140001	6.5	60	10
19.1	216	216.207	0.0346088	0.0140347	6.5	60	10
19.2	217	217.18	0.0351839	0.0140699	6.5	60	10
19.3	218	217.684	0.0351869	0.0141051	6.5	60	10
19.4	219	219.223	0.0346334	0.0141397	6.5	60	10
19.5	220	219.97	0.0328876	0.0141726	6.5	60	10
19.6	221	221.238	0.0309173	0.0142035	6.5	60	10
19.7	222	221.793	0.035457	0.014239	6.5	60	10
19.8	223	223.132	0.0332386	0.0142722	6.5	60	10
19.9	224	224.248	0.0309283	0.0143031	6.5	60	10
20	225	224.818	0.031123	0.0143343	6.5	60	10
20.1	226	226.124	0.0314749	0.0143657	6.5	60	10
20.2	227	227.04	0.0311834	0.0143969	6.5	60	10
20.3	228	228.007	0.0324443	0.0144294	6.5	60	10
20.4	229	229.391	0.0319799	0.0144613	6.5	60	10
20.5	230	230.375	0.0268705	0.0144882	6.5	60	10
20.6	231	231.243	0.0313731	0.0145196	6.5	60	10
20.7	232	232.121	0.0288138	0.0145484	6.5	60	10
20.8	233	233.146	0.0326672	0.0145811	6.5	60	10
20.9	234	234.218	0.0277085	0.0146088	6.5	60	10
21	235	235.33	0.0301646	0.0146389	6.5	60	10
21.1	236	236.282	0.0284403	0.0146674	6.5	60	10
21.2	237	236.827	0.0306528	0.014698	6.5	60	10
21.3	238	237.922	0.0286218	0.0147267	6.5	60	10
21.4	239	238.883	0.0304941	0.0147571	6.5	60	10
21.5	240	240.133	0.0285913	0.0147857	6.5	60	10
21.6	241	241.109	0.0256866	0.0148114	6.5	60	10
21.7	242	242.224	0.0275102	0.0148389	6.5	60	10
21.8	243	242.908	0.0269022	0.0148658	6.5	60	10
21.9	244	243.703	0.0286837	0.0148945	6.5	60	10
22	245	245.261	0.0266535	0.0149212	6.5	60	10
22.1	246	246.095	0.0266112	0.0149478	6.5	60	10
22.2	247	246.651	0.0255064	0.0149733	6.5	60	10
22.3	248	248.191	0.0285675	0.0150019	6.5	60	10
22.4	249	248.795	0.0292161	0.0150311	6.5	60	10
22.5	250	249.989	0.0266959	0.0150578	6.5	60	10
22.6	251	251.326	0.0261437	0.0150839	6.5	60	10
22.7	252	252.063	0.0271411	0.0151111	6.5	60	10
22.8	253	253.144	0.0271	0.0151382	6.5	60	10
22.9	254	253.825	0.0260385	0.0151642	6.5	60	10
23	255	255.155	0.0263585	0.0151906	6.5	60	10
23.1	256	255.912	0.0274422	0.015218	6.5	60	10
23.2	257	256.915	0.0249817	0.015243	6.5	60	10
23.3	258	258.331	0.0271348	0.0152701	6.5	60	10
23.4	259	258.988	0.0240119	0.0152941	6.5	60	10
23.5	260	260.157	0.0266845	0.0153208	6.5	60	10
23.6	261	261.093	0.0243021	0.0153451	6.5	60	10
23.7	262	261.722	0.0269093	0.015372	6.5	60	10
23.8	263	263.074	0.0255938	0.0153976	6.5	60	10
23.9	264	263.935	0.0280235	0.0154256	6.5	60	10
24	265	264.998	0.0244441	0.0154501	6.5	60	10
24.1	266	266.241	0.0255611	0.0154756	6.5	60	10
24.2	267	266.892	0.0268508	0.0155025	6.5	60	10
24.3	268	268.003	0.0264745	0.015529	6.5	60	10
24.4	269	269.176	0.0252371	0.0155542	6.5	60	10
24.5	270	270.415	0.0232479	0.0155775	6.5	60	10
24.6	271	271.133	0.0257992	0.0156033	6.5	60	10
24.7	272	272.166	0.0229418	0.0156262	6.5	60	10
24.8	273	273.079	0.0243677	0.0156506	6.5	60	10
24.9	274	274.115	0.0273448	0.0156779	6.5	60	10
25	275	275.093	0.0259154	0.0157038	6.5	60	10
25.1	276	275.841	0.0262884	0.0157301	6.5	60	10
25.2	277	277.086	0.0242242	0.0157543	6.5	60	10
25.3	278	278.214	0.0282097	0.0157825	6.5	60	10
25.4	279	278.948	0.0235382	0.0158061	6.5	60	10
25.5	280	279.92	0.0243803	0.0158305	6.5	60	10
25.6	281	280.74	0.0246424	0.0158551	6.5	60	10
25.7	282	281.581	0.0268246	0.0158819	6.5	60	10
25.8	283	282.836	0.0279583	0.0159099	6.5	60	10
25.9	284	283.52	0.026676	0.0159366	6.5	60	10
26	285	284.833	0.0252647	0.0159618	6.5	60	10
26.1	286	285.634	0.0243668	0.0159862	6.5	60	10
26.2	287	287.009	0.0244558	0.0160107	6.5	60	10
26.3	288	288.051	0.0274162	0.0160381	6.5	60	10
26.4	289	289.179	0.0242592	0.0160623	6.5	60	10
26.5	290	290.258	0.0255286	0.0160879	6.5	60	10
26.6	291	290.986	0.0257665	0.0161136	6.5	60	10
26.7	292	292.452	0.0248943	0.0161385	6.5	60	10
26.8	293	292.965	0.0254594	0.016164	6.5	60	10
26.9	294	293.74	0.029828	0.0161938	6.5	60	10
27	295	295.328	0.0255086	0.0162193	6.5	60	10
27.1	296	296.059	0.0260165	0.0162453	6.5	60	10
27.2	297	296.987	0.0308731	0.0162762	6.5	60	10
27.3	298	298.162	0.0290476	0.0163053	6.5	60	10
27.4	299	298.759	0.0268894	0.0163321	6.5	60	10
27.5	300	300.079	0.0286816	0.0163608	6.5	60	10

## Sheet: SB_DSC_Raw
SB DSC Raw
Time (min)	Program Temp (°C)	Sample Temp (°C)	Heat Flow (mW/mg)	Approx ΔH (J/mg)	Sample Mass (mg)	Nitrogen Flow (mL/min)	Heating Rate (°C/min)
0	25	25.3382	0.0362202	3.62202e-05	6.5	60	10
0.1	26	26.3351	0.0325382	6.87584e-05	6.5	60	10
0.2	27	27.0624	0.0338241	0.000102582	6.5	60	10
0.3	28	28.0799	0.036548	0.000139131	6.5	60	10
0.4	29	29.1945	0.0345251	0.000173656	6.5	60	10
0.5	30	29.6623	0.0358644	0.00020952	6.5	60	10
0.6	31	31.1774	0.0331936	0.000242714	6.5	60	10
0.7	32	31.7195	0.0337936	0.000276507	6.5	60	10
0.8	33	33.2935	0.033893	0.0003104	6.5	60	10
0.9	34	33.9337	0.0334077	0.000343808	6.5	60	10
1	35	34.762	0.0349103	0.000378718	6.5	60	10
1.1	36	35.9087	0.0375822	0.0004163	6.5	60	10
1.2	37	36.7372	0.0341158	0.000450416	6.5	60	10
1.3	38	37.8507	0.0355215	0.000485938	6.5	60	10
1.4	39	39.283	0.0334124	0.00051935	6.5	60	10
1.5	40	40.1981	0.0351999	0.00055455	6.5	60	10
1.6	41	40.6956	0.0350118	0.000589562	6.5	60	10
1.7	42	41.9917	0.0330319	0.000622594	6.5	60	10
1.8	43	42.8205	0.0345553	0.000657149	6.5	60	10
1.9	44	43.7409	0.0333406	0.000690489	6.5	60	10
2	45	45.0117	0.0342791	0.000724769	6.5	60	10
2.1	46	45.9771	0.034432	0.000759201	6.5	60	10
2.2	47	47.1526	0.037076	0.000796276	6.5	60	10
2.3	48	47.804	0.0336655	0.000829942	6.5	60	10
2.4	49	48.7736	0.0349642	0.000864906	6.5	60	10
2.5	50	49.8514	0.0314152	0.000896321	6.5	60	10
2.6	51	50.9565	0.0342005	0.000930522	6.5	60	10
2.7	52	52.0173	0.0353663	0.000965888	6.5	60	10
2.8	53	53.0537	0.0355352	0.00100142	6.5	60	10
2.9	54	53.7331	0.0350803	0.0010365	6.5	60	10
3	55	54.909	0.0348323	0.00107134	6.5	60	10
3.1	56	56.0684	0.0347045	0.00110604	6.5	60	10
3.2	57	57.1692	0.0349259	0.00114097	6.5	60	10
3.3	58	58.1922	0.0306051	0.00117157	6.5	60	10
3.4	59	58.9992	0.0294226	0.00120099	6.5	60	10
3.5	60	59.8782	0.0340879	0.00123508	6.5	60	10
3.6	61	60.6019	0.0338556	0.00126894	6.5	60	10
3.7	62	62.3797	0.032796	0.00130173	6.5	60	10
3.8	63	63.1398	0.0344165	0.00133615	6.5	60	10
3.9	64	63.9617	0.0323013	0.00136845	6.5	60	10
4	65	65.4719	0.0318678	0.00140032	6.5	60	10
4.1	66	66.0517	0.0331752	0.00143349	6.5	60	10
4.2	67	66.7636	0.0305188	0.00146401	6.5	60	10
4.3	68	67.8736	0.0357699	0.00149978	6.5	60	10
4.4	69	68.954	0.0309137	0.0015307	6.5	60	10
4.5	70	69.9553	0.029981	0.00156068	6.5	60	10
4.6	71	71.1842	0.0313945	0.00159207	6.5	60	10
4.7	72	72.0816	0.0321533	0.00162423	6.5	60	10
4.8	73	73.0165	0.0287432	0.00165297	6.5	60	10
4.9	74	73.8386	0.0333218	0.00168629	6.5	60	10
5	75	75.0765	0.0310159	0.00171731	6.5	60	10
5.1	76	76.2829	0.0311388	0.00174845	6.5	60	10
5.2	77	77.1858	0.0317379	0.00178018	6.5	60	10
5.3	78	78.013	0.030886	0.00181107	6.5	60	10
5.4	79	78.4908	0.0281167	0.00183919	6.5	60	10
5.5	80	79.8866	0.0275535	0.00186674	6.5	60	10
5.6	81	81.0398	0.0302286	0.00189697	6.5	60	10
5.7	82	81.9702	0.0309273	0.0019279	6.5	60	10
5.8	83	82.7195	0.0287419	0.00195664	6.5	60	10
5.9	84	83.8822	0.02935	0.00198599	6.5	60	10
6	85	84.8793	0.0302305	0.00201622	6.5	60	10
6.1	86	85.97	0.0306882	0.00204691	6.5	60	10
6.2	87	87.0721	0.0290021	0.00207591	6.5	60	10
6.3	88	87.9966	0.0302979	0.00210621	6.5	60	10
6.4	89	89.0041	0.0292554	0.00213546	6.5	60	10
6.5	90	89.6826	0.0263406	0.0021618	6.5	60	10
6.6	91	90.8929	0.0294885	0.00219129	6.5	60	10
6.7	92	91.655	0.0256373	0.00221693	6.5	60	10
6.8	93	92.9265	0.0261699	0.0022431	6.5	60	10
6.9	94	94.0267	0.0276536	0.00227075	6.5	60	10
7	95	95.0494	0.028539	0.00229929	6.5	60	10
7.1	96	96.2994	0.0276058	0.0023269	6.5	60	10
7.2	97	97.1612	0.0247533	0.00235165	6.5	60	10
7.3	98	97.7821	0.0263828	0.00237803	6.5	60	10
7.4	99	99.4319	0.0260835	0.00240412	6.5	60	10
7.5	100	100.238	0.0252457	0.00242936	6.5	60	10
7.6	101	100.973	0.0266283	0.00245599	6.5	60	10
7.7	102	101.604	0.0270895	0.00248308	6.5	60	10
7.8	103	102.71	0.027316	0.0025104	6.5	60	10
7.9	104	103.784	0.0241186	0.00253451	6.5	60	10
8	105	105.022	0.0258324	0.00256035	6.5	60	10
8.1	106	106.19	0.0245025	0.00258485	6.5	60	10
8.2	107	107.342	0.0232409	0.00260809	6.5	60	10
8.3	108	108.075	0.0259014	0.00263399	6.5	60	10
8.4	109	109.16	0.0306597	0.00266465	6.5	60	10
8.5	110	109.921	0.0249936	0.00268964	6.5	60	10
8.6	111	110.722	0.0237248	0.00271337	6.5	60	10
8.7	112	111.512	0.0267673	0.00274014	6.5	60	10
8.8	113	113.041	0.0275646	0.0027677	6.5	60	10
8.9	114	113.792	0.0242062	0.00279191	6.5	60	10
9	115	115.388	0.0261581	0.00281807	6.5	60	10
9.1	116	115.704	0.0262248	0.00284429	6.5	60	10
9.2	117	116.83	0.0249104	0.0028692	6.5	60	10
9.3	118	117.875	0.0248798	0.00289408	6.5	60	10
9.4	119	119.363	0.0245157	0.0029186	6.5	60	10
9.5	120	119.611	0.0252825	0.00294388	6.5	60	10
9.6	121	121.061	0.0256286	0.00296951	6.5	60	10
9.7	122	121.652	0.0258957	0.0029954	6.5	60	10
9.8	123	123.187	0.0218796	0.00301728	6.5	60	10
9.9	124	123.935	0.0251204	0.0030424	6.5	60	10
10	125	125.007	0.025368	0.00306777	6.5	60	10
10.1	126	125.878	0.0261675	0.00309394	6.5	60	10
10.2	127	126.91	0.0244999	0.00311844	6.5	60	10
10.3	128	128.027	0.0256542	0.00314409	6.5	60	10
10.4	129	128.764	0.0243319	0.00316842	6.5	60	10
10.5	130	130.232	0.0286415	0.00319707	6.5	60	10
10.6	131	131.073	0.0241856	0.00322125	6.5	60	10
10.7	132	132.227	0.0244163	0.00324567	6.5	60	10
10.8	133	133.01	0.0231223	0.00326879	6.5	60	10
10.9	134	134.153	0.0256423	0.00329443	6.5	60	10
11	135	134.926	0.0279325	0.00332236	6.5	60	10
11.1	136	135.761	0.0221637	0.00334453	6.5	60	10
11.2	137	136.772	0.0281466	0.00337268	6.5	60	10
11.3	138	138.006	0.0269523	0.00339963	6.5	60	10
11.4	139	138.69	0.0263018	0.00342593	6.5	60	10
11.5	140	139.937	0.0277605	0.00345369	6.5	60	10
11.6	141	140.99	0.0268707	0.00348056	6.5	60	10
11.7	142	142.308	0.0289174	0.00350948	6.5	60	10
11.8	143	143.057	0.033206	0.00354268	6.5	60	10
11.9	144	143.851	0.0349647	0.00357765	6.5	60	10
12	145	144.902	0.0418272	0.00361948	6.5	60	10
12.1	146	146.211	0.0281794	0.00364766	6.5	60	10
12.2	147	146.576	0.0405348	0.00368819	6.5	60	10
12.3	148	148.261	0.0654166	0.00375361	6.5	60	10
12.4	149	148.931	0.095996	0.0038496	6.5	60	10
12.5	150	149.774	0.133635	0.00398324	6.5	60	10
12.6	151	150.806	0.171633	0.00415487	6.5	60	10
12.7	152	151.845	0.214344	0.00436922	6.5	60	10
12.8	153	152.855	0.26726	0.00463648	6.5	60	10
12.9	154	153.846	0.328214	0.00496469	6.5	60	10
13	155	155.026	0.391274	0.00535596	6.5	60	10
13.1	156	156.067	0.476768	0.00583273	6.5	60	10
13.2	157	156.978	0.536813	0.00636955	6.5	60	10
13.3	158	158.111	0.582743	0.00695229	6.5	60	10
13.4	159	159.403	0.616379	0.00756867	6.5	60	10
13.5	160	159.993	0.629204	0.00819787	6.5	60	10
13.6	161	161.497	0.623507	0.00882138	6.5	60	10
13.7	162	161.577	0.601086	0.00942246	6.5	60	10
13.8	163	162.89	0.558483	0.00998095	6.5	60	10
13.9	164	164.108	0.501903	0.0104829	6.5	60	10
14	165	165.028	0.441609	0.0109245	6.5	60	10
14.1	166	166.288	0.371867	0.0112963	6.5	60	10
14.2	167	167.12	0.311776	0.0116081	6.5	60	10
14.3	168	167.716	0.248585	0.0118567	6.5	60	10
14.4	169	168.987	0.196415	0.0120531	6.5	60	10
14.5	170	170.014	0.153437	0.0122065	6.5	60	10
14.6	171	171.14	0.117217	0.0123238	6.5	60	10
14.7	172	171.984	0.0920115	0.0124158	6.5	60	10
14.8	173	172.694	0.0734226	0.0124892	6.5	60	10
14.9	174	173.778	0.0593986	0.0125486	6.5	60	10
15	175	174.919	0.0494273	0.012598	6.5	60	10
15.1	176	175.969	0.043522	0.0126415	6.5	60	10
15.2	177	177.134	0.0407044	0.0126822	6.5	60	10
15.3	178	177.927	0.0377539	0.01272	6.5	60	10
15.4	179	178.953	0.037115	0.0127571	6.5	60	10
15.5	180	179.861	0.0341879	0.0127913	6.5	60	10
15.6	181	180.827	0.0338292	0.0128251	6.5	60	10
15.7	182	182.088	0.0350084	0.0128601	6.5	60	10
15.8	183	182.952	0.0356095	0.0128957	6.5	60	10
15.9	184	183.933	0.0348251	0.0129306	6.5	60	10
16	185	184.746	0.0326404	0.0129632	6.5	60	10
16.1	186	185.948	0.0367565	0.013	6.5	60	10
16.2	187	187.186	0.0374238	0.0130374	6.5	60	10
16.3	188	187.924	0.0331503	0.0130705	6.5	60	10
16.4	189	188.811	0.0349641	0.0131055	6.5	60	10
16.5	190	189.733	0.0332788	0.0131388	6.5	60	10
16.6	191	191.011	0.0358071	0.0131746	6.5	60	10
16.7	192	192.06	0.034246	0.0132088	6.5	60	10
16.8	193	193.206	0.0348529	0.0132437	6.5	60	10
16.9	194	193.795	0.0365104	0.0132802	6.5	60	10
17	195	194.82	0.0326403	0.0133128	6.5	60	10
17.1	196	196.347	0.0367824	0.0133496	6.5	60	10
17.2	197	196.834	0.036195	0.0133858	6.5	60	10
17.3	198	198.143	0.0344394	0.0134203	6.5	60	10
17.4	199	199.226	0.0335434	0.0134538	6.5	60	10
17.5	200	200.147	0.0368171	0.0134906	6.5	60	10
17.6	201	201.191	0.0344357	0.0135251	6.5	60	10
17.7	202	201.931	0.033087	0.0135581	6.5	60	10
17.8	203	202.679	0.0341622	0.0135923	6.5	60	10
17.9	204	204.018	0.032049	0.0136244	6.5	60	10
18	205	204.989	0.0344077	0.0136588	6.5	60	10
18.1	206	206.075	0.0350656	0.0136938	6.5	60	10
18.2	207	207.022	0.0353047	0.0137291	6.5	60	10
18.3	208	207.965	0.0348137	0.0137639	6.5	60	10
18.4	209	209.147	0.0351618	0.0137991	6.5	60	10
18.5	210	209.944	0.037284	0.0138364	6.5	60	10
18.6	211	210.954	0.0339391	0.0138703	6.5	60	10
18.7	212	211.778	0.0326657	0.013903	6.5	60	10
18.8	213	212.802	0.0355006	0.0139385	6.5	60	10
18.9	214	213.758	0.0315257	0.01397	6.5	60	10
19	215	214.787	0.0315568	0.0140016	6.5	60	10
19.1	216	215.691	0.0320936	0.0140337	6.5	60	10
19.2	217	216.953	0.0328751	0.0140665	6.5	60	10
19.3	218	217.89	0.0328529	0.0140994	6.5	60	10
19.4	219	218.986	0.0333499	0.0141328	6.5	60	10
19.5	220	220.146	0.0321987	0.0141649	6.5	60	10
19.6	221	221.188	0.0339287	0.0141989	6.5	60	10
19.7	222	221.812	0.0314818	0.0142304	6.5	60	10
19.8	223	222.662	0.0307435	0.0142611	6.5	60	10
19.9	224	223.467	0.0293124	0.0142904	6.5	60	10
20	225	224.903	0.0294105	0.0143198	6.5	60	10
20.1	226	225.896	0.0294668	0.0143493	6.5	60	10
20.2	227	226.784	0.0302858	0.0143796	6.5	60	10
20.3	228	228.011	0.0326898	0.0144123	6.5	60	10
20.4	229	228.845	0.0300207	0.0144423	6.5	60	10
20.5	230	230.256	0.0311781	0.0144735	6.5	60	10
20.6	231	231.061	0.0338729	0.0145073	6.5	60	10
20.7	232	232.042	0.0308295	0.0145382	6.5	60	10
20.8	233	232.871	0.031018	0.0145692	6.5	60	10
20.9	234	233.959	0.0309684	0.0146002	6.5	60	10
21	235	235.095	0.0293532	0.0146295	6.5	60	10
21.1	236	236.12	0.0281875	0.0146577	6.5	60	10
21.2	237	236.803	0.0282036	0.0146859	6.5	60	10
21.3	238	237.91	0.0295622	0.0147155	6.5	60	10
21.4	239	239.078	0.0291848	0.0147446	6.5	60	10
21.5	240	240.176	0.0282799	0.0147729	6.5	60	10
21.6	241	241.185	0.0279202	0.0148008	6.5	60	10
21.7	242	242.137	0.0266082	0.0148275	6.5	60	10
21.8	243	242.774	0.0296738	0.0148571	6.5	60	10
21.9	244	243.852	0.0288023	0.0148859	6.5	60	10
22	245	245.034	0.0275961	0.0149135	6.5	60	10
22.1	246	245.874	0.0264512	0.01494	6.5	60	10
22.2	247	246.552	0.0281397	0.0149681	6.5	60	10
22.3	248	247.581	0.0263659	0.0149945	6.5	60	10
22.4	249	249.063	0.0277433	0.0150222	6.5	60	10
22.5	250	250.102	0.0310184	0.0150532	6.5	60	10
22.6	251	251.032	0.0271913	0.0150804	6.5	60	10
22.7	252	252.084	0.0270923	0.0151075	6.5	60	10
22.8	253	253.136	0.0298964	0.0151374	6.5	60	10
22.9	254	253.818	0.0256653	0.0151631	6.5	60	10
23	255	255.154	0.0259252	0.015189	6.5	60	10
23.1	256	255.854	0.0243462	0.0152134	6.5	60	10
23.2	257	257.028	0.0277313	0.0152411	6.5	60	10
23.3	258	258.018	0.0257414	0.0152668	6.5	60	10
23.4	259	259.069	0.0253214	0.0152922	6.5	60	10
23.5	260	259.87	0.0245825	0.0153167	6.5	60	10
23.6	261	261.389	0.0253072	0.015342	6.5	60	10
23.7	262	262.058	0.0251454	0.0153672	6.5	60	10
23.8	263	263.092	0.0233524	0.0153905	6.5	60	10
23.9	264	263.802	0.0228292	0.0154134	6.5	60	10
24	265	264.972	0.0242781	0.0154377	6.5	60	10
24.1	266	265.551	0.0283607	0.015466	6.5	60	10
24.2	267	266.984	0.0243951	0.0154904	6.5	60	10
24.3	268	267.928	0.0252157	0.0155156	6.5	60	10
24.4	269	269.079	0.0260649	0.0155417	6.5	60	10
24.5	270	269.841	0.0272357	0.0155689	6.5	60	10
24.6	271	270.853	0.0270807	0.015596	6.5	60	10
24.7	272	272.171	0.0228721	0.0156189	6.5	60	10
24.8	273	273.007	0.0244725	0.0156433	6.5	60	10
24.9	274	273.776	0.0260765	0.0156694	6.5	60	10
25	275	274.918	0.0217273	0.0156912	6.5	60	10
25.1	276	276.405	0.0227644	0.0157139	6.5	60	10
25.2	277	277.136	0.0276793	0.0157416	6.5	60	10
25.3	278	277.821	0.022781	0.0157644	6.5	60	10
25.4	279	278.924	0.026098	0.0157905	6.5	60	10
25.5	280	280.392	0.0254048	0.0158159	6.5	60	10
25.6	281	280.932	0.0267505	0.0158426	6.5	60	10
25.7	282	282.167	0.0245142	0.0158671	6.5	60	10
25.8	283	283.099	0.0231041	0.0158902	6.5	60	10
25.9	284	283.936	0.0262946	0.0159165	6.5	60	10
26	285	284.689	0.023785	0.0159403	6.5	60	10
26.1	286	286.016	0.0223201	0.0159626	6.5	60	10
26.2	287	286.919	0.0253793	0.015988	6.5	60	10
26.3	288	287.759	0.0251649	0.0160132	6.5	60	10
26.4	289	289.09	0.0249337	0.0160381	6.5	60	10
26.5	290	290.027	0.0268342	0.016065	6.5	60	10
26.6	291	291.148	0.0252971	0.0160903	6.5	60	10
26.7	292	291.923	0.0256832	0.0161159	6.5	60	10
26.8	293	292.68	0.0276065	0.0161435	6.5	60	10
26.9	294	294.209	0.0264145	0.01617	6.5	60	10
27	295	294.947	0.027251	0.0161972	6.5	60	10
27.1	296	296.067	0.0273574	0.0162246	6.5	60	10
27.2	297	297.025	0.0258719	0.0162504	6.5	60	10
27.3	298	298.428	0.0259921	0.0162764	6.5	60	10
27.4	299	298.852	0.0262776	0.0163027	6.5	60	10
27.5	300	300.119	0.0275862	0.0163303	6.5	60	10
